# Supplementary material for: Genome-wide analysis of gene expression reveals gene regulatory networks that regulate chasmogamous and cleistogamous flowering in Pseudostellaria heterophylla (Caryophyllaceae)
Source: BMC Genomics. 2016 May 20;17:382. doi: 10.1186/s12864-016-2732-0 (PMC4875749; doi:10.1186/s12864-016-2732-0)
Supplement: Additional file 2: — Transcripts annotated by GO, KEGG, and eggNOG. (XLSX 4808 kb) [file 12864_2016_2732_MOESM2_ESM.xlsx]

## Sheet: Genome Annotation
Additional file 2. Transcripts annotated by GO,KEGG,and eggNOG.“-”: no hit
Transcript ID	NT Length	Annotation
		GO	KO	NOG	NOG Class	Swissprot	Description
c21_g1_i1	334	-	-	virNOG00760;virNOG08520;virNOG29129	S	-	gi|462424220|gb|EMJ28483.1|hypothetical protein PRUPE_ppa017438mg [Prunus persica]
c21_g1_i2	577	-	-	virNOG00760;virNOG08520	S	-	gi|460371260|ref|XP_004231460.1|PREDICTED: uncharacterized protein LOC101257515 [Solanum lycopersicum]
c23_g1_i1	207	-	-	NOG199639;opiNOG64891	SR	-	gi|293334855|ref|NP_001169136.1|uncharacterized protein LOC100382981 [Zea mays] >gnl|BL_ORD_ID|468610 unknown [Zea mays]
c26_g1_i1	1524	GO:0003677;GO:0006355;	-	virNOG10405;virNOG15265	R	sp|Q9M2U1|DOF36_ARATH Dof zinc finger protein DOF3.6 OS=Arabidopsis thaliana GN=DOF3.6 PE=1 SV=2	gi|462401042|gb|EMJ06599.1|hypothetical protein PRUPE_ppa007513mg [Prunus persica]
c30_g1_i1	718	GO:0016020;GO:0055085;GO:0015238;GO:0016021;GO:0046685;GO:0005886;GO:0015297;GO:0005215;GO:0006855;GO:0031348;	-	COG0534;virNOG05385	SV	sp|Q9USK3|YJ2D_SCHPO Uncharacterized transporter C4B3.13 OS=Schizosaccharomyces pombe (strain 972 / ATCC 24843) GN=SPCC4B3.13 PE=3 SV=1	gi|470105037|ref|XP_004288895.1|PREDICTED: multidrug and toxin extrusion protein 2-like [Fragaria vesca subsp. vesca]
c30_g2_i1	203	GO:0016020;GO:0055085;GO:0016021;GO:0015238;GO:0015297;GO:0006855;	-	COG0534;virNOG05385	SV	sp|Q9SIA4|MATE5_ARATH MATE efflux family protein 5 OS=Arabidopsis thaliana GN=DTXL1 PE=3 SV=1	gi|297738748|emb|CBI27993.3|unnamed protein product [Vitis vinifera]
c38_g1_i1	965	-	-	virNOG13277	R	sp|Q9CA54|PP122_ARATH Pentatricopeptide repeat-containing protein At1g74630 OS=Arabidopsis thaliana GN=PCMP-H71 PE=2 SV=1	gi|255539585|ref|XP_002510857.1|pentatricopeptide repeat-containing protein, putative [Ricinus communis] >gnl|BL_ORD_ID|462218 pentatricopeptide repeat-containing protein, putative [Ricinus communis]
c51_g1_i1	2399	GO:0043562;GO:0016020;GO:0008152;GO:0003824;GO:0005774;GO:0046686;GO:0019544;GO:0008270;GO:0008483;GO:0016740;GO:0030170;	K14286	proNOG04961	E	sp|Q8TBG4|AT2L1_HUMAN Ethanolamine-phosphate phospho-lyase OS=Homo sapiens GN=ETNPPL PE=1 SV=1	gi|384249547|gb|EIE23028.1|PLP-dependent transferase [Coccomyxa subellipsoidea C-169]
c52_g1_i1	753	GO:0043531;GO:0006952;	-	KOG4658;NOG11215;NOG68038;NOG81593;virNOG06083	SZTR	sp|Q9LRR4|R13L1_ARATH Putative disease resistance RPP13-like protein 1 OS=Arabidopsis thaliana GN=RPPL1 PE=3 SV=1	gi|298204552|emb|CBI23827.3|unnamed protein product [Vitis vinifera]
c54_g1_i1	549	GO:0006457;GO:0044267;GO:0005524;GO:0000166;GO:0006950;GO:0042026;GO:0005737;	-	COG0459;virNOG05103	O	sp|Q43298|CH62_MAIZE Chaperonin CPN60-2, mitochondrial OS=Zea mays GN=CPN60II PE=2 SV=1	gi|242036953|ref|XP_002465871.1|hypothetical protein SORBIDRAFT_01g047360 [Sorghum bicolor] >gnl|BL_ORD_ID|524801 hypothetical protein SORBIDRAFT_01g047360 [Sorghum bicolor]
c55_g1_i1	1659	GO:0004674;GO:0005524;GO:0004672;GO:0006468;GO:0016772;	K04733	virNOG11342	T	sp|Q9LFP7|Y5158_ARATH Probable receptor-like protein kinase At5g15080 OS=Arabidopsis thaliana GN=At5g15080 PE=1 SV=1	gi|462397659|gb|EMJ03327.1|hypothetical protein PRUPE_ppa006069mg [Prunus persica]
c61_g1_i1	482	GO:0055085;GO:0016021;GO:0009624;GO:0005886;GO:0005215;	-	virNOG00426	R	sp|Q94BZ1|ZIFL1_ARATH Protein ZINC INDUCED FACILITATOR-LIKE 1 OS=Arabidopsis thaliana GN=ZIFL1 PE=2 SV=1	gi|356548793|ref|XP_003542784.1|PREDICTED: protein ZINC INDUCED FACILITATOR-LIKE 1-like [Glycine max]
c62_g1_i1	904	GO:0006810;GO:0016020;GO:0016021;	-	proNOG00594;proNOG02649;proNOG101637	PRE	sp|P42062|APPB_BACSU Oligopeptide transport system permease protein AppB OS=Bacillus subtilis (strain 168) GN=appB PE=3 SV=2	gi|255595269|ref|XP_002536267.1|Oligopeptide transport system permease protein oppB, putative [Ricinus communis] >gnl|BL_ORD_ID|437005 Oligopeptide transport system permease protein oppB, putative [Ricinus communis]
c64_g1_i1	1622	GO:0003723;GO:0016853;GO:0009451;GO:0009982;GO:0001522;GO:0008033;	K06173	virNOG00302	J	sp|A7IKI9|TRUA_XANP2 tRNA pseudouridine synthase A OS=Xanthobacter autotrophicus (strain ATCC BAA-1158 / Py2) GN=truA PE=3 SV=1	gi|470148693|ref|XP_004309887.1|PREDICTED: tRNA pseudouridine synthase A-like [Fragaria vesca subsp. vesca]
c68_g1_i1	280	-	-	virNOG15295	P	sp|Q9FM10|SWET5_ARATH Bidirectional sugar transporter SWEET5 OS=Arabidopsis thaliana GN=SWEET5 PE=2 SV=2	gi|116831646|gb|ABK28775.1|unknown [Arabidopsis thaliana]
c77_g2_i1	235	GO:0016020;GO:0005783;GO:0009813;GO:0005506;GO:0055114;GO:0016705;GO:0009699;GO:0009809;GO:0016021;GO:0016711;GO:0005739;GO:0005886;GO:0009805;GO:0016491;GO:0043231;GO:0020037;GO:0046409;GO:0042802;GO:0046872;GO:0004497;	-	virNOG01760	Q	sp|O48922|C98A2_SOYBN Cytochrome P450 98A2 OS=Glycine max GN=CYP98A2 PE=2 SV=1	gi|255570490|ref|XP_002526203.1|cytochrome P450, putative [Ricinus communis] >gnl|BL_ORD_ID|447001 cytochrome P450, putative [Ricinus communis]
c83_g1_i1	305	GO:0006896;GO:0009940;GO:0005783;GO:0006623;GO:0005509;GO:0005886;GO:0007034;	-	virNOG04098	U	sp|P93026|VSR1_ARATH Vacuolar-sorting receptor 1 OS=Arabidopsis thaliana GN=VSR1 PE=1 SV=2	gi|223942143|gb|ACN25155.1|unknown [Zea mays]
c83_g2_i2	253	GO:0006896;GO:0009940;GO:0005783;GO:0006623;GO:0005509;GO:0005886;GO:0007034;	-	NOG23422;virNOG04098	U	sp|P93026|VSR1_ARATH Vacuolar-sorting receptor 1 OS=Arabidopsis thaliana GN=VSR1 PE=1 SV=2	gi|83284015|gb|ABC01915.1|vacuolar sorting receptor protein PV72-like protein [Solanum tuberosum]
c93_g1_i1	415	-	-	virNOG04676	R	sp|Q3E9N1|PP359_ARATH Pentatricopeptide repeat-containing protein At4g39952, mitochondrial OS=Arabidopsis thaliana GN=PCMP-E98 PE=2 SV=2	gi|225454898|ref|XP_002276015.1|PREDICTED: pentatricopeptide repeat-containing protein At4g39952, mitochondrial-like [Vitis vinifera]
c97_g1_i1	283	GO:0005654;GO:0008152;GO:0005524;GO:0046686;GO:0005730;GO:0016787;GO:0005829;GO:0000166;GO:0051301;GO:0045732;GO:0005794;GO:0017111;GO:0005886;	-	virNOG05493	O	sp|P54609|CD48A_ARATH Cell division control protein 48 homolog A OS=Arabidopsis thaliana GN=CDC48A PE=1 SV=1	gi|470112480|ref|XP_004292462.1|PREDICTED: cell division control protein 48 homolog E-like [Fragaria vesca subsp. vesca]
c99_g1_i1	320	GO:0009826;GO:0043255;GO:0000221;GO:0015991;GO:0005794;GO:0009809;GO:0015078;GO:0005886;GO:0033180;GO:0009507;GO:0000325;GO:0046961;	-	virNOG05271	C	sp|Q9SDS7|VATC_ARATH V-type proton ATPase subunit C OS=Arabidopsis thaliana GN=VHA-C PE=1 SV=1	gi|502106669|ref|XP_004493016.1|PREDICTED: V-type proton ATPase subunit C-like [Cicer arietinum]
c103_g1_i1	313	GO:0008422;GO:0004553;GO:0008152;GO:0016787;GO:0005975;GO:0016798;	-	proNOG02185	G	sp|Q56078|BGLX_SALTY Periplasmic beta-glucosidase OS=Salmonella typhimurium (strain LT2 / SGSC1412 / ATCC 700720) GN=bglX PE=3 SV=2	gi|255607952|ref|XP_002538818.1|Periplasmic beta-glucosidase precursor, putative [Ricinus communis] >gnl|BL_ORD_ID|434461 Periplasmic beta-glucosidase precursor, putative [Ricinus communis]
c103_g2_i1	264	GO:0048046;GO:0010214;GO:0004553;GO:0016787;GO:0005975;GO:0009507;GO:0045493;GO:0008152;GO:0009506;GO:0016798;GO:0005773;GO:0031222;GO:0008422;GO:0005774;GO:0009505;GO:0005618;	-	proNOG02185	G	sp|Q56078|BGLX_SALTY Periplasmic beta-glucosidase OS=Salmonella typhimurium (strain LT2 / SGSC1412 / ATCC 700720) GN=bglX PE=3 SV=2	gi|449473027|ref|XP_004153762.1|PREDICTED: periplasmic beta-glucosidase-like [Cucumis sativus]
c118_g1_i1	371	GO:0005524;GO:0002161;GO:0003824;GO:0005737;GO:0006450;GO:0004822;GO:0006428;GO:0006418;GO:0000166;GO:0004812;	-	proNOG00064	J	sp|Q5NQQ7|SYI_ZYMMO Isoleucine--tRNA ligase OS=Zymomonas mobilis subsp. mobilis (strain ATCC 31821 / ZM4 / CP4) GN=ileS PE=3 SV=1	gi|145345247|ref|XP_001417128.1|predicted protein [Ostreococcus lucimarinus CCE9901] >gnl|BL_ORD_ID|174118 predicted protein [Ostreococcus lucimarinus CCE9901]
c119_g1_i1	591	GO:0046872;GO:0016787;GO:0004721;GO:0006470;GO:0003824;GO:0004722;	-	virNOG04685	T	sp|Q10S32|P2C28_ORYSJ Probable protein phosphatase 2C 28 OS=Oryza sativa subsp. japonica GN=Os03g0137200 PE=2 SV=1	gi|3608412|gb|AAC35951.1|protein phosphatase-2c [Mesembryanthemum crystallinum]
c125_g1_i1	238	GO:0004347;GO:0009817;GO:0005982;GO:0016853;GO:0006094;GO:0006096;GO:0009911;GO:0046686;GO:0005829;GO:0009941;	-	COG0166;proNOG01051;proNOG101154	G	sp|Q9ABK5|G6PI_CAUCR Glucose-6-phosphate isomerase OS=Caulobacter crescentus (strain ATCC 19089 / CB15) GN=pgi PE=3 SV=1	gi|460413035|ref|XP_004251901.1|PREDICTED: glucose-6-phosphate isomerase, cytosolic 1-like [Solanum lycopersicum] >gnl|BL_ORD_ID|99903 glucose-6-phosphate isomerase [Solanum lycopersicum]
c143_g1_i1	229	GO:0008152;GO:0019829;GO:0006812;GO:0016787;GO:0016021;GO:0006200;GO:0009651;GO:0005886;GO:0016887;	-	COG0474;virNOG04331	P	sp|Q9SH76|PMA6_ARATH ATPase 6, plasma membrane-type OS=Arabidopsis thaliana GN=AHA6 PE=2 SV=1	gi|183396336|gb|ACC62037.1|Salt7 plasma membrane H+ ATPase [Suaeda maritima]
c147_g1_i1	296	-	-	virNOG04886	R	sp|Q8LJA9|TLP3_ORYSJ Tubby-like F-box protein 3 OS=Oryza sativa subsp. japonica GN=TULP3 PE=2 SV=1	gi|147852164|emb|CAN82256.1|hypothetical protein VITISV_009404 [Vitis vinifera]
c147_g2_i1	319	GO:0008152;GO:0016787;GO:0009620;	-	virNOG04886	R	sp|Q2QXB2|TLP14_ORYSJ Tubby-like F-box protein 14 OS=Oryza sativa subsp. japonica GN=TULP14 PE=2 SV=1	gi|224066676|ref|XP_002302178.1|f-box family protein [Populus trichocarpa] >gnl|BL_ORD_ID|403152 f-box family protein [Populus trichocarpa]
c148_g1_i1	690	GO:0003677;GO:0005634;GO:0009414;GO:0006355;GO:0006351;GO:0010166;GO:0010143;GO:0043565;GO:0003700;	-	virNOG14818	K	sp|Q9XI33|WIN1_ARATH Ethylene-responsive transcription factor WIN1 OS=Arabidopsis thaliana GN=WIN1 PE=2 SV=1	gi|310892548|gb|ADP37416.1|ethylene-responsive-element-binding factor 1 [Petunia x hybrida]
c151_g1_i1	436	GO:0016310;GO:0005524;GO:0016301;GO:0004672;GO:0006468;GO:0009793;GO:0016772;	-	virNOG03983	T	sp|Q9C8M9|SRF6_ARATH Protein STRUBBELIG-RECEPTOR FAMILY 6 OS=Arabidopsis thaliana GN=SRF6 PE=1 SV=1	gi|470115548|ref|XP_004293961.1|PREDICTED: probable LRR receptor-like serine/threonine-protein kinase At2g24230-like [Fragaria vesca subsp. vesca]
c155_g1_i1	247	GO:0003904;GO:0006281;GO:0003913;	-	COG0415;plaNOG00590;proNOG101819	RL	sp|P12769|PHR_METTH Deoxyribodipyrimidine photo-lyase OS=Methanothermobacter thermautotrophicus (strain ATCC 29096 / DSM 1053 / JCM 10044 / NBRC 100330 / Delta H) GN=phr PE=3 SV=2	gi|255076989|ref|XP_002502150.1|predicted protein [Micromonas sp. RCC299] >gnl|BL_ORD_ID|499891 predicted protein [Micromonas sp. RCC299]
c160_g1_i1	468	GO:0005840;GO:0005783;GO:0003723;GO:0022625;GO:0003964;GO:0005730;GO:0005829;GO:0003735;GO:0009507;GO:0009506;GO:0005622;GO:0005773;GO:0005774;GO:0006412;GO:0006278;GO:0022626;	-	opiNOG37275	J	sp|P36105|RL14A_YEAST 60S ribosomal protein L14-A OS=Saccharomyces cerevisiae (strain ATCC 204508 / S288c) GN=RPL14A PE=1 SV=1	gi|168031431|ref|XP_001768224.1|predicted protein [Physcomitrella patens subsp. patens] >gnl|BL_ORD_ID|277245 predicted protein [Physcomitrella patens subsp. patens]
c174_g1_i1	256	GO:0016787;GO:0008152;GO:0005524;GO:0004386;GO:0003676;	-	proNOG00124	L	sp|P25888|RHLE_ECOLI ATP-dependent RNA helicase RhlE OS=Escherichia coli (strain K12) GN=rhlE PE=1 SV=3	gi|222640394|gb|EEE68526.1|hypothetical protein OsJ_26968 [Oryza sativa Japonica Group]
c196_g1_i1	271	GO:0016020;GO:0009535;GO:0090342;GO:0009579;GO:0009534;GO:0016021;GO:0009536;GO:0051205;GO:0045038;GO:0009507;GO:0010027;	-	virNOG05740	U	sp|Q9FY06|PPF1_PEA Inner membrane protein PPF-1, chloroplastic OS=Pisum sativum GN=PPF-1 PE=2 SV=2	gi|356542455|ref|XP_003539682.1|PREDICTED: inner membrane protein PPF-1, chloroplastic-like [Glycine max]
c198_g1_i1	522	GO:0004252;GO:0005730;GO:0006508;GO:0003824;GO:0009507;	-	KOG1320;virNOG03689	O	sp|Q9FL12|DEGP9_ARATH Protease Do-like 9 OS=Arabidopsis thaliana GN=DEGP9 PE=2 SV=1	gi|242062556|ref|XP_002452567.1|hypothetical protein SORBIDRAFT_04g028270 [Sorghum bicolor] >gnl|BL_ORD_ID|537263 hypothetical protein SORBIDRAFT_04g028270 [Sorghum bicolor]
c200_g1_i1	490	-	-	virNOG06937;virNOG26311;virNOG40375	S	-	gi|356544376|ref|XP_003540628.1|PREDICTED: uncharacterized protein LOC100796560 [Glycine max]
c202_g1_i1	1034	GO:0006979;GO:0020037;GO:0004601;GO:0055114;	-	virNOG11018	R	sp|Q42564|APX3_ARATH L-ascorbate peroxidase 3, peroxisomal OS=Arabidopsis thaliana GN=APX3 PE=2 SV=1	gi|3377753|gb|AAC28102.1|ascorbate peroxidase [Mesembryanthemum crystallinum]
c205_g1_i1	1815	GO:0000166;GO:0003676;	K12741	KOG0118;virNOG11671	A	sp|P04256|ROA1_RAT Heterogeneous nuclear ribonucleoprotein A1 OS=Rattus norvegicus GN=Hnrnpa1 PE=1 SV=3	gi|502142875|ref|XP_004505137.1|PREDICTED: heterogeneous nuclear ribonucleoprotein A/B-like [Cicer arietinum]
c208_g1_i2	237	-	-	KOG1075;virNOG38020	RL	-	gi|460415753|ref|XP_004253221.1|PREDICTED: uncharacterized protein LOC101265418 [Solanum lycopersicum]
c210_g1_i1	871	GO:0016020;GO:0009611;GO:0016310;GO:0005524;GO:0016301;GO:0006468;GO:0004674;GO:0000166;GO:0004672;GO:0016740;GO:0016772;	K04733	virNOG07632	T	sp|B3LFC0|Y1332_ARATH Probable receptor-like protein kinase At1g33260 OS=Arabidopsis thaliana GN=At1g33260 PE=2 SV=1	gi|224056719|ref|XP_002298989.1|predicted protein [Populus trichocarpa] >gnl|BL_ORD_ID|405361 predicted protein [Populus trichocarpa]
c210_g1_i2	1032	GO:0009611;GO:0004674;GO:0005524;GO:0004672;GO:0006468;GO:0016772;	-	virNOG07632	T	sp|Q9SV83|Y4103_ARATH Probable receptor-like protein kinase At4g10390 OS=Arabidopsis thaliana GN=At4g10390 PE=2 SV=1	gi|224100363|ref|XP_002334383.1|predicted protein [Populus trichocarpa] >gnl|BL_ORD_ID|428346 predicted protein [Populus trichocarpa]
c213_g1_i1	1404	-	-	virNOG11332	S	-	gi|255545468|ref|XP_002513794.1|conserved hypothetical protein [Ricinus communis] >gnl|BL_ORD_ID|459150 conserved hypothetical protein [Ricinus communis]
c214_g1_i1	392	-	-	virNOG04707	R	-	gi|255557743|ref|XP_002519901.1|pentatricopeptide repeat-containing protein, putative [Ricinus communis] >gnl|BL_ORD_ID|453300 pentatricopeptide repeat-containing protein, putative [Ricinus communis]
c217_g1_i1	940	GO:0006355;GO:0043565;GO:0003700;	-	virNOG22118	K	sp|Q9LY00|WRK70_ARATH Probable WRKY transcription factor 70 OS=Arabidopsis thaliana GN=WRKY70 PE=2 SV=1	gi|255575594|ref|XP_002528697.1|WRKY transcription factor, putative [Ricinus communis] >gnl|BL_ORD_ID|444521 WRKY transcription factor, putative [Ricinus communis]
c219_g1_i1	4093	GO:0003677;GO:0007059;GO:0005524;GO:0006259;GO:0005739;GO:0006265;GO:0009507;GO:0016592;GO:0009220;GO:0003918;GO:0005694;GO:0003824;GO:0003916;GO:0009330;GO:0006200;GO:0006261;GO:0009295;GO:0008094;	K02469	proNOG01748	L	sp|Q0BST5|GYRA_GRABC DNA gyrase subunit A OS=Granulibacter bethesdensis (strain ATCC BAA-1260 / CGDNIH1) GN=gyrA PE=3 SV=1	gi|168035418|ref|XP_001770207.1|predicted protein [Physcomitrella patens subsp. patens] >gnl|BL_ORD_ID|275468 predicted protein [Physcomitrella patens subsp. patens]
c219_g2_i1	1307	GO:0004180;GO:0016787;GO:0006508;GO:0009002;GO:0016023;	K07258	COG1686;proNOG03466	M	sp|P08506|DACC_ECOLI D-alanyl-D-alanine carboxypeptidase DacC OS=Escherichia coli (strain K12) GN=dacC PE=1 SV=2	gi|168070883|ref|XP_001786972.1|predicted protein [Physcomitrella patens subsp. patens] >gnl|BL_ORD_ID|258881 predicted protein [Physcomitrella patens subsp. patens]
c220_g2_i1	740	GO:0006950;	-	virNOG09688	S	-	gi|225459542|ref|XP_002285849.1|PREDICTED: uncharacterized protein LOC100248801 [Vitis vinifera]
c220_g2_i2	740	GO:0006950;	-	virNOG09688	S	-	gi|302141825|emb|CBI19028.3|unnamed protein product [Vitis vinifera]
c221_g1_i1	1526	-	-	COG0715;proNOG04742	P	sp|Q44292|NRTA_NOSS1 Nitrate transport protein NrtA OS=Nostoc sp. (strain PCC 7120 / UTEX 2576) GN=nrtA PE=3 SV=3	gi|222870570|gb|EEF07701.1|predicted protein [Populus trichocarpa]
c221_g2_i1	965	GO:0008152;GO:0016787;GO:0005524;GO:0005739;	K03593	proNOG01437	D	sp|Q54F15|NUBPL_DICDI Iron-sulfur protein NUBPL OS=Dictyostelium discoideum GN=nubpl PE=3 SV=1	gi|384251147|gb|EIE24625.1|P-loop containing nucleoside triphosphate hydrolase protein [Coccomyxa subellipsoidea C-169]
c222_g1_i1	927	GO:0008168;GO:0009152;GO:0006189;GO:0009058;GO:0016742;GO:0005739;GO:0016740;GO:0004644;GO:0032259;	K11175	proNOG01929	F	sp|Q8UG98|PUR5_AGRT5 Phosphoribosylformylglycinamidine cyclo-ligase OS=Agrobacterium tumefaciens (strain C58 / ATCC 33970) GN=purM PE=3 SV=2	gi|297604182|ref|NP_001055060.2|Os05g0270800 [Oryza sativa Japonica Group] >gnl|BL_ORD_ID|569124 Os05g0270800 [Oryza sativa Japonica Group]
c222_g2_i1	2133	GO:0003824;GO:0006189;GO:0005737;GO:0016874;GO:0005507;GO:0004641;GO:0005739;GO:0009570;	K01933	proNOG00056;proNOG01929	FR	sp|Q8UG98|PUR5_AGRT5 Phosphoribosylformylglycinamidine cyclo-ligase OS=Agrobacterium tumefaciens (strain C58 / ATCC 33970) GN=purM PE=3 SV=2	gi|308044393|ref|NP_001183702.1|uncharacterized protein LOC100502295 [Zea mays] >gnl|BL_ORD_ID|515772 unknown [Zea mays] >gnl|BL_ORD_ID|515772 phosphoribosylformylglycinamidine cyclo-ligase [Zea mays]
c223_g1_i1	445	-	-	virNOG17143;virNOG22434	S	-	gi|302142946|emb|CBI20241.3|unnamed protein product [Vitis vinifera]
c225_g1_i1	761	-	-	-	-	-	gi|356561175|ref|XP_003548860.1|PREDICTED: uncharacterized protein LOC100777165 [Glycine max]
c225_g1_i2	1372	GO:0015074;GO:0009536;GO:0003676;	-	NOG125284;virNOG19602;virNOG34269;virNOG34595	SR	sp|P04146|COPIA_DROME Copia protein OS=Drosophila melanogaster GN=GIP PE=1 SV=3	gi|158828152|gb|ABW81031.1|LTRGag-pol-polymerase 3 [Arabidopsis lyrata subsp. lyrata]
c227_g1_i1	910	GO:0006631;GO:0005829;GO:0009536;GO:0006633;GO:0000036;GO:0006629;GO:0009507;GO:0009570;	-	virNOG19248;virNOG20954;virNOG23718	I	sp|P23235|ACP2_SPIOL Acyl carrier protein 2, chloroplastic OS=Spinacia oleracea GN=ACL1.2 PE=1 SV=1	gi|113170|sp|P23235.1|ACP2_SPIOLRecName: Full=Acyl carrier protein 2, chloroplastic; AltName: Full=Acyl carrier protein II; Short=ACP II; Flags: Precursor >gnl|BL_ORD_ID|1042981 acyl carrier protein II [Spinacia oleracea]
c231_g2_i1	202	GO:0050734;GO:0008152;GO:0052325;GO:0016747;GO:0010345;	-	virNOG02538	R	sp|Q94CD1|HHT1_ARATH Omega-hydroxypalmitate O-feruloyl transferase OS=Arabidopsis thaliana GN=HHT1 PE=1 SV=1	gi|470137570|ref|XP_004304536.1|PREDICTED: omega-hydroxypalmitate O-feruloyl transferase-like isoform 2 [Fragaria vesca subsp. vesca]
c238_g1_i1	2145	GO:0020037;GO:0005506;GO:0055114;GO:0046872;GO:0016705;GO:0070330;GO:0004497;GO:0016491;	-	virNOG12432	Q	sp|P98188|C94A2_VICSA Cytochrome P450 94A2 OS=Vicia sativa GN=CYP94A2 PE=2 SV=1	gi|224143170|ref|XP_002336002.1|cytochrome P450 [Populus trichocarpa] >gnl|BL_ORD_ID|398683 cytochrome P450 [Populus trichocarpa]
c240_g1_i1	294	GO:0008152;GO:0005829;GO:0016747;GO:0016740;	-	virNOG08162	S	sp|Q9SND9|Y3028_ARATH Uncharacterized acetyltransferase At3g50280 OS=Arabidopsis thaliana GN=At3g50280 PE=1 SV=1	gi|357465565|ref|XP_003603067.1|N-hydroxycinnamoyl/benzoyltransferase [Medicago truncatula] >gnl|BL_ORD_ID|796782 N-hydroxycinnamoyl/benzoyltransferase [Medicago truncatula]
c240_g1_i2	1305	GO:0003723;GO:0008152;GO:0016740;GO:0016747;	-	virNOG08162	S	sp|Q9SND9|Y3028_ARATH Uncharacterized acetyltransferase At3g50280 OS=Arabidopsis thaliana GN=At3g50280 PE=1 SV=1	gi|359492019|ref|XP_002284916.2|PREDICTED: uncharacterized acetyltransferase At3g50280-like [Vitis vinifera]
c242_g1_i1	914	GO:0006457;GO:0044267;GO:0005524;GO:0000166;GO:0009941;GO:0042026;GO:0005737;	-	virNOG05252	O	sp|Q9C667|CPNB4_ARATH Chaperonin 60 subunit beta 4, chloroplastic OS=Arabidopsis thaliana GN=CPN60B4 PE=1 SV=1	gi|297738225|emb|CBI27426.3|unnamed protein product [Vitis vinifera]
c242_g1_i2	930	-	-	virNOG05252	O	sp|Q9C667|CPNB4_ARATH Chaperonin 60 subunit beta 4, chloroplastic OS=Arabidopsis thaliana GN=CPN60B4 PE=1 SV=1	gi|356502680|ref|XP_003520145.1|PREDICTED: ruBisCO large subunit-binding protein subunit beta, chloroplastic-like [Glycine max]
c244_g1_i1	987	GO:0000151;GO:0016567;GO:0004842;	-	virNOG00992	S	sp|Q9CAA7|PUB42_ARATH Putative U-box domain-containing protein 42 OS=Arabidopsis thaliana GN=PUB42 PE=2 SV=1	gi|224099267|ref|XP_002311419.1|predicted protein [Populus trichocarpa] >gnl|BL_ORD_ID|410052 predicted protein [Populus trichocarpa]
c248_g1_i1	433	GO:0006810;GO:0016020;GO:0004872;GO:0005215;	-	NOG01518	P	-	gi|255594686|ref|XP_002536141.1|conserved hypothetical protein [Ricinus communis] >gnl|BL_ORD_ID|437130 conserved hypothetical protein [Ricinus communis]
c249_g1_i2	2256	GO:0043562;GO:0005783;GO:0005737;GO:0006212;GO:0012505;GO:0016812;GO:0016787;GO:0005794;GO:0016810;GO:0006208;	K01464	proNOG101128	F	sp|Q9I676|HYDA_PSEAE D-hydantoinase/dihydropyrimidinase OS=Pseudomonas aeruginosa (strain ATCC 15692 / PAO1 / 1C / PRS 101 / LMG 12228) GN=dht PE=3 SV=1	gi|255086151|ref|XP_002509042.1|predicted protein [Micromonas sp. RCC299] >gnl|BL_ORD_ID|506761 predicted protein [Micromonas sp. RCC299]
c251_g1_i1	3119	GO:0016020;GO:0005524;GO:0006468;GO:0004713;GO:0004672;GO:0016021;GO:0018108;GO:0016772;	-	virNOG08047	T	sp|O22938|Y2182_ARATH Leucine-rich repeat receptor-like tyrosine-protein kinase At2g41820 OS=Arabidopsis thaliana GN=At2g41820 PE=1 SV=1	gi|225441817|ref|XP_002278051.1|PREDICTED: leucine-rich repeat receptor-like tyrosine-protein kinase At2g41820 [Vitis vinifera] >gnl|BL_ORD_ID|187874 hypothetical protein VITISV_009158 [Vitis vinifera]
c253_g1_i1	706	-	-	virNOG01814	R	sp|Q84M94|FBK15_ARATH F-box/kelch-repeat protein At1g26930 OS=Arabidopsis thaliana GN=At1g26930 PE=2 SV=1	gi|460382619|ref|XP_004237035.1|PREDICTED: F-box/kelch-repeat protein SKIP11-like isoform 2 [Solanum lycopersicum]
c254_g1_i1	239	GO:0016310;GO:0005524;GO:0000166;GO:0016301;GO:0016773;GO:0016740;GO:0016772;	-	virNOG00642	L	sp|Q70PP2|SMG1_DROME Serine/threonine-protein kinase Smg1 OS=Drosophila melanogaster GN=nonC PE=1 SV=2	gi|470112486|ref|XP_004292465.1|PREDICTED: uncharacterized protein LOC101291497 [Fragaria vesca subsp. vesca]
c254_g1_i2	239	-	-	virNOG00642	L	-	gi|449511923|ref|XP_004164090.1|PREDICTED: uncharacterized LOC101222679 [Cucumis sativus]
c255_g2_i1	561	GO:0016020;GO:0048046;GO:0005524;GO:0090332;GO:0006950;GO:0042742;GO:0005730;GO:0000166;GO:0005829;GO:0005886;GO:0009507;GO:0002020;GO:0050832;GO:0009506;GO:0009409;GO:0009408;GO:0005774;GO:0046686;GO:0005618;GO:0010187;GO:0005794;GO:0009615;GO:0022626;	-	COG0443;KOG0101;virNOG03266;virNOG05586	O	sp|Q9LHA8|MD37C_ARATH Probable mediator of RNA polymerase II transcription subunit 37c OS=Arabidopsis thaliana GN=MED37C PE=1 SV=1	gi|348015131|gb|AEP40944.1|heat shock protein 70 family protein [Posidonia oceanica]
c257_g1_i1	612	GO:0006614;GO:0005786;GO:0030942;GO:0048500;GO:0008312;	K03104	virNOG22749	U	sp|O04421|SRP14_ARATH Signal recognition particle 14 kDa protein OS=Arabidopsis thaliana GN=SRP14 PE=2 SV=2	gi|449454975|ref|XP_004145229.1|PREDICTED: signal recognition particle 14 kDa protein-like [Cucumis sativus] >gnl|BL_ORD_ID|1173089 PREDICTED: signal recognition particle 14 kDa protein-like [Cucumis sativus] >gnl|BL_ORD_ID|1173089 PREDICTED: signal recognition particle 14 kDa protein-like [Cucumis sativus]
c269_g2_i1	385	GO:0006886;GO:0046872;GO:0008270;GO:0016192;	-	virNOG02447	U	-	gi|462417037|gb|EMJ21774.1|hypothetical protein PRUPE_ppa000078mg [Prunus persica]
c270_g1_i1	2248	GO:0009611;GO:0006457;GO:0005634;GO:0006970;GO:0009845;GO:0071944;GO:0032266;GO:0009408;GO:0005737;GO:0080025;GO:0046686;GO:0005829;	K09571	virNOG00512	O	sp|Q38931|FKB62_ARATH Peptidyl-prolyl cis-trans isomerase FKBP62 OS=Arabidopsis thaliana GN=FKBP62 PE=1 SV=2	gi|460393652|ref|XP_004242423.1|PREDICTED: peptidyl-prolyl cis-trans isomerase FKBP62-like isoform 2 [Solanum lycopersicum]
c276_g1_i1	1153	-	-	virNOG17507	S	sp|Q56XJ7|Y4276_ARATH Uncharacterized protein At4g22758 OS=Arabidopsis thaliana GN=At4g22758 PE=2 SV=1	gi|470115712|ref|XP_004294037.1|PREDICTED: uncharacterized protein LOC101299937 [Fragaria vesca subsp. vesca]
c277_g1_i1	443	GO:0004553;GO:0008152;GO:0016787;GO:0005975;GO:0003824;GO:0016798;GO:0008810;	-	virNOG00369;virNOG28931	G	sp|Q9CAC1|GUN8_ARATH Endoglucanase 8 OS=Arabidopsis thaliana GN=CEL1 PE=2 SV=1	gi|224092594|ref|XP_002334884.1|predicted protein [Populus trichocarpa] >gnl|BL_ORD_ID|392836 predicted protein [Populus trichocarpa]
c278_g1_i1	873	GO:0071732;GO:0010039;GO:0071281;GO:0071369;	-	virNOG10707	S	sp|Q9M2C3|VITH3_ARATH Vacuolar iron transporter homolog 3 OS=Arabidopsis thaliana GN=At3g43630 PE=3 SV=1	gi|470108447|ref|XP_004290529.1|PREDICTED: vacuolar iron transporter homolog 4-like [Fragaria vesca subsp. vesca]
c286_g1_i1	901	GO:0006511;GO:0009793;	K03094	COG5201;virNOG17546	O	sp|Q9FHW7|SKP1B_ARATH SKP1-like protein 1B OS=Arabidopsis thaliana GN=SKP1B PE=1 SV=1	gi|84579467|dbj|BAE72121.1|SKP1-like protein [Silene latifolia]
c286_g1_i2	941	GO:0005730;GO:0006511;GO:0005737;GO:0016874;	-	virNOG17546	O	sp|Q9FHW7|SKP1B_ARATH SKP1-like protein 1B OS=Arabidopsis thaliana GN=SKP1B PE=1 SV=1	gi|474213896|gb|EMS58980.1|SKP1-like protein 1B [Triticum urartu]
c289_g1_i2	818	GO:0016020;GO:0023014;GO:0016310;GO:0007165;GO:0005524;GO:0016301;GO:0016773;GO:0000155;GO:0000160;GO:0000166;GO:0016740;GO:0016772;	-	virNOG00642	L	-	gi|147834325|emb|CAN72113.1|hypothetical protein VITISV_009996 [Vitis vinifera]
c290_g1_i1	1235	GO:0008146;GO:0008152;GO:0009753;GO:0016740;GO:0080131;GO:0009694;	K01025	virNOG03572;virNOG08523	R	sp|Q8L5A7|SOT15_ARATH Cytosolic sulfotransferase 15 OS=Arabidopsis thaliana GN=SOT15 PE=1 SV=1	gi|224072999|ref|XP_002303948.1|predicted protein [Populus trichocarpa] >gnl|BL_ORD_ID|400765 predicted protein [Populus trichocarpa]
c290_g1_i2	509	GO:0008146;GO:0008152;GO:0016740;	-	KOG1584;virNOG03572;virNOG08523	R	sp|Q8GZ53|SOT14_ARATH Cytosolic sulfotransferase 14 OS=Arabidopsis thaliana GN=SOT14 PE=2 SV=1	gi|356541687|ref|XP_003539305.1|PREDICTED: flavonol sulfotransferase-like [Glycine max]
c292_g1_i1	1439	-	-	virNOG22914	S	-	gi|449438098|ref|XP_004136827.1|PREDICTED: uncharacterized protein LOC101207471 [Cucumis sativus]
c293_g1_i1	2053	GO:0006457;GO:0005524;GO:0009506;GO:0005737;GO:0044267;GO:0051082;GO:0000166;GO:0005829;GO:0005886;	K09497	virNOG07501	O	sp|O04450|TCPE_ARATH T-complex protein 1 subunit epsilon OS=Arabidopsis thaliana GN=At1g24510 PE=2 SV=1	gi|460386958|ref|XP_004239159.1|PREDICTED: T-complex protein 1 subunit epsilon-like [Solanum lycopersicum]
c295_g1_i1	1305	GO:0006810;GO:0016020;GO:0004872;GO:0005215;	-	proNOG00659	P	sp|Q05202|FCUA_YEREN Ferrichrome receptor FcuA OS=Yersinia enterocolitica GN=fcuA PE=1 SV=1	gi|255592443|ref|XP_002535696.1|conserved hypothetical protein [Ricinus communis] >gnl|BL_ORD_ID|437572 conserved hypothetical protein [Ricinus communis]
c305_g1_i1	1834	GO:0000166;GO:0003676;	K12881	virNOG17727	A	sp|Q9JJW6|ALRF2_MOUSE Aly/REF export factor 2 OS=Mus musculus GN=Alyref2 PE=1 SV=1	gi|225435024|ref|XP_002284215.1|PREDICTED: RNA and export factor-binding protein 2 [Vitis vinifera] >gnl|BL_ORD_ID|224420 unnamed protein product [Vitis vinifera]
c307_g1_i1	1946	GO:0016620;GO:0008152;GO:0001758;GO:0055114;GO:0016491;	K00128	virNOG00876	C	sp|Q8S528|AL2B7_ARATH Aldehyde dehydrogenase family 2 member B7, mitochondrial OS=Arabidopsis thaliana GN=ALDH2B7 PE=2 SV=2	gi|255540719|ref|XP_002511424.1|aldehyde dehydrogenase, putative [Ricinus communis] >gnl|BL_ORD_ID|462781 aldehyde dehydrogenase, putative [Ricinus communis]
c309_g1_i1	984	GO:0005634;GO:0005516;GO:0008150;	-	virNOG12898	S	sp|Q8L4D8|IQD31_ARATH Protein IQ-DOMAIN 31 OS=Arabidopsis thaliana GN=IQD31 PE=1 SV=1	gi|482560801|gb|EOA24992.1|hypothetical protein CARUB_v10018289mg [Capsella rubella]
c310_g1_i1	389	-	-	virNOG01331	R	sp|Q9ZW88|FBL34_ARATH F-box/LRR-repeat protein At1g67190 OS=Arabidopsis thaliana GN=At1g67190 PE=2 SV=1	gi|297740106|emb|CBI30288.3|unnamed protein product [Vitis vinifera]
c313_g1_i1	446	GO:0016020;GO:0005747;GO:0009651;	-	COG0702;proNOG06783	MG	sp|Q9SK66|NDUA9_ARATH NADH dehydrogenase [ubiquinone] 1 alpha subcomplex subunit 9, mitochondrial OS=Arabidopsis thaliana GN=At2g20360 PE=2 SV=2	gi|145351563|ref|XP_001420142.1|predicted protein [Ostreococcus lucimarinus CCE9901] >gnl|BL_ORD_ID|177867 predicted protein [Ostreococcus lucimarinus CCE9901]
c316_g1_i1	1167	-	-	virNOG06324	R	-	gi|359487518|ref|XP_002278737.2|PREDICTED: uncharacterized protein LOC100263144 [Vitis vinifera] >gnl|BL_ORD_ID|598002 unnamed protein product [Vitis vinifera]
c322_g1_i1	658	GO:0016020;GO:0005840;GO:0010229;GO:0009506;GO:0022625;GO:0005622;GO:0009908;GO:0005730;GO:0009791;GO:0005829;GO:0030529;GO:0006412;GO:0003735;GO:0022626;	K02900	opiNOG26418	J	sp|P08978|RL28_NEUCR 60S ribosomal protein L28 OS=Neurospora crassa (strain ATCC 24698 / 74-OR23-1A / CBS 708.71 / DSM 1257 / FGSC 987) GN=rpl-28 PE=2 SV=1	gi|326525443|dbj|BAJ88768.1|predicted protein [Hordeum vulgare subsp. vulgare]
c324_g1_i1	3518	GO:0016620;GO:0016310;GO:0006526;GO:0051287;GO:0055114;GO:0005737;GO:0003942;GO:0003991;GO:0016740;GO:0005739;	K11067	COG5630;proNOG01398	E	sp|Q8P8J6|ARGB_XANCP Acetylglutamate kinase OS=Xanthomonas campestris pv. campestris (strain ATCC 33913 / NCPPB 528 / LMG 568) GN=argB PE=3 SV=2	gi|326491853|dbj|BAJ98151.1|predicted protein [Hordeum vulgare subsp. vulgare]
c326_g1_i1	899	GO:0000287;GO:0016310;GO:0004743;GO:0016301;GO:0006096;GO:0003824;GO:0030955;GO:0046686;GO:0016740;GO:0006629;	K00873	proNOG00178	G	sp|O05118|KPYK_METEA Pyruvate kinase OS=Methylobacterium extorquens (strain ATCC 14718 / DSM 1338 / AM1) GN=pyk PE=3 SV=2	gi|242037807|ref|XP_002466298.1|hypothetical protein SORBIDRAFT_01g005200 [Sorghum bicolor] >gnl|BL_ORD_ID|525218 hypothetical protein SORBIDRAFT_01g005200 [Sorghum bicolor]
c326_g2_i1	965	GO:0000287;GO:0016310;GO:0004743;GO:0016301;GO:0006096;GO:0003824;GO:0030955;GO:0016740;	K00873	proNOG00178	G	sp|O05118|KPYK_METEA Pyruvate kinase OS=Methylobacterium extorquens (strain ATCC 14718 / DSM 1338 / AM1) GN=pyk PE=3 SV=2	gi|502143450|ref|XP_004505347.1|PREDICTED: pyruvate kinase, cytosolic isozyme-like [Cicer arietinum]
c327_g1_i1	1674	-	K01843	proNOG02947	E	sp|Q9XBQ8|KAMA_CLOSU L-lysine 2,3-aminomutase OS=Clostridium subterminale GN=kamA PE=1 SV=1	gi|224170200|ref|XP_002339353.1|predicted protein [Populus trichocarpa] >gnl|BL_ORD_ID|432010 predicted protein [Populus trichocarpa]
c327_g2_i1	2329	GO:0003746;GO:0005739;GO:0006414;GO:0005737;GO:0043043;	K04568	proNOG01571	J	sp|P0A3B6|EFP_RHIRD Elongation factor P OS=Rhizobium radiobacter GN=efp PE=3 SV=1	gi|294464274|gb|ADE77650.1|unknown [Picea sitchensis]
c329_g1_i1	3464	GO:0005840;GO:0005622;GO:0015935;GO:0030529;GO:0006412;GO:0009536;GO:0003735;GO:0005739;GO:0009507;	K02967	proNOG01757	J	sp|Q8UFM2|EFTS_AGRT5 Elongation factor Ts OS=Agrobacterium tumefaciens (strain C58 / ATCC 33970) GN=tsf PE=3 SV=2	gi|475327972|gb|EMT00297.1|30S ribosomal protein S2 [Aegilops tauschii]
c329_g2_i1	2813	-	K09919	proNOG02123	S	sp|O07513|HIT_BACSU Protein hit OS=Bacillus subtilis (strain 168) GN=hit PE=1 SV=1	gi|449478108|ref|XP_004155225.1|PREDICTED: uncharacterized protein LOC101228401 [Cucumis sativus]
c331_g1_i1	263	GO:0005634;GO:0010150;GO:0009627;GO:0010618;GO:0009816;GO:0001666;GO:0016787;GO:0010310;GO:0004806;GO:0051707;GO:0002213;GO:0009625;GO:0010942;GO:0031348;GO:0006629;	-	virNOG04013	R	-	gi|224083496|ref|XP_002307051.1|PAD4 [Populus trichocarpa] >gnl|BL_ORD_ID|415038 PAD4 [Populus trichocarpa]
c331_g1_i2	712	GO:0016787;GO:0004806;GO:0006629;	-	virNOG04013	R	-	gi|255563845|ref|XP_002522923.1|conserved hypothetical protein [Ricinus communis] >gnl|BL_ORD_ID|450271 conserved hypothetical protein [Ricinus communis]
c332_g1_i1	3489	GO:0006231;GO:0008168;GO:0009165;GO:0006730;GO:0004799;GO:0055114;GO:0004146;GO:0005829;GO:0046654;GO:0016740;GO:0006545;GO:0032259;GO:0016491;	K00560	proNOG03494	F	sp|Q8UDS3|TYSY_AGRT5 Thymidylate synthase OS=Agrobacterium tumefaciens (strain C58 / ATCC 33970) GN=thyA PE=3 SV=2	gi|412988963|emb|CCO15554.1|predicted protein [Bathycoccus prasinos]
c332_g2_i1	1870	-	K04088	COG0330;proNOG00061;proNOG00201	O	sp|P0ABC7|HFLK_ECOLI Modulator of FtsH protease HflK OS=Escherichia coli (strain K12) GN=hflK PE=1 SV=1	gi|449471606|ref|XP_004153358.1|PREDICTED: protein HflK-like [Cucumis sativus]
c333_g1_i1	857	-	-	virNOG25272;virNOG25963	SR	-	gi|224129894|ref|XP_002320697.1|predicted protein [Populus trichocarpa] >gnl|BL_ORD_ID|419746 predicted protein [Populus trichocarpa]
c335_g1_i1	209	GO:0005840;GO:0003723;GO:0005622;GO:0015935;GO:0030529;GO:0006412;GO:0005739;GO:0009536;GO:0003735;GO:0019843;GO:0009507;	-	COG0092;NOG161488;virNOG06425;virNOG24587	SJ	sp|P09595|RR3_SPIOL 30S ribosomal protein S3, chloroplastic OS=Spinacia oleracea GN=rps3 PE=1 SV=3	gi|372000777|gb|AEX65465.1|30S ribosomal protein S3 [Portulacaria afra]
c336_g1_i2	558	GO:0008152;GO:0005524;GO:0000166;GO:0006200;GO:0017111;GO:0005886;GO:0016887;	-	COG1131;virNOG01240	QV	sp|Q9MAG3|AB24G_ARATH ABC transporter G family member 24 OS=Arabidopsis thaliana GN=ABCG24 PE=1 SV=2	gi|225440025|ref|XP_002276609.1|PREDICTED: ABC transporter G family member 28-like [Vitis vinifera]
c337_g1_i1	388	GO:0009705;GO:0005774;GO:0046786;	-	virNOG04189	S	-	gi|359497718|ref|XP_003635618.1|PREDICTED: uncharacterized protein LOC100853906, partial [Vitis vinifera]
c341_g1_i1	591	-	-	NOG00952;virNOG10323	SR	sp|Q9FGK3|MO25N_ARATH Putative MO25-like protein At5g47540 OS=Arabidopsis thaliana GN=At5g47540 PE=2 SV=1	gi|224086468|ref|XP_002307894.1|predicted protein [Populus trichocarpa] >gnl|BL_ORD_ID|412556 predicted protein [Populus trichocarpa]
c342_g1_i1	2209	-	-	proNOG41825	S	-	gi|222832762|gb|EEE71239.1|predicted protein [Populus trichocarpa]
c346_g1_i1	248	GO:0008152;GO:0003824;GO:0048364;GO:0035091;	-	COG1502;virNOG09729	I	sp|Q9M9W8|PLDP2_ARATH Phospholipase D p2 OS=Arabidopsis thaliana GN=PLDP2 PE=2 SV=2	gi|242057197|ref|XP_002457744.1|hypothetical protein SORBIDRAFT_03g012720 [Sorghum bicolor] >gnl|BL_ORD_ID|534634 hypothetical protein SORBIDRAFT_03g012720 [Sorghum bicolor]
c346_g2_i1	891	GO:0008152;GO:0003824;	-	virNOG09729	I	sp|Q9LRZ5|PLDP1_ARATH Phospholipase D p1 OS=Arabidopsis thaliana GN=PLDP1 PE=2 SV=1	gi|449501480|ref|XP_004161379.1|PREDICTED: LOW QUALITY PROTEIN: phospholipase D p1-like [Cucumis sativus]
c347_g1_i1	725	GO:0020037;GO:0016705;GO:0046872;GO:0005506;GO:0004497;GO:0055114;GO:0016491;	-	COG2124;virNOG06071	Q	sp|Q8VWZ7|C76B6_CATRO Geraniol 8-hydroxylase OS=Catharanthus roseus GN=CYP76B6 PE=1 SV=1	gi|462405667|gb|EMJ11131.1|hypothetical protein PRUPE_ppa004606mg [Prunus persica]
c354_g1_i1	290	GO:0006810;GO:0016020;GO:0016651;GO:0009535;GO:0055114;GO:0009579;GO:0019684;GO:0009536;GO:0048038;GO:0016655;GO:0008137;GO:0009507;GO:0016491;	K05581	virNOG16145	C	sp|B1A938|NDHJ_CARPA NAD(P)H-quinone oxidoreductase subunit J, chloroplastic OS=Carica papaya GN=ndhJ PE=3 SV=1	gi|374249787|ref|YP_005089416.1|ndhJ gene product (chloroplast) [Silene noctiflora] >gnl|BL_ORD_ID|904747 NADH-plastoquinone oxidoreductase subunit J (chloroplast) [Silene noctiflora]
c363_g1_i1	344	GO:0006952;	-	KOG0376;virNOG00090	TR	sp|Q9SUR9|SGT1A_ARATH Protein SGT1 homolog A OS=Arabidopsis thaliana GN=SGT1A PE=1 SV=1	gi|460376830|ref|XP_004234199.1|PREDICTED: protein SGT1 homolog [Solanum lycopersicum]
c364_g1_i1	834	GO:0032440;GO:0006810;GO:0055085;GO:0008152;GO:0005524;GO:0042626;GO:0055114;GO:0000166;GO:0016021;GO:0006200;GO:0017111;GO:0016491;GO:0016887;	-	KOG0054;virNOG11242;virNOG31787	QP	sp|Q9C8G9|AB1C_ARATH ABC transporter C family member 1 OS=Arabidopsis thaliana GN=ABCC1 PE=1 SV=1	gi|224078860|ref|XP_002305657.1|multidrug resistance protein ABC transporter family [Populus trichocarpa] >gnl|BL_ORD_ID|407587 multidrug resistance protein ABC transporter family [Populus trichocarpa]
c364_g1_i2	565	-	-	KOG0054;virNOG11242	Q	sp|Q9C8G9|AB1C_ARATH ABC transporter C family member 1 OS=Arabidopsis thaliana GN=ABCC1 PE=1 SV=1	gi|297740796|emb|CBI30978.3|unnamed protein product [Vitis vinifera]
c368_g1_i1	800	GO:0048653;GO:0009856;GO:0009055;GO:0048046;GO:0005507;	-	virNOG19380;virNOG21395;virNOG22039	R	sp|P60496|BABL_LILLO Chemocyanin OS=Lilium longiflorum PE=1 SV=1	gi|242033225|ref|XP_002464007.1|hypothetical protein SORBIDRAFT_01g010500 [Sorghum bicolor] >gnl|BL_ORD_ID|522950 hypothetical protein SORBIDRAFT_01g010500 [Sorghum bicolor]
c369_g1_i1	7935	-	-	proNOG29434;proNOG39359	SL	sp|P16407|VINT_BPHK0 Integrase OS=Enterobacteria phage HK022 GN=int PE=3 SV=1	gi|356527296|ref|XP_003532247.1|PREDICTED: UPF0361 protein C3orf37 homolog [Glycine max]
c371_g1_i1	5704	GO:0008152;GO:0005524;GO:0015749;GO:0016787;GO:0000166;GO:0006200;GO:0017111;GO:0016887;GO:0015407;	K10441	proNOG00668	P	sp|Q8UA86|RBSA1_AGRT5 Ribose import ATP-binding protein RbsA 1 OS=Agrobacterium tumefaciens (strain C58 / ATCC 33970) GN=rbsA1 PE=3 SV=2	gi|449466911|ref|XP_004151169.1|PREDICTED: ribose import ATP-binding protein RbsA 1-like, partial [Cucumis sativus]
c371_g2_i1	3473	GO:0008667;GO:0055114;GO:0016491;	K00540	proNOG03282	S	sp|P40747|YUXG_BACSU Uncharacterized oxidoreductase YuxG OS=Bacillus subtilis (strain 168) GN=yuxG PE=3 SV=2	gi|255617436|ref|XP_002539840.1|conserved hypothetical protein [Ricinus communis] >gnl|BL_ORD_ID|433441 conserved hypothetical protein [Ricinus communis]
c372_g1_i1	381	GO:0009611;	-	virNOG01426	R	sp|Q9LEX0|P2A13_ARATH F-box protein PP2-A13 OS=Arabidopsis thaliana GN=PP2A13 PE=1 SV=1	gi|460406230|ref|XP_004248570.1|PREDICTED: F-box protein PP2-A13-like [Solanum lycopersicum]
c380_g1_i1	1223	GO:0008152;GO:0016853;GO:0046423;GO:0009507;	K10525	virNOG09346	R	sp|Q9LS01|AOC3_ARATH Allene oxide cyclase 3, chloroplastic OS=Arabidopsis thaliana GN=AOC3 PE=2 SV=1	gi|359488393|ref|XP_003633753.1|PREDICTED: allene oxide cyclase 4, chloroplastic [Vitis vinifera] >gnl|BL_ORD_ID|480598 unnamed protein product [Vitis vinifera]
c381_g1_i1	2260	-	-	virNOG05888	S	-	gi|502146807|ref|XP_004506616.1|PREDICTED: transcription factor SPT20 homolog [Cicer arietinum]
c382_g1_i1	839	GO:0016020;GO:0005840;GO:0022625;GO:0005622;GO:0005774;GO:0005730;GO:0005829;GO:0030529;GO:0006412;GO:0003735;GO:0005886;GO:0022626;	K02877	pleNOG06406;sorNOG03795	J	sp|Q8X034|RL15_NEUCR 60S ribosomal protein L15 OS=Neurospora crassa (strain ATCC 24698 / 74-OR23-1A / CBS 708.71 / DSM 1257 / FGSC 987) GN=rpl-15 PE=3 SV=1	gi|168009740|ref|XP_001757563.1|predicted protein [Physcomitrella patens subsp. patens] >gnl|BL_ORD_ID|287853 predicted protein [Physcomitrella patens subsp. patens]
c383_g1_i1	624	GO:0005975;	-	eurotNOG03200;onyNOG04030;opiNOG06058	R	sp|P0C955|GEL3_ASPFU 1,3-beta-glucanosyltransferase gel3 OS=Neosartorya fumigata (strain ATCC MYA-4609 / Af293 / CBS 101355 / FGSC A1100) GN=gel3 PE=3 SV=1	gi|293334769|ref|NP_001169070.1|uncharacterized protein LOC100382911 precursor [Zea mays] >gnl|BL_ORD_ID|468484 unknown [Zea mays]
c385_g1_i1	1070	-	-	virNOG09701	S	sp|B6SGC5|CNR6_MAIZE Cell number regulator 6 OS=Zea mays GN=CNR6 PE=2 SV=1	gi|255539785|ref|XP_002510957.1|conserved hypothetical protein [Ricinus communis] >gnl|BL_ORD_ID|462318 conserved hypothetical protein [Ricinus communis]
c390_g1_i1	491	GO:0005774;GO:0046658;	-	virNOG14982	R	sp|Q9SU13|FLA2_ARATH Fasciclin-like arabinogalactan protein 2 OS=Arabidopsis thaliana GN=FLA2 PE=1 SV=1	gi|482554775|gb|EOA18968.1|hypothetical protein CARUB_v10007603mg [Capsella rubella]
c396_g1_i1	484	GO:0016020;GO:0016021;	-	COG0814;virNOG00890	E	sp|P47082|AVT1_YEAST Vacuolar amino acid transporter 1 OS=Saccharomyces cerevisiae (strain ATCC 204508 / S288c) GN=AVT1 PE=1 SV=1	gi|147807770|emb|CAN62250.1|hypothetical protein VITISV_027355 [Vitis vinifera]
c401_g1_i1	297	-	-	virNOG25788;virNOG27081	R	-	gi|502103019|ref|XP_004492178.1|PREDICTED: uncharacterized protein LOC101497585 [Cicer arietinum]
c401_g1_i2	647	-	-	virNOG22821;virNOG25788;virNOG27081	R	-	gi|462424109|gb|EMJ28372.1|hypothetical protein PRUPE_ppa021375mg [Prunus persica]
c403_g1_i1	1814	GO:0009507;GO:0009570;	-	virNOG01796	S	-	gi|297737133|emb|CBI26334.3|unnamed protein product [Vitis vinifera]
c403_g1_i2	2204	-	-	virNOG01796	S	-	gi|225432848|ref|XP_002279944.1|PREDICTED: uncharacterized protein LOC100256346 [Vitis vinifera]
c417_g1_i1	557	GO:0008152;GO:0005524;GO:0019829;GO:0005375;GO:0006812;GO:0030001;GO:0035434;GO:0046872;GO:0016787;GO:0000166;GO:0009767;GO:0016021;GO:0009941;GO:0009570;	-	proNOG00908	P	sp|Q9ZHC7|SILP_SALTM Silver exporting P-type ATPase OS=Salmonella typhimurium GN=silP PE=1 SV=1	gi|168006269|ref|XP_001755832.1|predicted protein [Physcomitrella patens subsp. patens] >gnl|BL_ORD_ID|289706 predicted protein [Physcomitrella patens subsp. patens]
c419_g1_i1	2341	GO:0006810;GO:0005634;GO:0009506;GO:0005635;GO:0008565;GO:0048235;GO:0005737;GO:0005618;GO:0005730;GO:0005829;GO:0006606;GO:0015031;	-	virNOG09834	U	sp|Q96321|IMA1_ARATH Importin subunit alpha-1 OS=Arabidopsis thaliana GN=KAP1 PE=1 SV=2	gi|356556046|ref|XP_003546338.1|PREDICTED: importin subunit alpha-1-like [Glycine max]
c422_g1_i1	1037	GO:0016020;GO:0006813;GO:0016021;GO:0071805;GO:0006811;GO:0015079;	-	COG3158;virNOG04663	P	sp|O22881|POT2_ARATH Potassium transporter 2 OS=Arabidopsis thaliana GN=POT2 PE=1 SV=2	gi|392938148|gb|AFM94015.1|potassium transporter 2 [Beta vulgaris]
c422_g1_i2	2649	GO:0016020;GO:0006813;GO:0016021;GO:0071805;GO:0006811;GO:0015079;	K03549	virNOG04663	P	sp|O22881|POT2_ARATH Potassium transporter 2 OS=Arabidopsis thaliana GN=POT2 PE=1 SV=2	gi|14091471|gb|AAK53759.1|AF367865_1potassium transporter HAK2p [Mesembryanthemum crystallinum]
c424_g1_i2	494	-	-	virNOG15623	R	sp|Q8GXC7|FBK50_ARATH F-box/kelch-repeat protein At3g06240 OS=Arabidopsis thaliana GN=At3g06240 PE=2 SV=1	gi|89953458|gb|ABD83326.1|Fgenesh protein 115 [Beta vulgaris]
c428_g2_i1	376	GO:0008152;GO:0005524;GO:0009506;GO:0042626;GO:0000166;GO:0006200;GO:0017111;GO:0005886;GO:0005215;GO:0016887;	-	COG1131;virNOG05329;virNOG28602	QV	sp|Q9FLT4|AB10A_ARATH ABC transporter A family member 10 OS=Arabidopsis thaliana GN=ABCA10 PE=1 SV=2	gi|15240336|ref|NP_200982.1|ABC transporter A family member 10 [Arabidopsis thaliana] >gnl|BL_ORD_ID|1093043 ABC transporter A family member 10 [Arabidopsis thaliana]
c428_g1_i2	245	GO:0008152;GO:0005524;GO:0000166;GO:0006200;GO:0017111;GO:0016887;	-	virNOG05329;virNOG17108	Q	sp|Q9STT5|AB7A_ARATH ABC transporter A family member 7 OS=Arabidopsis thaliana GN=ABCA7 PE=3 SV=2	gi|356513540|ref|XP_003525471.1|PREDICTED: ABC transporter A family member 7-like [Glycine max]
c431_g1_i1	330	GO:0016020;GO:0009817;GO:0047450;GO:0009534;GO:0005737;GO:0016836;GO:0005618;GO:0006633;GO:0009941;GO:0019171;GO:0009507;	-	virNOG02299	I	sp|B0CD44|FABZ_ACAM1 3-hydroxyacyl-[acyl-carrier-protein] dehydratase FabZ OS=Acaryochloris marina (strain MBIC 11017) GN=fabZ PE=3 SV=1	gi|353441000|gb|AEQ94084.1|putative 3-hydroxyacyl-ACP dehydrogenase [Elaeis guineensis]
c432_g1_i1	729	GO:0048831;GO:0005634;GO:0030154;GO:0006355;GO:0006351;GO:0003700;	-	virNOG00404;virNOG12364	KU	sp|O23210|SCL15_ARATH Scarecrow-like protein 15 OS=Arabidopsis thaliana GN=SCL15 PE=2 SV=3	gi|482566200|gb|EOA30389.1|hypothetical protein CARUB_v10013509mg [Capsella rubella]
c433_g1_i1	312	GO:0055085;GO:0016021;GO:0022857;	-	KOG0255;virNOG01041	R	-	gi|225462305|ref|XP_002266025.1|PREDICTED: solute carrier family 22 member 3-like [Vitis vinifera]
c436_g1_i1	1008	GO:0005840;GO:0006412;GO:0005739;GO:0003735;	-	virNOG01894	J	-	gi|255554769|ref|XP_002518422.1|50S ribosomal protein L4, putative [Ricinus communis] >gnl|BL_ORD_ID|454601 50S ribosomal protein L4, putative [Ricinus communis]
c436_g2_i1	958	GO:0005840;GO:0006412;GO:0003735;	K02926	virNOG01894	J	sp|Q2RQW1|RL4_RHORT 50S ribosomal protein L4 OS=Rhodospirillum rubrum (strain ATCC 11170 / NCIB 8255) GN=rplD PE=3 SV=1	gi|359494830|ref|XP_003634850.1|PREDICTED: 50S ribosomal protein L4-like [Vitis vinifera] >gnl|BL_ORD_ID|592608 unnamed protein product [Vitis vinifera]
c439_g1_i1	3232	GO:0009644;GO:0005524;GO:0006950;GO:0045727;GO:0009408;GO:0042542;GO:0043335;GO:0019538;GO:0000166;GO:0017111;GO:0009941;GO:0009570;	K03695	virNOG04497	O	sp|P42730|CLPB1_ARATH Chaperone protein ClpB1 OS=Arabidopsis thaliana GN=CLPB1 PE=1 SV=2	gi|225457237|ref|XP_002284179.1|PREDICTED: chaperone protein ClpB1 [Vitis vinifera]
c442_g1_i1	806	GO:0009506;GO:0008152;GO:0042578;	-	COG5329;virNOG01491	TI	sp|Q94A27|SAC2_ARATH Phosphoinositide phosphatase SAC2 OS=Arabidopsis thaliana GN=SAC2 PE=2 SV=1	gi|462400191|gb|EMJ05859.1|hypothetical protein PRUPE_ppa001260mg [Prunus persica]
c443_g1_i1	316	-	-	virNOG03561	V	sp|Q8VY09|DJ1C_ARATH Protein DJ-1 homolog C OS=Arabidopsis thaliana GN=DJ1C PE=2 SV=1	gi|255555439|ref|XP_002518756.1|conserved hypothetical protein [Ricinus communis] >gnl|BL_ORD_ID|454473 conserved hypothetical protein [Ricinus communis]
c443_g2_i1	525	GO:0009658;	-	virNOG03561	V	sp|Q8VY09|DJ1C_ARATH Protein DJ-1 homolog C OS=Arabidopsis thaliana GN=DJ1C PE=2 SV=1	gi|225428824|ref|XP_002282255.1|PREDICTED: uncharacterized protein LOC100258951 [Vitis vinifera] >gnl|BL_ORD_ID|476491 unnamed protein product [Vitis vinifera]
c454_g1_i1	1462	GO:0080008;GO:0009910;GO:0010452;GO:0005829;GO:0051568;	K12602	virNOG07282	R	sp|Q6PBD6|WDR61_XENTR WD repeat-containing protein 61 OS=Xenopus tropicalis GN=wdr61 PE=2 SV=1	gi|449500459|ref|XP_004161102.1|PREDICTED: WD repeat-containing protein 61-like [Cucumis sativus]
c455_g1_i1	421	GO:0016036;GO:0008152;GO:0009555;GO:0052543;GO:0016779;GO:0003983;GO:0005737;GO:0046686;GO:0005829;GO:0009651;GO:0016740;GO:0090406;GO:0005886;	-	opiNOG05482;pleNOG03774	G	sp|P32861|UGPA1_YEAST UTP--glucose-1-phosphate uridylyltransferase OS=Saccharomyces cerevisiae (strain ATCC 204508 / S288c) GN=UGP1 PE=1 SV=1	gi|414886600|tpg|DAA62614.1|TPA: UDP-glucose pyrophosphorylase1 [Zea mays]
c456_g1_i1	1445	-	-	virNOG08767	S	-	gi|224127180|ref|XP_002320007.1|predicted protein [Populus trichocarpa] >gnl|BL_ORD_ID|419088 predicted protein [Populus trichocarpa]
c457_g1_i1	381	GO:0006099;GO:0009055;GO:0051537;GO:0051536;GO:0055114;GO:0016491;	-	pleNOG02395;sordNOG07490	C	sp|O42772|DHSB_MYCGR Succinate dehydrogenase [ubiquinone] iron-sulfur subunit, mitochondrial OS=Mycosphaerella graminicola GN=SDH2 PE=3 SV=1	gi|145353844|ref|XP_001421210.1|predicted protein [Ostreococcus lucimarinus CCE9901] >gnl|BL_ORD_ID|177314 predicted protein [Ostreococcus lucimarinus CCE9901]
c459_g1_i1	1237	GO:0008152;GO:0055041;GO:0055114;GO:0016491;	-	virNOG01075	Q	sp|Q7FAE1|MOMAS_ORYSJ Momilactone A synthase OS=Oryza sativa subsp. japonica GN=Os04g0179200 PE=2 SV=1	gi|224091933|ref|XP_002309405.1|predicted protein [Populus trichocarpa] >gnl|BL_ORD_ID|413980 predicted protein [Populus trichocarpa]
c462_g1_i1	859	GO:1900056;GO:0008361;GO:0043565;GO:0000987;	-	virNOG08544	K	sp|Q9LSD5|TCP20_ARATH Transcription factor TCP20 OS=Arabidopsis thaliana GN=TCP20 PE=1 SV=1	gi|224055761|ref|XP_002298640.1|predicted protein [Populus trichocarpa] >gnl|BL_ORD_ID|405031 predicted protein [Populus trichocarpa]
c464_g2_i1	449	GO:0051015;GO:0016310;GO:0009506;GO:0016301;GO:0016773;GO:0070300;GO:0006468;GO:0005546;GO:0046854;GO:0070273;GO:0016740;GO:0048015;GO:0005886;GO:0016772;	-	virNOG01733	T	sp|Q9SXA1|P4KA1_ARATH Phosphatidylinositol 4-kinase alpha OS=Arabidopsis thaliana GN=PI4KALPHA1 PE=1 SV=2	gi|297741432|emb|CBI32563.3|unnamed protein product [Vitis vinifera]
c465_g1_i1	245	GO:0016020;GO:0008233;GO:0005524;GO:0004222;GO:0046872;GO:0006508;GO:0016787;GO:0008237;GO:0000166;GO:0017111;GO:0005739;GO:0009536;	-	COG0465;opiNOG00689;sacNOG00875;virNOG03003	O	sp|P32795|YME1_YEAST Mitochondrial inner membrane i-AAA protease supercomplex subunit YME1 OS=Saccharomyces cerevisiae (strain ATCC 204508 / S288c) GN=YME1 PE=1 SV=1	gi|159471125|ref|XP_001693707.1|membrane AAA-metalloprotease [Chlamydomonas reinhardtii] >gnl|BL_ORD_ID|244433 membrane AAA-metalloprotease [Chlamydomonas reinhardtii]
c474_g1_i1	479	GO:0016020;GO:0005840;GO:0048046;GO:0006414;GO:0042254;GO:0005730;GO:0005829;GO:0005507;GO:0009651;GO:0003735;GO:0005886;GO:0009507;GO:0005634;GO:0009506;GO:0009409;GO:0005622;GO:0010043;GO:0046686;GO:0030529;GO:0022626;	K02941	opiNOG00523;sordNOG10560	J	sp|Q9C3Z6|RLA0_PODAS 60S acidic ribosomal protein P0 OS=Podospora anserina PE=3 SV=1	gi|129771094|gb|ABO31368.1|60S ribosomal protein [Gossypium hirsutum]
c474_g2_i1	505	GO:0005840;GO:0016020;GO:0048046;GO:0006414;GO:0042254;GO:0005730;GO:0005829;GO:0005507;GO:0009651;GO:0003735;GO:0005886;GO:0009507;GO:0005634;GO:0009506;GO:0009409;GO:0005622;GO:0010043;GO:0046686;GO:0030529;GO:0022626;	-	opiNOG00523;pleNOG00098	J	sp|Q9C3Z6|RLA0_PODAS 60S acidic ribosomal protein P0 OS=Podospora anserina PE=3 SV=1	gi|168014097|ref|XP_001759592.1|predicted protein [Physcomitrella patens subsp. patens] >gnl|BL_ORD_ID|285775 predicted protein [Physcomitrella patens subsp. patens]
c487_g1_i1	316	GO:0008652;GO:0004124;GO:0080147;GO:0019500;GO:0006534;GO:0016829;GO:0005507;GO:0006535;GO:0019344;GO:0016740;GO:0005739;GO:0019499;GO:0009507;GO:0050017;	-	COG0031;virNOG06337	E	sp|Q43153|CYSC_SPIOL Bifunctional L-3-cyanoalanine synthase/cysteine synthase, mitochondrial OS=Spinacia oleracea GN=CYSC PE=1 SV=1	gi|75282478|sp|Q43153.1|CYSC_SPIOLRecName: Full=Bifunctional L-3-cyanoalanine synthase/cysteine synthase, mitochondrial; AltName: Full=Beta-cyanoalanine synthase; Short=SoCAS; AltName: Full=Beta-substituted Ala synthase 3-1; Short=SPIol-Bsas3-1; AltName: Full=Cysteine synthase C; Flags: Precursor >gnl|BL_ORD_ID|1048862 cysteine synthase [Spinacia oleracea] >gnl|BL_ORD_ID|1048862 mitochondrial cys…
c487_g2_i1	328	GO:0008652;GO:0004124;GO:0080147;GO:0019500;GO:0006534;GO:0016829;GO:0006535;GO:0005507;GO:0019344;GO:0019499;GO:0005739;GO:0016740;GO:0050017;GO:0009507;	-	virNOG06337	E	sp|Q43153|CYSC_SPIOL Bifunctional L-3-cyanoalanine synthase/cysteine synthase, mitochondrial OS=Spinacia oleracea GN=CYSC PE=1 SV=1	gi|224064043|ref|XP_002301363.1|predicted protein [Populus trichocarpa] >gnl|BL_ORD_ID|402380 predicted protein [Populus trichocarpa]
c510_g1_i1	422	-	-	virNOG14379;virNOG33090	SR	-	gi|255574007|ref|XP_002527921.1|conserved hypothetical protein [Ricinus communis] >gnl|BL_ORD_ID|445309 conserved hypothetical protein [Ricinus communis]
c510_g2_i1	1747	-	-	virNOG14379	S	-	gi|470148900|ref|XP_004309985.1|PREDICTED: uncharacterized protein LOC101304246 [Fragaria vesca subsp. vesca]
c511_g1_i1	298	GO:0016020;GO:0006561;GO:0016310;GO:0009414;GO:0009555;GO:0055114;GO:0005737;GO:0009524;GO:0005829;GO:0009651;GO:0004349;GO:0009507;GO:0016491;GO:0005856;GO:0016620;GO:0005634;GO:0009506;GO:0008152;GO:0030036;GO:0004350;GO:0016301;GO:0042538;GO:0048364;GO:0006979;GO:0050661;GO:0003779;GO:0016740;GO:0009793;	-	proNOG03477	E	sp|Q2GCB4|PROA_NOVAD Gamma-glutamyl phosphate reductase OS=Novosphingobium aromaticivorans (strain DSM 12444) GN=proA PE=3 SV=1	gi|350537801|ref|NP_001233799.1|gamma-glutamyl kinase [Solanum lycopersicum] >gnl|BL_ORD_ID|1139038 gamma-glutamyl phosphate reductase [Solanum lycopersicum]
c523_g1_i1	1125	GO:0008152;GO:0005987;GO:0004575;GO:0003824;GO:0048364;GO:0042542;GO:0016798;GO:0033926;GO:0016787;GO:0004564;GO:0005739;	-	virNOG01273;virNOG28639	S	sp|Q67XD9|CINV2_ARATH Alkaline/neutral invertase CINV2 OS=Arabidopsis thaliana GN=CINV2 PE=2 SV=1	gi|356533527|ref|XP_003535315.1|PREDICTED: uncharacterized protein LOC100797025 [Glycine max]
c531_g1_i1	331	GO:0006810;GO:0032440;GO:0055085;GO:0008152;GO:0005524;GO:0042626;GO:0055114;GO:0000166;GO:0016021;GO:0006200;GO:0017111;GO:0016491;GO:0016887;	-	COG1132;virNOG07655	QV	sp|Q9LYS2|AB10C_ARATH ABC transporter C family member 10 OS=Arabidopsis thaliana GN=ABCC10 PE=2 SV=2	gi|470147121|ref|XP_004309165.1|PREDICTED: ABC transporter C family member 10-like [Fragaria vesca subsp. vesca]
c540_g1_i1	222	GO:0006376;GO:0016607;GO:0003676;GO:0005730;GO:0000166;GO:0005829;GO:0035061;GO:0005739;	-	virNOG02259	A	sp|O22315|SRSF1_ARATH Pre-mRNA-splicing factor SF2 OS=Arabidopsis thaliana GN=SF2 PE=1 SV=1	gi|460368793|ref|XP_004230249.1|PREDICTED: pre-mRNA-splicing factor SF2-like isoform 2 [Solanum lycopersicum]
c541_g1_i1	311	GO:0004316;GO:0008152;GO:0051287;GO:0006633;GO:0055114;GO:0016491;	-	COG1028;proNOG18169	QI	sp|P39482|DHG1_BACME Glucose 1-dehydrogenase 1 OS=Bacillus megaterium GN=gdhI PE=2 SV=1	gi|307109332|gb|EFN57570.1|hypothetical protein CHLNCDRAFT_34782 [Chlorella variabilis]
c541_g2_i1	294	GO:0004316;GO:0008152;GO:0051287;GO:0006633;GO:0055114;GO:0016491;	-	COG1028	QI	sp|P80869|DHG2_BACSU Glucose 1-dehydrogenase 2 OS=Bacillus subtilis (strain 168) GN=ycdF PE=1 SV=2	gi|460391789|ref|XP_004241501.1|PREDICTED: 3-oxoacyl-[acyl-carrier-protein] reductase, chloroplastic-like [Solanum lycopersicum]
c545_g2_i1	305	GO:0000287;GO:0016020;GO:0016310;GO:0004743;GO:0016301;GO:0006096;GO:0003824;GO:0030955;GO:0046686;GO:0005829;GO:0016740;	-	COG0469;virNOG01073	G	sp|P22200|KPYC_SOLTU Pyruvate kinase, cytosolic isozyme OS=Solanum tuberosum PE=2 SV=1	gi|226502865|ref|NP_001149198.1|LOC100282820 [Zea mays] >gnl|BL_ORD_ID|338296 pyruvate kinase, cytosolic isozyme [Zea mays]
c559_g1_i1	253	GO:0043022;GO:0008152;GO:0005524;GO:0005737;GO:0016787;GO:0000166;GO:0006200;GO:0043023;GO:0005525;GO:0009507;GO:0009570;GO:0016887;	-	proNOG02003	J	sp|P0ABU4|YCHF_SHIFL Ribosome-binding ATPase YchF OS=Shigella flexneri GN=ychF PE=3 SV=2	gi|222833020|gb|EEE71497.1|predicted protein [Populus trichocarpa]
c567_g1_i1	306	GO:0015074;GO:0003677;GO:0005634;GO:0003723;GO:0004190;GO:0003676;GO:0003964;GO:0046872;GO:0006508;GO:0008270;GO:0006278;GO:0006310;	-	COG2801;virNOG15679	RL	-	gi|284434610|gb|ADB85337.1|putative retrotransposon protein [Phyllostachys edulis]
c571_g1_i1	712	GO:0046872;GO:0008270;	-	virNOG20830	O	sp|Q9SLC4|ATL40_ARATH RING-H2 finger protein ATL40 OS=Arabidopsis thaliana GN=ATL40 PE=2 SV=1	gi|302143387|emb|CBI21948.3|unnamed protein product [Vitis vinifera]
c572_g1_i1	269	GO:0004553;GO:0016787;GO:0005975;GO:0016023;	-	proNOG11543	G	sp|Q9FGY1|BXL1_ARATH Beta-D-xylosidase 1 OS=Arabidopsis thaliana GN=BXL1 PE=1 SV=1	gi|125534110|gb|EAY80658.1|hypothetical protein OsI_35835 [Oryza sativa Indica Group]
c590_g1_i1	1179	GO:0016310;GO:0004715;GO:0005524;GO:0016301;GO:0006468;GO:0005515;GO:0004674;GO:0004672;GO:0016740;GO:0018108;GO:0016772;	K04733	virNOG05787	T	sp|Q9CAH1|Y1725_ARATH Putative receptor-like protein kinase At1g72540 OS=Arabidopsis thaliana GN=At1g72540 PE=2 SV=1	gi|53857147|gb|AAP03880.2|Avr9/Cf-9 induced kinase 1 [Nicotiana tabacum]
c606_g1_i1	694	GO:0016829;GO:0046872;GO:0045490;GO:0030570;	-	virNOG15081	G	sp|Q93Z25|PLY22_ARATH Probable pectate lyase 22 OS=Arabidopsis thaliana GN=At5g63180 PE=2 SV=1	gi|356540209|ref|XP_003538582.1|PREDICTED: probable pectate lyase 5-like, partial [Glycine max]
c618_g1_i2	206	-	-	virNOG07052	U	sp|Q944A9|NPS11_ARATH Novel plant SNARE 11 OS=Arabidopsis thaliana GN=NPSN11 PE=1 SV=2	gi|224126593|ref|XP_002329593.1|predicted protein [Populus trichocarpa] >gnl|BL_ORD_ID|427675 predicted protein [Populus trichocarpa]
c629_g2_i1	733	GO:0043531;GO:0006952;	-	euNOG46819;virNOG04327;virNOG06083;virNOG14993	TR	sp|Q7XA39|RGA4_SOLBU Putative disease resistance protein RGA4 OS=Solanum bulbocastanum GN=RGA4 PE=2 SV=1	gi|470121589|ref|XP_004296845.1|PREDICTED: probable disease resistance protein At5g66900-like [Fragaria vesca subsp. vesca]
c654_g1_i1	310	GO:0008152;GO:0016787;GO:0047911;GO:0005576;GO:0005975;GO:0004650;GO:0016798;	-	virNOG00350	R	sp|Q949Z1|PGLR4_ARATH Polygalacturonase At1g48100 OS=Arabidopsis thaliana GN=At1g48100 PE=2 SV=1	gi|224107817|ref|XP_002314612.1|predicted protein [Populus trichocarpa] >gnl|BL_ORD_ID|421421 predicted protein [Populus trichocarpa]
c656_g1_i1	1054	GO:0009535;GO:0009579;GO:0009534;GO:0042651;GO:0005516;GO:0009522;GO:0015979;GO:0009507;	K02701	virNOG20116	R	sp|P49107|PSAN_ARATH Photosystem I reaction center subunit N, chloroplastic OS=Arabidopsis thaliana GN=PSAN PE=1 SV=2	gi|118488894|gb|ABK96256.1|unknown [Populus trichocarpa x Populus deltoides] >gnl|BL_ORD_ID|256660 unknown [Populus trichocarpa x Populus deltoides]
c670_g1_i1	250	GO:0008152;GO:0006537;GO:0016041;GO:0003824;GO:0055114;GO:0006807;GO:0015930;GO:0016638;GO:0009941;GO:0016491;	-	proNOG02971	E	sp|Q05755|GLTB_AZOBR Glutamate synthase [NADPH] large chain OS=Azospirillum brasilense GN=gltB PE=1 SV=1	gi|384251893|gb|EIE25370.1|ferredoxin-dependent glutamate synthase [Coccomyxa subellipsoidea C-169]
c677_g1_i1	213	GO:0016020;GO:0005634;GO:0005783;GO:0008152;GO:0007165;GO:0006184;GO:0003924;GO:0043531;GO:0016787;GO:0006952;GO:0000166;GO:0016021;GO:0005789;GO:0005525;	-	virNOG01264	R	sp|Q9SSN0|RHD31_ARATH Protein ROOT HAIR DEFECTIVE 3 homolog 1 OS=Arabidopsis thaliana GN=At1g72960 PE=2 SV=2	gi|355388997|gb|AER62441.1|hypothetical protein [Psathyrostachys juncea]
c681_g1_i1	3530	GO:0006457;GO:0003755;GO:0016853;GO:0000413;	K09566	virNOG05241	O	sp|P0C1I7|CYP5_RHIO9 Peptidyl-prolyl cis-trans isomerase cyp5 OS=Rhizopus delemar (strain RA 99-880 / ATCC MYA-4621 / FGSC 9543 / NRRL 43880) GN=cyp5 PE=3 SV=1	gi|224141869|ref|XP_002324283.1|predicted protein [Populus trichocarpa] >gnl|BL_ORD_ID|423354 predicted protein [Populus trichocarpa]
c687_g1_i1	884	-	-	virNOG19360	R	sp|O22132|LBD19_ARATH LOB domain-containing protein 19 OS=Arabidopsis thaliana GN=LBD19 PE=2 SV=1	gi|217073722|gb|ACJ85221.1|unknown [Medicago truncatula] >gnl|BL_ORD_ID|352642 unknown [Medicago truncatula]
c688_g1_i1	521	GO:0016020;GO:0016042;GO:0046470;GO:0008152;GO:0003824;GO:0070290;GO:0004630;GO:0016787;GO:0005509;	-	COG1502;virNOG09085	I	sp|Q41142|PLDA1_RICCO Phospholipase D alpha 1 OS=Ricinus communis GN=PLD1 PE=1 SV=1	gi|460412874|ref|XP_004251821.1|PREDICTED: phospholipase D alpha 1-like [Solanum lycopersicum]
c688_g1_i2	390	GO:0016020;GO:0016042;GO:0046470;GO:0008152;GO:0003824;GO:0070290;GO:0004630;GO:0016787;GO:0005509;	-	COG1502	I	-	gi|357466245|ref|XP_003603407.1|Phospholipase D alpha [Medicago truncatula] >gnl|BL_ORD_ID|219819 Phospholipase D alpha [Medicago truncatula]
c695_g2_i1	285	GO:0020037;GO:0005506;GO:0055114;GO:0046872;GO:0016705;GO:0070330;GO:0004497;GO:0016491;	-	virNOG08458	Q	sp|P48422|C86A1_ARATH Cytochrome P450 86A1 OS=Arabidopsis thaliana GN=CYP86A1 PE=1 SV=2	gi|225438545|ref|XP_002279670.1|PREDICTED: cytochrome P450 86B1 [Vitis vinifera]
c698_g1_i1	753	GO:0005840;GO:0015934;GO:0030529;GO:0005622;GO:0006412;GO:0003735;	K02880	opiNOG06558;sordNOG04768	J	sp|Q9HE25|RL17_NEUCR 60S ribosomal protein L17 OS=Neurospora crassa (strain ATCC 24698 / 74-OR23-1A / CBS 708.71 / DSM 1257 / FGSC 987) GN=rpl-17 PE=3 SV=1	gi|293333790|ref|NP_001168847.1|uncharacterized protein LOC100382652 [Zea mays] >gnl|BL_ORD_ID|467911 unknown [Zea mays]
c700_g2_i1	740	GO:0005759;GO:0004148;GO:0005960;GO:0050660;GO:0055114;GO:0045454;GO:0005739;GO:0016668;GO:0016491;	-	proNOG01362	C	sp|P50970|DLDH_ZYMMO Dihydrolipoyl dehydrogenase OS=Zymomonas mobilis subsp. mobilis (strain ATCC 31821 / ZM4 / CP4) GN=lpd PE=3 SV=3	gi|222833044|gb|EEE71521.1|dihydrolipoyl dehydrogenase [Populus trichocarpa]
c703_g1_i1	239	GO:0003677;GO:0003682;	-	COG5147;virNOG12653;virNOG17595	K	sp|P81391|MYB05_ANTMA Myb-related protein 305 OS=Antirrhinum majus GN=MYB305 PE=2 SV=1	gi|319658770|gb|ACB59076.2|Myb-like transcription factor EOBI [Petunia x hybrida]
c712_g1_i1	211	-	-	proNOG04132	R	sp|A5V652|QUEC_SPHWW 7-cyano-7-deazaguanine synthase OS=Sphingomonas wittichii (strain RW1 / DSM 6014 / JCM 10273) GN=queC PE=3 SV=1	gi|168067145|ref|XP_001785485.1|predicted protein [Physcomitrella patens subsp. patens] >gnl|BL_ORD_ID|260337 predicted protein [Physcomitrella patens subsp. patens]
c722_g1_i2	287	-	-	KOG0017;virNOG24788	R	-	gi|4734004|gb|AAD28681.1|putative retroelement pol polyprotein [Arabidopsis thaliana]
c726_g1_i1	266	GO:0009506;	-	virNOG08877	S	-	gi|357479969|ref|XP_003610270.1|hypothetical protein MTR_4g130370 [Medicago truncatula] >gnl|BL_ORD_ID|217479 hypothetical protein MTR_4g130370 [Medicago truncatula]
c727_g1_i1	555	-	-	-	-	-	gi|226496777|ref|NP_001142130.1|hypothetical protein [Zea mays] >gnl|BL_ORD_ID|324650 unknown [Zea mays] >gnl|BL_ORD_ID|324650 TPA: hypothetical protein ZEAMMB73_260918 [Zea mays]
c733_g1_i2	760	GO:0043531;GO:0008152;GO:0016787;GO:0004721;GO:0006952;GO:0016311;	-	KOG4658;virNOG14993	T	sp|Q7XA40|RGA3_SOLBU Putative disease resistance protein RGA3 OS=Solanum bulbocastanum GN=RGA3 PE=2 SV=2	gi|224131772|ref|XP_002328104.1|cc-nbs-lrr resistance protein [Populus trichocarpa] >gnl|BL_ORD_ID|397966 cc-nbs-lrr resistance protein [Populus trichocarpa]
c737_g1_i1	1027	GO:0008375;GO:0016020;GO:0016757;GO:0008152;GO:0030158;GO:0016740;	-	virNOG01481	G	sp|Q9EPI0|XYLT2_RAT Xylosyltransferase 2 OS=Rattus norvegicus GN=Xylt2 PE=2 SV=1	gi|449499439|ref|XP_004160817.1|PREDICTED: xylosyltransferase 1-like [Cucumis sativus]
c741_g1_i1	696	GO:0008152;GO:0016740;	-	virNOG07210	S	-	gi|502108332|ref|XP_004493445.1|PREDICTED: uncharacterized protein LOC101490783 [Cicer arietinum]
c744_g1_i1	519	-	-	euNOG04810;virNOG03990;virNOG09400	R	sp|Q9LSQ4|GH36_ARATH Indole-3-acetic acid-amido synthetase GH3.6 OS=Arabidopsis thaliana GN=GH3.6 PE=1 SV=1	gi|356541717|ref|XP_003539320.1|PREDICTED: probable indole-3-acetic acid-amido synthetase GH3.1-like isoform 1 [Glycine max]
c746_g1_i1	714	GO:0005774;GO:0005783;GO:0005635;GO:0009651;GO:0009507;	-	virNOG12300	ATY	sp|Q9M651|RAGP2_ARATH RAN GTPase-activating protein 2 OS=Arabidopsis thaliana GN=RANGAP2 PE=1 SV=2	gi|255552321|ref|XP_002517205.1|leucine rich repeat-containing protein, putative [Ricinus communis] >gnl|BL_ORD_ID|456157 leucine rich repeat-containing protein, putative [Ricinus communis]
c756_g1_i1	393	GO:0009395;GO:0052642;GO:0016020;GO:0009247;GO:0016036;GO:0009506;GO:0008152;GO:0003824;GO:0004629;GO:0005773;GO:0016788;GO:0005829;GO:0016311;GO:0005886;GO:0006796;	-	virNOG06479	I	-	gi|224124040|ref|XP_002319230.1|predicted protein [Populus trichocarpa] >gnl|BL_ORD_ID|416080 predicted protein [Populus trichocarpa]
c757_g2_i1	410	-	-	virNOG11458	R	-	gi|147866221|emb|CAN81984.1|hypothetical protein VITISV_001566 [Vitis vinifera]
c765_g1_i1	1292	GO:0016020;GO:0048046;GO:0047427;GO:0051410;GO:0009970;GO:0006807;GO:0016787;GO:0005829;GO:0080109;GO:0005886;GO:0009507;GO:0080061;GO:0009506;GO:0047558;GO:0046686;GO:0018822;GO:0019499;GO:0000257;GO:0016810;	K13035	virNOG05275	E	sp|Q42966|NRL4B_TOBAC Bifunctional nitrilase/nitrile hydratase NIT4B OS=Nicotiana tabacum GN=NIT4B PE=2 SV=1	gi|75221395|sp|Q42966.1|NRL4B_TOBACRecName: Full=Bifunctional nitrilase/nitrile hydratase NIT4B; Short=TNIT4B; AltName: Full=Cyanoalanine nitrilase B; AltName: Full=Nitrilase 4B >gnl|BL_ORD_ID|1039679 nitrilase [Nicotiana tabacum]
c769_g1_i1	1263	GO:0017053;GO:0007049;	-	virNOG17251	S	-	gi|356557112|ref|XP_003546862.1|PREDICTED: uncharacterized protein LOC100779268 [Glycine max]
c776_g1_i1	3525	GO:0005759;GO:0016627;GO:0009083;GO:0005524;GO:0008152;GO:0050660;GO:0055114;GO:0006552;GO:0005739;GO:0003995;GO:0016491;	K09456	proNOG01671	I	sp|P33224|AIDB_ECOLI Putative acyl-CoA dehydrogenase AidB OS=Escherichia coli (strain K12) GN=aidB PE=1 SV=3	gi|222874481|gb|EEF11612.1|predicted protein [Populus trichocarpa]
c776_g2_i1	461	-	K06193	proNOG41961	P	sp|P0AFJ4|PHNA_SHIFL Protein PhnA OS=Shigella flexneri GN=phnA PE=4 SV=1	gi|255589796|ref|XP_002535088.1|Protein phnA, putative [Ricinus communis] >gnl|BL_ORD_ID|438165 Protein phnA, putative [Ricinus communis]
c778_g1_i1	450	-	-	virNOG17317	R	sp|Q9SHE9|LBD4_ARATH LOB domain-containing protein 4 OS=Arabidopsis thaliana GN=LBD4 PE=2 SV=1	gi|356525770|ref|XP_003531496.1|PREDICTED: LOB domain-containing protein 4-like [Glycine max]
c778_g2_i1	362	GO:0010014;GO:0005634;GO:0009855;GO:0009944;GO:0008150;GO:0010075;	-	virNOG17317;virNOG18790	SR	sp|Q9SHE9|LBD4_ARATH LOB domain-containing protein 4 OS=Arabidopsis thaliana GN=LBD4 PE=2 SV=1	gi|224053699|ref|XP_002297935.1|predicted protein [Populus trichocarpa] >gnl|BL_ORD_ID|404360 predicted protein [Populus trichocarpa]
c786_g1_i1	460	GO:0042773;GO:0005739;GO:0008137;GO:0055114;GO:0016491;	-	-	-	sp|P27572|NU4M_WHEAT NADH-ubiquinone oxidoreductase chain 4 OS=Triticum aestivum GN=ND4 PE=2 SV=2	gi|9838468|ref|NP_064081.1|orf288 gene product (mitochondrion) [Beta vulgaris subsp. vulgaris] >gnl|BL_ORD_ID|11785 hypothetical protein BevumaM_p084 [Beta vulgaris subsp. maritima] >gnl|BL_ORD_ID|11785 hypothetical protein BemaM_p080 [Beta macrocarpa] >gnl|BL_ORD_ID|11785 orf288 [Beta vulgaris subsp. vulgaris] >gnl|BL_ORD_ID|11785 hypothetical protein [Beta vulgaris subsp. maritima] >gnl|BL_ORD_…
c789_g1_i1	643	GO:0006950;	-	virNOG20369	S	sp|Q8LGG8|USPAL_ARATH Universal stress protein A-like protein OS=Arabidopsis thaliana GN=At3g01520 PE=1 SV=2	gi|462401673|gb|EMJ07230.1|hypothetical protein PRUPE_ppa012501mg [Prunus persica]
c790_g1_i1	647	-	K01094	virNOG15071	R	-	gi|147790534|emb|CAN65316.1|hypothetical protein VITISV_041343 [Vitis vinifera]
c790_g2_i1	536	GO:0003824;GO:0005739;	K01094	virNOG15071	R	-	gi|297820718|ref|XP_002878242.1|haloacid dehalogenase superfamily protein [Arabidopsis lyrata subsp. lyrata] >gnl|BL_ORD_ID|636926 haloacid dehalogenase superfamily protein [Arabidopsis lyrata subsp. lyrata]
c798_g1_i1	1611	-	K07199	virNOG07791	G	sp|Q9SCY5|KINB2_ARATH SNF1-related protein kinase regulatory subunit beta-2 OS=Arabidopsis thaliana GN=KINB2 PE=1 SV=1	gi|147768424|emb|CAN69257.1|hypothetical protein VITISV_040057 [Vitis vinifera]
c799_g1_i1	489	GO:0006810;GO:0016020;GO:0045040;GO:0005741;GO:0005774;GO:0005742;GO:0046872;GO:0016021;GO:0005743;GO:0005739;GO:0015031;GO:0022626;	-	virNOG13323	U	sp|P92792|TOM20_SOLTU Mitochondrial import receptor subunit TOM20 OS=Solanum tuberosum GN=TOM20 PE=1 SV=1	gi|225451445|ref|XP_002269795.1|PREDICTED: mitochondrial import receptor subunit TOM20 [Vitis vinifera] >gnl|BL_ORD_ID|225525 unnamed protein product [Vitis vinifera]
c799_g2_i1	687	GO:0005774;GO:0046872;GO:0005742;GO:0045040;GO:0005743;GO:0022626;	-	virNOG13323	U	sp|P92792|TOM20_SOLTU Mitochondrial import receptor subunit TOM20 OS=Solanum tuberosum GN=TOM20 PE=1 SV=1	gi|449455850|ref|XP_004145663.1|PREDICTED: mitochondrial import receptor subunit TOM20-like [Cucumis sativus] >gnl|BL_ORD_ID|1173515 PREDICTED: mitochondrial import receptor subunit TOM20-like [Cucumis sativus]
c800_g1_i1	298	-	-	COG1792;proNOG06657;proNOG102130	M	sp|B8H610|MREC_CAUCN Cell shape-determining protein MreC OS=Caulobacter crescentus (strain NA1000 / CB15N) GN=mreC PE=1 SV=1	gi|255604143|ref|XP_002538174.1|conserved hypothetical protein [Ricinus communis] >gnl|BL_ORD_ID|435103 conserved hypothetical protein [Ricinus communis]
c807_g1_i1	466	GO:0016020;GO:0016651;GO:0055114;GO:0016021;GO:0005739;GO:0070469;GO:0031966;GO:0008137;GO:0016491;	K03880	virNOG19147	C	sp|P60160|NU3M_WHEAT NADH-ubiquinone oxidoreductase chain 3 OS=Triticum aestivum GN=ND3 PE=2 SV=1	gi|162279929|ref|NP_064074.2|nad3 gene product (mitochondrion) [Beta vulgaris subsp. vulgaris] >gnl|BL_ORD_ID|114609 NADH dehydrogenase subunit 3 [Silene latifolia] >gnl|BL_ORD_ID|114609 NADH dehydrogenase subunit 3 [Beta vulgaris subsp. maritima] >gnl|BL_ORD_ID|114609 NADH dehydrogenase subunit 3 [Beta macrocarpa] >gnl|BL_ORD_ID|114609 NADH dehydrogenase subunit 3 [Beta vulgaris subsp. vulgaris]…
c811_g1_i2	808	GO:0000166;GO:0003676;	K13195	virNOG25525	R	sp|Q5RF83|CIRBP_PONAB Cold-inducible RNA-binding protein OS=Pongo abelii GN=CIRBP PE=2 SV=1	gi|255584774|ref|XP_002533105.1|cold-inducible RNA binding protein, putative [Ricinus communis] >gnl|BL_ORD_ID|440129 cold-inducible RNA binding protein, putative [Ricinus communis]
c813_g1_i1	232	GO:0003677;GO:0005524;GO:0016592;GO:0003918;GO:0005694;GO:0006259;GO:0003916;GO:0006200;GO:0009295;GO:0006265;	-	proNOG00900	L	sp|Q59749|PARC_RHIME DNA topoisomerase 4 subunit A OS=Rhizobium meliloti (strain 1021) GN=parC PE=3 SV=2	gi|413932670|gb|AFW67221.1|hypothetical protein ZEAMMB73_149484 [Zea mays]
c813_g2_i1	312	GO:0003677;GO:0005524;GO:0016853;GO:0016592;GO:0003918;GO:0005694;GO:0006259;GO:0003916;GO:0006200;GO:0009295;GO:0006265;	-	proNOG00900	L	sp|Q59749|PARC_RHIME DNA topoisomerase 4 subunit A OS=Rhizobium meliloti (strain 1021) GN=parC PE=3 SV=2	gi|449517553|ref|XP_004165810.1|PREDICTED: LOW QUALITY PROTEIN: DNA gyrase subunit A, chloroplastic/mitochondrial-like, partial [Cucumis sativus]
c818_g1_i1	1110	GO:0016020;GO:0005886;	-	virNOG05782	S	-	gi|502095780|ref|XP_004490535.1|PREDICTED: uncharacterized protein LOC101508613 [Cicer arietinum]
c828_g1_i1	886	GO:0000103;GO:0008152;GO:0004604;GO:0003824;GO:0055114;GO:0045454;GO:0016671;GO:0019344;GO:0019419;GO:0009973;GO:0009570;	-	proNOG06485	P	sp|Q8UH67|CYSH_AGRT5 Phosphoadenosine phosphosulfate reductase OS=Agrobacterium tumefaciens (strain C58 / ATCC 33970) GN=cysH PE=3 SV=1	gi|22553025|emb|CAD22096.1|adenosine 5' phosphosulfate reductase [Physcomitrella patens]
c828_g2_i1	2913	GO:0006810;GO:0016020;GO:0008272;GO:0015419;GO:0015116;GO:1902358;GO:0016021;GO:0009536;GO:0030288;GO:0005739;GO:0008271;GO:0009507;GO:0031969;	K02048	proNOG01948	P	sp|P0AG79|SUBI_SHIFL Sulfate-binding protein OS=Shigella flexneri GN=sbp PE=3 SV=1	gi|255591052|ref|XP_002535428.1|Sulfate-binding protein precursor, putative [Ricinus communis] >gnl|BL_ORD_ID|437835 Sulfate-binding protein precursor, putative [Ricinus communis]
c829_g1_i1	1044	-	-	virNOG07860	S	-	gi|225445798|ref|XP_002274666.1|PREDICTED: uncharacterized protein LOC100251975 [Vitis vinifera]
c830_g1_i1	355	GO:0004784;GO:0048046;GO:0055114;GO:0045735;GO:0005576;GO:0016491;GO:0030145;GO:0019430;GO:0005634;GO:0009506;GO:2000280;GO:0009409;GO:0009505;GO:0046872;GO:0010497;GO:0005618;	-	virNOG08454	R	sp|Q9SPV5|NEC1_NICPL Nectarin-1 OS=Nicotiana plumbaginifolia GN=NEC1 PE=1 SV=1	gi|242056837|ref|XP_002457564.1|hypothetical protein SORBIDRAFT_03g009430 [Sorghum bicolor] >gnl|BL_ORD_ID|534458 hypothetical protein SORBIDRAFT_03g009430 [Sorghum bicolor]
c830_g2_i1	676	GO:0004784;GO:0019430;GO:0055114;GO:0046872;GO:0045735;GO:0005576;GO:0016491;GO:0030145;	-	virNOG08454	R	sp|Q9S8P4|RHRE_PEA Rhicadhesin receptor OS=Pisum sativum GN=GER1 PE=1 SV=2	gi|255543062|ref|XP_002512594.1|Rhicadhesin receptor precursor, putative [Ricinus communis] >gnl|BL_ORD_ID|460812 Rhicadhesin receptor precursor, putative [Ricinus communis]
c833_g1_i1	2526	GO:0016901;GO:0008152;GO:0016132;GO:0003824;GO:0031225;GO:0055114;GO:0005975;GO:0048038;GO:0046658;GO:0005886;	-	proNOG05451	G	sp|P75804|YLII_ECOLI Soluble aldose sugar dehydrogenase YliI OS=Escherichia coli (strain K12) GN=yliI PE=1 SV=1	gi|449475163|ref|XP_004154393.1|PREDICTED: soluble aldose sugar dehydrogenase YliI-like [Cucumis sativus]
c835_g2_i2	615	GO:0016020;	-	-	-	-	gi|218199074|gb|EEC81501.1|hypothetical protein OsI_24859 [Oryza sativa Indica Group]
c844_g1_i1	498	GO:0046686;	-	virNOG09361	S	-	gi|147814811|emb|CAN72342.1|hypothetical protein VITISV_029506 [Vitis vinifera]
c844_g2_i1	275	GO:0046686;	-	virNOG09361	S	-	gi|147800601|emb|CAN64150.1|hypothetical protein VITISV_001531 [Vitis vinifera]
c845_g1_i1	767	GO:0006412;GO:0003746;GO:0006414;GO:0005853;	K03232	opiNOG07812;pleNOG00611	K	sp|O74173|EF1B_SCHPO Elongation factor 1-beta OS=Schizosaccharomyces pombe (strain 972 / ATCC 24843) GN=tef5 PE=2 SV=1	gi|326512518|dbj|BAJ99614.1|predicted protein [Hordeum vulgare subsp. vulgare]
c846_g1_i1	1992	-	-	virNOG01790	V	sp|A7RJI7|CCZ1_NEMVE Vacuolar fusion protein CCZ1 homolog OS=Nematostella vectensis GN=v1g238755 PE=3 SV=1	gi|502138228|ref|XP_004503331.1|PREDICTED: vacuolar fusion protein CCZ1 homolog B-like isoform X2 [Cicer arietinum]
c847_g1_i1	1108	GO:0009507;	-	virNOG21179;virNOG21901;virNOG25596	S	-	gi|225455982|ref|XP_002278683.1|PREDICTED: uncharacterized protein LOC100259406 [Vitis vinifera]
c849_g1_i1	482	GO:0046872;GO:0008270;	-	veNOG14637;virNOG25136	O	sp|Q7ZW78|RN181_DANRE E3 ubiquitin-protein ligase RNF181 OS=Danio rerio GN=rnf181 PE=2 SV=2	gi|462421321|gb|EMJ25584.1|hypothetical protein PRUPE_ppa021670mg [Prunus persica]
c856_g1_i2	1170	GO:0000166;GO:0003676;	-	virNOG11109	R	sp|Q76LC6|RBM24_DANRE RNA-binding protein 24 OS=Danio rerio GN=rbm24 PE=2 SV=1	gi|359492447|ref|XP_003634414.1|PREDICTED: uncharacterized protein LOC100253997 [Vitis vinifera] >gnl|BL_ORD_ID|594602 unnamed protein product [Vitis vinifera]
c870_g1_i1	311	-	-	virNOG05261	S	-	gi|224125950|ref|XP_002319716.1|predicted protein [Populus trichocarpa] >gnl|BL_ORD_ID|416539 predicted protein [Populus trichocarpa]
c870_g2_i1	473	-	-	virNOG05261	S	-	gi|462399203|gb|EMJ04871.1|hypothetical protein PRUPE_ppa026757mg [Prunus persica]
c871_g1_i1	497	GO:0003677;GO:0005634;GO:0010321;	-	virNOG21403;virNOG23978	RK	sp|Q6Z461|SPL13_ORYSJ Squamosa promoter-binding-like protein 13 OS=Oryza sativa subsp. japonica GN=SPL13 PE=2 SV=1	gi|449456643|ref|XP_004146058.1|PREDICTED: squamosa promoter-binding-like protein 4-like [Cucumis sativus] >gnl|BL_ORD_ID|1173891 PREDICTED: squamosa promoter-binding-like protein 4-like [Cucumis sativus]
c873_g1_i1	658	GO:0019430;GO:0004784;GO:0006801;GO:0016532;GO:0005737;GO:0030001;GO:0055114;GO:0046872;GO:0005507;GO:0008270;GO:0009536;GO:0009507;GO:0009570;GO:0043085;	K01743	opiNOG17505;pleNOG01656	P	sp|Q6BZU2|CCS1_YARLI Superoxide dismutase 1 copper chaperone OS=Yarrowia lipolytica (strain CLIB 122 / E 150) GN=CCS1 PE=3 SV=1	gi|378464947|gb|AFC01203.1|chloroplast Cu/Zn superoxide dismutase, partial [Ammopiptanthus mongolicus]
c879_g2_i1	593	-	-	KOG0017;virNOG05810;virNOG27473	R	-	gi|4249381|gb|AAD14478.1|Strong similarity to gb|AF039376 Evelknievel retrotransposon polyprotein from Arabidopsis arenosa [Arabidopsis thaliana]
c883_g1_i1	772	-	-	virNOG04492;virNOG13304	R	sp|Q9SIT7|PP151_ARATH Pentatricopeptide repeat-containing protein At2g13600 OS=Arabidopsis thaliana GN=PCMP-E76 PE=3 SV=1	gi|302143938|emb|CBI23043.3|unnamed protein product [Vitis vinifera]
c886_g1_i1	2639	-	-	virNOG06164	S	-	gi|462415415|gb|EMJ20152.1|hypothetical protein PRUPE_ppa003504mg [Prunus persica]
c887_g1_i1	730	GO:0016020;GO:0005794;GO:0016021;	-	virNOG15739	S	sp|B9S2H4|Y232_RICCO UPF0392 protein RCOM_0530710 OS=Ricinus communis GN=RCOM_0699480 PE=3 SV=1	gi|460386098|ref|XP_004238737.1|PREDICTED: UPF0392 protein RCOM_0530710-like [Solanum lycopersicum]
c896_g1_i1	828	GO:0016310;GO:0005524;GO:0016301;GO:0006468;GO:0004674;GO:0004672;GO:0000166;GO:0048544;GO:0016740;GO:0016772;	-	COG0515;virNOG02183;virNOG12571	T	sp|Q9LPZ3|Y1141_ARATH G-type lectin S-receptor-like serine/threonine-protein kinase At1g11410 OS=Arabidopsis thaliana GN=At1g11410 PE=3 SV=3	gi|224105395|ref|XP_002333822.1|predicted protein [Populus trichocarpa] >gnl|BL_ORD_ID|398947 predicted protein [Populus trichocarpa]
c897_g1_i1	1268	GO:0005634;GO:0003677;GO:0008152;GO:0005524;GO:0006260;GO:0000166;GO:0017111;	K03551	proNOG00164	L	sp|Q8U9K6|RUVB_AGRT5 Holliday junction ATP-dependent DNA helicase RuvB OS=Agrobacterium tumefaciens (strain C58 / ATCC 33970) GN=ruvB PE=3 SV=1	gi|168071185|ref|XP_001787086.1|predicted protein [Physcomitrella patens subsp. patens] >gnl|BL_ORD_ID|258769 predicted protein [Physcomitrella patens subsp. patens]
c897_g2_i1	1587	GO:0003677;GO:0006281;GO:0005524;GO:0009378;GO:0032508;GO:0006310;	K03551	COG1408;proNOG07048	R	sp|Q8U9K6|RUVB_AGRT5 Holliday junction ATP-dependent DNA helicase RuvB OS=Agrobacterium tumefaciens (strain C58 / ATCC 33970) GN=ruvB PE=3 SV=1	gi|125536093|gb|EAY82581.1|hypothetical protein OsI_37802 [Oryza sativa Indica Group]
c903_g1_i1	764	-	-	virNOG02783	S	-	gi|224115786|ref|XP_002317124.1|predicted protein [Populus trichocarpa] >gnl|BL_ORD_ID|418526 predicted protein [Populus trichocarpa]
c903_g2_i1	264	-	-	-	-	-	gi|225444474|ref|XP_002272746.1|PREDICTED: uncharacterized protein LOC100245276 [Vitis vinifera]
c910_g2_i1	598	-	-	virNOG05370;virNOG29778	R	-	gi|462404162|gb|EMJ09719.1|hypothetical protein PRUPE_ppa026022mg [Prunus persica]
c915_g1_i1	599	-	-	euNOG01377;virNOG13387	T	sp|Q8W4S5|Y5371_ARATH Probable LRR receptor-like serine/threonine-protein kinase At5g63710 OS=Arabidopsis thaliana GN=At5g63710 PE=2 SV=1	gi|224076195|ref|XP_002304904.1|predicted protein [Populus trichocarpa] >gnl|BL_ORD_ID|406880 predicted protein [Populus trichocarpa]
c915_g1_i2	963	GO:0016310;GO:0005524;GO:0016301;GO:0006468;GO:0004674;GO:0004672;GO:0000166;GO:0016772;	-	euNOG01377;virNOG00599;virNOG13387	T	sp|O81832|Y4729_ARATH G-type lectin S-receptor-like serine/threonine-protein kinase At4g27290 OS=Arabidopsis thaliana GN=At4g27290 PE=3 SV=4	gi|224115744|ref|XP_002317114.1|predicted protein [Populus trichocarpa] >gnl|BL_ORD_ID|418516 predicted protein [Populus trichocarpa]
c917_g1_i2	1153	GO:0000160;GO:0035556;GO:0000156;	K12127	virNOG00994	K	sp|Q9LKL2|APRR1_ARATH Two-component response regulator-like APRR1 OS=Arabidopsis thaliana GN=APRR1 PE=1 SV=1	gi|34499879|gb|AAQ73525.1|timing of CAB expression 1 [Mesembryanthemum crystallinum]
c922_g1_i1	436	-	-	virNOG04388	R	sp|B3H4P1|PP450_ARATH Pentatricopeptide repeat-containing protein At5g66631 OS=Arabidopsis thaliana GN=At5g66631 PE=2 SV=1	gi|224133926|ref|XP_002327713.1|predicted protein [Populus trichocarpa] >gnl|BL_ORD_ID|397221 predicted protein [Populus trichocarpa]
c922_g2_i1	340	-	-	virNOG04388	R	sp|B3H4P1|PP450_ARATH Pentatricopeptide repeat-containing protein At5g66631 OS=Arabidopsis thaliana GN=At5g66631 PE=2 SV=1	gi|357483203|ref|XP_003611888.1|Pentatricopeptide repeat-containing protein [Medicago truncatula] >gnl|BL_ORD_ID|812870 Pentatricopeptide repeat-containing protein [Medicago truncatula]
c923_g1_i1	910	GO:0008152;GO:0006633;GO:0016747;GO:0003824;GO:0016740;	-	virNOG05889	H	sp|P52410|KASC1_ARATH 3-oxoacyl-[acyl-carrier-protein] synthase I, chloroplastic OS=Arabidopsis thaliana GN=KAS1 PE=1 SV=2	gi|359483854|ref|XP_002272874.2|PREDICTED: 3-oxoacyl-[acyl-carrier-protein] synthase I, chloroplastic-like [Vitis vinifera]
c924_g1_i1	961	GO:0016020;GO:0005506;GO:0016021;GO:0006633;GO:0055114;GO:0016491;	-	virNOG00249	I	sp|Q9ZT29|SC5D_TOBAC Delta(7)-sterol-C5(6)-desaturase OS=Nicotiana tabacum PE=2 SV=1	gi|410129767|dbj|BAM64845.1|hypothetical protein [Beta vulgaris]
c927_g1_i1	723	GO:0003677;GO:0046983;GO:0003676;	-	KOG1121;virNOG30570	L	sp|P08770|TRA1_MAIZE Putative AC transposase OS=Zea mays PE=2 SV=2	gi|462415586|gb|EMJ20323.1|hypothetical protein PRUPE_ppa015847mg, partial [Prunus persica]
c930_g1_i1	708	GO:0009055;GO:0005507;	-	virNOG21395;virNOG22039	R	sp|P00303|BABL_CUCSA Basic blue protein OS=Cucumis sativus PE=1 SV=1	gi|462424110|gb|EMJ28373.1|hypothetical protein PRUPE_ppa021383mg [Prunus persica]
c936_g1_i1	314	GO:0016020;GO:0005524;GO:0004386;GO:0008026;GO:0003743;GO:0016787;GO:0000166;GO:0006397;GO:0005654;GO:0008152;GO:0016607;GO:0003676;GO:0001666;GO:0006413;GO:0006200;GO:0035145;	-	COG0513;proNOG00124	L	sp|P0A4D8|EXP9_STRR6 Probable ATP-dependent RNA helicase exp9 OS=Streptococcus pneumoniae (strain ATCC BAA-255 / R6) GN=exp9 PE=3 SV=1	gi|307111380|gb|EFN59614.1|hypothetical protein CHLNCDRAFT_29172 [Chlorella variabilis]
c942_g1_i1	901	GO:0010017;GO:0005794;GO:0005886;GO:0005773;	-	virNOG11049	S	sp|Q9SR77|HBPL1_ARATH Heme-binding-like protein At3g10130, chloroplastic OS=Arabidopsis thaliana GN=At3g10130 PE=1 SV=1	gi|470133631|ref|XP_004302669.1|PREDICTED: heme-binding-like protein At3g10130, chloroplastic-like [Fragaria vesca subsp. vesca]
c950_g1_i1	222	GO:0003779;GO:0005884;GO:0048046;GO:0005622;GO:0015629;GO:0030042;	-	KOG1735;NOG31257;virNOG17640;virNOG17978	ZS	sp|Q43694|ADF2_MAIZE Actin-depolymerizing factor 2 OS=Zea mays GN=ADF2 PE=2 SV=1	gi|302143877|emb|CBI22738.3|unnamed protein product [Vitis vinifera]
c966_g1_i1	290	GO:0015074;GO:0009536;GO:0003676;	-	KOG0017;virNOG00819	R	-	gi|77552881|gb|ABA95677.1|retrotransposon protein, putative, Ty1-copia subclass [Oryza sativa Japonica Group]
c976_g1_i1	664	-	-	virNOG18884	S	sp|Q290L7|U587_DROPS UPF0587 protein GA18326 OS=Drosophila pseudoobscura pseudoobscura GN=GA18326 PE=3 SV=1	gi|388496768|gb|AFK36450.1|unknown [Lotus japonicus] >gnl|BL_ORD_ID|948639 unknown [Lotus japonicus]
c976_g2_i1	447	-	-	virNOG18884	S	sp|Q3B8G0|CA123_XENLA UPF0587 protein C1orf123 homolog OS=Xenopus laevis PE=2 SV=1	gi|225429434|ref|XP_002276450.1|PREDICTED: UPF0587 protein C1orf123 homolog [Vitis vinifera] >gnl|BL_ORD_ID|224951 unnamed protein product [Vitis vinifera]
c982_g1_i1	392	GO:0042973;GO:0004553;GO:0008152;GO:0016787;GO:0005975;GO:0016798;	-	virNOG13781	R	sp|P23432|E13C_TOBAC Glucan endo-1,3-beta-glucosidase OS=Nicotiana tabacum GN=SP41A PE=1 SV=1	gi|147792237|emb|CAN59926.1|hypothetical protein VITISV_043884 [Vitis vinifera]
c985_g1_i2	649	-	-	NOG30121;proNOG02808;proNOG23054	P	sp|Q82CD3|SSUB2_STRAW Aliphatic sulfonates import ATP-binding protein SsuB 2 OS=Streptomyces avermitilis (strain ATCC 31267 / DSM 46492 / JCM 5070 / NCIMB 12804 / NRRL 8165 / MA-4680) GN=ssuB2 PE=3 SV=1	gi|222837901|gb|EEE76266.1|ABC transporter family protein [Populus trichocarpa]
c985_g2_i1	2127	GO:0006810;GO:0016020;GO:0055114;GO:0016705;GO:0016021;GO:0004497;GO:0016491;GO:0008726;	K04091	proNOG80592	S	sp|B2VC88|SSUD_ERWT9 Alkanesulfonate monooxygenase OS=Erwinia tasmaniensis (strain DSM 17950 / Et1/99) GN=ssuD PE=3 SV=1	gi|168071003|ref|XP_001787018.1|predicted protein [Physcomitrella patens subsp. patens] >gnl|BL_ORD_ID|258835 predicted protein [Physcomitrella patens subsp. patens]
c992_g1_i1	1581	GO:0009414;GO:0006355;GO:0009845;GO:0009739;GO:0009737;GO:0045893;GO:0048316;GO:0010200;GO:0010187;GO:0009651;GO:0043565;GO:0003700;	K14432	virNOG10758	K	sp|Q9SJN0|ABI5_ARATH Protein ABSCISIC ACID-INSENSITIVE 5 OS=Arabidopsis thaliana GN=ABI5 PE=1 SV=1	gi|359482002|ref|XP_002276783.2|PREDICTED: protein ABSCISIC ACID-INSENSITIVE 5-like [Vitis vinifera]
c998_g1_i1	690	GO:0005516;	-	virNOG13797;virNOG15897	S	-	gi|460366578|ref|XP_004229158.1|PREDICTED: uncharacterized protein LOC101253931 [Solanum lycopersicum]
c998_g1_i2	837	GO:0005516;	-	virNOG15897;virNOG19679	S	-	gi|255544079|ref|XP_002513102.1|conserved hypothetical protein [Ricinus communis] >gnl|BL_ORD_ID|460373 conserved hypothetical protein [Ricinus communis]
c1006_g1_i1	253	-	-	virNOG09103;virNOG15740	S	-	gi|296082528|emb|CBI21533.3|unnamed protein product [Vitis vinifera]
c1011_g1_i1	456	GO:0016709;GO:0005783;GO:0005506;GO:0000162;GO:0042742;GO:0009759;GO:0055114;GO:0016705;GO:0009641;GO:0005739;GO:0005886;GO:0010114;GO:0052544;GO:0016491;GO:0020037;GO:0019761;GO:0046872;GO:0009682;GO:0009684;GO:0004497;GO:0009625;	-	COG2124;virNOG13088	Q	sp|O65782|C83B1_ARATH Cytochrome P450 83B1 OS=Arabidopsis thaliana GN=CYP83B1 PE=1 SV=1	gi|147828223|emb|CAN71113.1|hypothetical protein VITISV_033887 [Vitis vinifera]
c1016_g1_i2	855	GO:0048831;GO:0009937;GO:0019005;	-	virNOG21361	R	sp|Q9LUB6|SNE_ARATH F-box protein SNE OS=Arabidopsis thaliana GN=SNE PE=1 SV=1	gi|224131838|ref|XP_002321191.1|predicted protein [Populus trichocarpa] >gnl|BL_ORD_ID|420219 predicted protein [Populus trichocarpa]
c1021_g1_i1	499	GO:0008152;GO:0016846;	-	virNOG19163	S	-	gi|460409548|ref|XP_004250200.1|PREDICTED: centromere protein V-like [Solanum lycopersicum]
c1021_g2_i1	421	GO:0008152;GO:0016846;	-	COG3791;virNOG19163	S	sp|Q9CXS4|CENPV_MOUSE Centromere protein V OS=Mus musculus GN=Cenpv PE=2 SV=2	gi|502137544|ref|XP_004503118.1|PREDICTED: centromere protein V-like [Cicer arietinum]
c1023_g1_i1	2154	GO:0015942;GO:0009055;GO:0008152;GO:0008484;GO:0030151;GO:0003824;GO:0051536;GO:0055114;GO:0008863;GO:0016491;	K00367	proNOG00149	C	sp|Q06457|NASA_KLEOX Nitrate reductase OS=Klebsiella oxytoca GN=nasA PE=2 SV=2	gi|218198639|gb|EEC81066.1|hypothetical protein OsI_23877 [Oryza sativa Indica Group]
c1026_g1_i1	596	GO:0007186;GO:0006810;GO:0016020;GO:0034220;GO:0006811;GO:0004930;GO:0035235;GO:0005234;GO:0004970;GO:0016021;GO:0005215;	-	KOG1052;virNOG11172	TPE	sp|O81078|GLR29_ARATH Glutamate receptor 2.9 OS=Arabidopsis thaliana GN=GLR2.9 PE=2 SV=1	gi|462423072|gb|EMJ27335.1|hypothetical protein PRUPE_ppa014659mg [Prunus persica]
c1044_g1_i1	264	GO:0008299;GO:0008152;GO:0003824;GO:0009228;GO:0046872;GO:0016114;GO:0052865;GO:0009536;GO:0008661;GO:0016740;GO:0009507;	-	sphNOG01603	I	sp|Q11NY7|DXS_CYTH3 1-deoxy-D-xylulose-5-phosphate synthase OS=Cytophaga hutchinsonii (strain ATCC 33406 / NCIMB 9469) GN=dxs PE=3 SV=1	gi|56785668|gb|AAW28999.1|1-deoxy-D-xylulose-5-phosphate synthase [Antirrhinum majus]
c1065_g1_i1	1137	GO:0016757;GO:0047213;GO:0008152;GO:0016758;GO:0016740;	-	KOG1192;virNOG12640	CG	sp|Q66PF2|URT1_FRAAN Putative UDP-rhamnose:rhamnosyltransferase 1 OS=Fragaria ananassa GN=GT4 PE=2 SV=1	gi|460409463|ref|XP_004250158.1|PREDICTED: UDP-glycosyltransferase 91A1-like [Solanum lycopersicum]
c1066_g1_i1	366	GO:0003677;GO:0071294;GO:0006355;GO:0043565;GO:0010043;GO:0003700;	-	virNOG00450	K	-	gi|460370403|ref|XP_004231042.1|PREDICTED: uncharacterized protein LOC101266077 isoform 2 [Solanum lycopersicum]
c1069_g1_i1	353	-	-	virNOG05202	R	sp|Q9SUD8|PP340_ARATH Pentatricopeptide repeat-containing protein At4g28010 OS=Arabidopsis thaliana GN=At4g28010 PE=2 SV=1	gi|460397118|ref|XP_004244115.1|PREDICTED: pentatricopeptide repeat-containing protein At4g28010-like [Solanum lycopersicum]
c1089_g1_i1	661	GO:0005634;GO:0003723;GO:0005737;GO:0031369;GO:0001731;GO:0006413;GO:0016282;GO:0003743;GO:0006446;GO:0005515;GO:0005829;GO:0033290;GO:0006412;GO:0005739;GO:0005852;	K03252	pleNOG02020;sorNOG00771	J	sp|Q0V1H5|EIF3C_PHANO Eukaryotic translation initiation factor 3 subunit C OS=Phaeosphaeria nodorum (strain SN15 / ATCC MYA-4574 / FGSC 10173) GN=NIP1 PE=3 SV=1	gi|460391232|ref|XP_004241227.1|PREDICTED: eukaryotic translation initiation factor 3 subunit C-like [Solanum lycopersicum]
c1101_g1_i1	629	GO:0016020;GO:0005840;GO:0003723;GO:0005622;GO:0006412;GO:0003735;GO:0009941;GO:0009570;	K02968	virNOG20383	J	sp|Q9ASV6|RR20_ARATH 30S ribosomal protein S20, chloroplastic OS=Arabidopsis thaliana GN=RPS20 PE=2 SV=1	gi|462407983|gb|EMJ13317.1|hypothetical protein PRUPE_ppa012008mg [Prunus persica]
c1104_g1_i1	231	GO:0005840;GO:0008152;GO:0016788;	-	opiNOG59850;virNOG01277;virNOG10844;virNOG32739;virNOG36251	SR	-	gi|357460769|ref|XP_003600666.1|Ribosomal protein-like protein [Medicago truncatula] >gnl|BL_ORD_ID|794789 Ribosomal protein-like protein [Medicago truncatula]
c1108_g1_i1	1876	GO:0009644;GO:0009535;GO:0042802;GO:0080085;GO:0009941;	K12271	virNOG08965	R	sp|O22265|SR43C_ARATH Signal recognition particle 43 kDa protein, chloroplastic OS=Arabidopsis thaliana GN=CAO PE=1 SV=2	gi|224105097|ref|XP_002313685.1|predicted protein [Populus trichocarpa] >gnl|BL_ORD_ID|408978 predicted protein [Populus trichocarpa]
c1114_g1_i1	395	GO:0016310;GO:0016301;	-	virNOG30261;virNOG31072	TR	sp|Q9FK10|Y5332_ARATH Probable inactive receptor kinase At5g53320 OS=Arabidopsis thaliana GN=At5g53320 PE=1 SV=1	gi|351721410|ref|NP_001237976.1|PK-LRR-TM resistance protein [Glycine max] >gnl|BL_ORD_ID|552456 PK-LRR-TM resistance protein [Glycine max]
c1140_g1_i1	1419	GO:0005774;GO:0005829;GO:0005198;GO:0006890;	K17268	virNOG07833	U	sp|Q9SA78|COPE1_ARATH Coatomer subunit epsilon-1 OS=Arabidopsis thaliana GN=At1g30630 PE=2 SV=1	gi|449433523|ref|XP_004134547.1|PREDICTED: coatomer subunit epsilon-1-like [Cucumis sativus] >gnl|BL_ORD_ID|1162738 PREDICTED: coatomer subunit epsilon-1-like [Cucumis sativus]
c1146_g1_i1	490	GO:0009506;GO:0045735;	-	virNOG03220	R	-	gi|255570801|ref|XP_002526353.1|nutrient reservoir, putative [Ricinus communis] >gnl|BL_ORD_ID|446844 nutrient reservoir, putative [Ricinus communis]
c1156_g1_i1	414	GO:0015986;GO:0000276;GO:0005739;GO:0015078;	-	-	-	sp|P09003|MI25_TOBAC ATP synthase protein MI25 OS=Nicotiana tabacum PE=2 SV=1	gi|357967311|ref|YP_004935350.1|ATPase subunit 4 (mitochondrion) [Silene vulgaris] >gnl|BL_ORD_ID|861121 ATPase subunit 4 (mitochondrion) [Silene vulgaris] >gnl|BL_ORD_ID|861121 ATPase subunit 4 (mitochondrion) [Silene vulgaris] >gnl|BL_ORD_ID|861121 ATPase subunit 4 (mitochondrion) [Silene vulgaris] >gnl|BL_ORD_ID|861121 ATPase subunit 4 (mitochondrion) [Silene vulgaris]
c1157_g1_i1	258	GO:0048046;GO:0048027;GO:0005524;GO:0003994;GO:0005507;GO:0006102;GO:0051539;GO:0009651;GO:0005739;GO:0005886;GO:0009507;GO:0006101;GO:0008152;GO:0009506;GO:0005773;GO:0009737;GO:0006979;GO:0005774;GO:0046686;GO:0005618;GO:0009536;GO:0009570;	-	proNOG02461	C	sp|Q9I3F5|ACON1_PSEAE Aconitate hydratase 1 OS=Pseudomonas aeruginosa (strain ATCC 15692 / PAO1 / 1C / PRS 101 / LMG 12228) GN=acnA PE=3 SV=1	gi|218200595|gb|EEC83022.1|hypothetical protein OsI_28099 [Oryza sativa Indica Group]
c1163_g1_i1	807	GO:0008152;GO:0055114;GO:0016491;	-	opiNOG25251;opiNOG25970;opiNOG39876;pleNOG08806	SQR	sp|Q00791|STCU_EMENI Versicolorin reductase OS=Emericella nidulans (strain FGSC A4 / ATCC 38163 / CBS 112.46 / NRRL 194 / M139) GN=stcU PE=3 SV=2	gi|224084299|ref|XP_002307254.1|predicted protein [Populus trichocarpa] >gnl|BL_ORD_ID|415230 predicted protein [Populus trichocarpa]
c1180_g1_i1	543	GO:0005634;GO:0003677;GO:0010200;GO:0006355;	-	virNOG03394	S	sp|Q9FWX2|NAC7_ARATH NAC domain-containing protein 7 OS=Arabidopsis thaliana GN=NAC007 PE=2 SV=2	gi|395395205|gb|AFN55277.1|NAC domain-containing protein [Tamarix hispida]
c1183_g1_i1	709	-	-	virNOG27008	S	-	gi|460368360|ref|XP_004230035.1|PREDICTED: sigma factor binding protein 1, chloroplastic-like [Solanum lycopersicum]
c1184_g1_i1	469	GO:0000151;GO:0016567;GO:0004842;GO:0016874;	-	virNOG01296	S	sp|O22193|PUB4_ARATH U-box domain-containing protein 4 OS=Arabidopsis thaliana GN=PUB4 PE=1 SV=3	gi|224115080|ref|XP_002332232.1|predicted protein [Populus trichocarpa] >gnl|BL_ORD_ID|392605 predicted protein [Populus trichocarpa]
c1192_g1_i1	448	-	-	-	-	-	gi|147806323|emb|CAN72088.1|hypothetical protein VITISV_040127 [Vitis vinifera]
c1195_g1_i1	317	GO:0008152;GO:0016567;GO:0004842;GO:0016874;	-	opiNOG01374	O	sp|Q1K9C4|YFK7_SCHPO Probable E3 ubiquitin protein ligase C167.07c OS=Schizosaccharomyces pombe (strain 972 / ATCC 24843) GN=SPAC167.07c PE=2 SV=1	gi|11994535|dbj|BAB02722.1|unnamed protein product [Arabidopsis thaliana]
c1205_g1_i1	227	GO:0003677;GO:0005634;GO:0007165;GO:0010067;GO:0006355;GO:0043565;GO:0003700;	-	virNOG18885	K	-	gi|225458680|ref|XP_002284927.1|PREDICTED: WUSCHEL-related homeobox 4 [Vitis vinifera] >gnl|BL_ORD_ID|183518 hypothetical protein VITISV_017034 [Vitis vinifera] >gnl|BL_ORD_ID|183518 unnamed protein product [Vitis vinifera]
c1211_g1_i1	206	GO:0008152;GO:0042742;GO:0000162;GO:0003824;GO:0004834;GO:0009630;GO:0006568;GO:0052544;	-	proNOG01461	E	sp|Q2G8S8|TRPA_NOVAD Tryptophan synthase alpha chain OS=Novosphingobium aromaticivorans (strain DSM 12444) GN=trpA PE=3 SV=1	gi|255073253|ref|XP_002500301.1|predicted protein [Micromonas sp. RCC299] >gnl|BL_ORD_ID|498043 predicted protein [Micromonas sp. RCC299]
c1214_g1_i1	329	-	-	virNOG13010	S	-	gi|168032455|ref|XP_001768734.1|predicted protein [Physcomitrella patens subsp. patens] >gnl|BL_ORD_ID|276874 predicted protein [Physcomitrella patens subsp. patens]
c1215_g1_i1	250	GO:0008152;GO:0055114;GO:0050897;GO:0006099;GO:0046686;GO:0008270;GO:0005739;GO:0004591;GO:0016624;GO:0030976;	-	COG0567;virNOG07132	CG	sp|Q54JE4|ODO1_DICDI 2-oxoglutarate dehydrogenase, mitochondrial OS=Dictyostelium discoideum GN=ogdh PE=3 SV=1	gi|297602611|ref|NP_001052638.2|Os04g0390000 [Oryza sativa Japonica Group] >gnl|BL_ORD_ID|568592 Os04g0390000, partial [Oryza sativa Japonica Group]
c1222_g1_i1	232	GO:0006833;GO:0016310;GO:0005524;GO:0010363;GO:0030003;GO:0005515;GO:0004672;GO:0000166;GO:0009651;GO:0009963;GO:0005886;GO:0006612;GO:0007165;GO:0016301;GO:0009409;GO:0006468;GO:0009750;GO:0004674;GO:0016740;GO:0016772;GO:0070838;	-	COG0515;COG0631	T	sp|Q8XJL8|PKN2_CLOPE Probable serine/threonine-protein kinase CPE1738 OS=Clostridium perfringens (strain 13 / Type A) GN=CPE1738 PE=3 SV=1	gi|482566452|gb|EOA30641.1|hypothetical protein CARUB_v10013778mg [Capsella rubella]
c1223_g1_i1	243	GO:0009733;GO:0005634;GO:0003677;GO:0006355;GO:0010014;GO:0008289;GO:0010089;GO:0010072;GO:0010067;GO:0043565;GO:0003700;GO:0045597;GO:0008284;	-	virNOG07364	K	sp|O04291|ATB14_ARATH Homeobox-leucine zipper protein ATHB-14 OS=Arabidopsis thaliana GN=ATHB-14 PE=1 SV=1	gi|356515619|ref|XP_003526496.1|PREDICTED: homeobox-leucine zipper protein ATHB-8-like [Glycine max]
c1234_g1_i1	3979	GO:0008152;GO:0016567;GO:0004842;GO:0016874;	K10592	virNOG04801	O	sp|Q8H0T4|UPL2_ARATH E3 ubiquitin-protein ligase UPL2 OS=Arabidopsis thaliana GN=UPL2 PE=1 SV=3	gi|359492508|ref|XP_002283711.2|PREDICTED: E3 ubiquitin-protein ligase UPL2-like [Vitis vinifera]
c1246_g1_i2	608	GO:0048481;GO:0010252;GO:0009553;GO:0009793;GO:0005680;	-	virNOG07809	D	sp|Q9FFF9|APC1_ARATH Anaphase-promoting complex subunit 1 OS=Arabidopsis thaliana GN=APC1 PE=2 SV=1	gi|255574802|ref|XP_002528308.1|meiotic checkpoint regulator cut4, putative [Ricinus communis] >gnl|BL_ORD_ID|444898 meiotic checkpoint regulator cut4, putative [Ricinus communis]
c1246_g2_i2	348	-	-	virNOG07809;virNOG40399	OD	sp|Q9FFF9|APC1_ARATH Anaphase-promoting complex subunit 1 OS=Arabidopsis thaliana GN=APC1 PE=2 SV=1	gi|356499163|ref|XP_003518412.1|PREDICTED: anaphase-promoting complex subunit 1-like [Glycine max]
c1247_g1_i1	322	GO:0046983;	-	virNOG21429	K	sp|Q9LXD8|HEC3_ARATH Transcription factor HEC3 OS=Arabidopsis thaliana GN=HEC3 PE=1 SV=1	gi|462402290|gb|EMJ07847.1|hypothetical protein PRUPE_ppa021410mg, partial [Prunus persica]
c1255_g1_i1	275	GO:0015112;GO:0055085;GO:0016021;GO:0005886;	-	NOG122220;virNOG06020	PG	sp|Q9LPV5|NRT25_ARATH High affinity nitrate transporter 2.5 OS=Arabidopsis thaliana GN=NRT2.5 PE=2 SV=1	gi|297739093|emb|CBI28582.3|unnamed protein product [Vitis vinifera]
c1266_g1_i1	249	GO:0016020;GO:0009506;GO:0003746;GO:0010043;GO:0006414;GO:0005773;GO:0046686;GO:0005618;GO:0005829;GO:0005507;GO:0006412;GO:0005886;	-	COG0625;veNOG02562	JO	sp|Q29387|EF1G_PIG Elongation factor 1-gamma (Fragment) OS=Sus scrofa GN=EEF1G PE=2 SV=2	gi|302805526|ref|XP_002984514.1|hypothetical protein SELMODRAFT_156635 [Selaginella moellendorffii] >gnl|BL_ORD_ID|665491 hypothetical protein SELMODRAFT_156635 [Selaginella moellendorffii]
c1266_g2_i1	206	GO:0016020;GO:0009506;GO:0003746;GO:0010043;GO:0006414;GO:0005773;GO:0046686;GO:0005618;GO:0005829;GO:0005507;GO:0006412;GO:0016740;GO:0005886;	K03233	COG0625;veNOG02562	OJ	sp|Q29387|EF1G_PIG Elongation factor 1-gamma (Fragment) OS=Sus scrofa GN=EEF1G PE=2 SV=2	gi|255570962|ref|XP_002526432.1|elongation factor 1 gamma, putative [Ricinus communis] >gnl|BL_ORD_ID|446749 elongation factor 1 gamma, putative [Ricinus communis]
c1270_g1_i1	296	GO:0032440;GO:0008233;GO:0031410;GO:0016023;GO:0055114;GO:0006508;GO:0008234;GO:0016787;GO:0016491;	-	virNOG01052	O	sp|O65039|CYSEP_RICCO Vignain OS=Ricinus communis GN=CYSEP PE=1 SV=1	gi|399108346|gb|AFP20583.1|cysteine endopeptidase [Jatropha curcas]
c1271_g1_i1	440	GO:0003849;GO:0009058;GO:0009073;GO:0003824;	K01626	opiNOG00265;opiNOG31641	E	sp|P32449|AROG_YEAST Phospho-2-dehydro-3-deoxyheptonate aldolase, tyrosine-inhibited OS=Saccharomyces cerevisiae (strain ATCC 204508 / S288c) GN=ARO4 PE=1 SV=2	gi|449473581|ref|XP_004153923.1|PREDICTED: phospho-2-dehydro-3-deoxyheptonate aldolase, Phe-sensitive-like [Cucumis sativus]
c1272_g1_i1	1720	GO:0003723;GO:0005524;GO:0005737;GO:0006437;GO:0000166;GO:0006418;GO:0004812;GO:0004831;	K01866	proNOG04076	J	sp|Q8UED2|SYY_AGRT5 Tyrosine--tRNA ligase OS=Agrobacterium tumefaciens (strain C58 / ATCC 33970) GN=tyrS PE=3 SV=1	gi|255083086|ref|XP_002504529.1|predicted protein [Micromonas sp. RCC299] >gnl|BL_ORD_ID|502263 predicted protein [Micromonas sp. RCC299]
c1272_g2_i1	404	GO:0006810;GO:0005215;	-	COG3040;proNOG107163;proNOG109797	M	-	gi|116782282|gb|ABK22446.1|unknown [Picea sitchensis] >gnl|BL_ORD_ID|249308 unknown [Picea sitchensis]
c1275_g1_i1	202	GO:0005525;	-	-	-	sp|Q839G9|EFG_ENTFA Elongation factor G OS=Enterococcus faecalis (strain ATCC 700802 / V583) GN=fusA PE=3 SV=1	gi|376336918|gb|AFB33051.1|hypothetical protein 0_8642_01, partial [Pinus mugo] >gnl|BL_ORD_ID|1151721 hypothetical protein 0_8642_01, partial [Pinus mugo]
c1279_g1_i1	235	GO:0008152;GO:0016787;GO:0016810;	-	COG1228;sphNOG01981	Q	-	gi|255605457|ref|XP_002538396.1|conserved hypothetical protein [Ricinus communis] >gnl|BL_ORD_ID|434883 conserved hypothetical protein [Ricinus communis]
c1289_g1_i1	219	GO:0003964;GO:0003723;GO:0006278;	-	-	-	-	gi|242096158|ref|XP_002438569.1|hypothetical protein SORBIDRAFT_10g022040 [Sorghum bicolor] >gnl|BL_ORD_ID|521896 hypothetical protein SORBIDRAFT_10g022040 [Sorghum bicolor]
c1290_g1_i1	221	-	-	-	-	-	gi|462416734|gb|EMJ21471.1|hypothetical protein PRUPE_ppa000998mg [Prunus persica]
c1290_g1_i2	420	GO:0016310;GO:0016301;	-	virNOG01494;virNOG12729	R	-	gi|462408293|gb|EMJ13627.1|hypothetical protein PRUPE_ppa016649mg, partial [Prunus persica]
c1291_g1_i1	1036	GO:0005634;GO:0009938;GO:0006355;GO:0003700;	-	virNOG21003	R	sp|Q9S7C9|ESCA_ARATH Putative DNA-binding protein ESCAROLA OS=Arabidopsis thaliana GN=ESC PE=2 SV=1	gi|470131463|ref|XP_004301614.1|PREDICTED: putative DNA-binding protein ESCAROLA-like [Fragaria vesca subsp. vesca]
c1299_g1_i1	1287	GO:0005524;GO:0009409;GO:0000166;GO:0005507;GO:0003676;	K12741	COG0724;virNOG21709	R	sp|Q9FNR1|RBG3_ARATH Glycine-rich RNA-binding protein 3, mitochondrial OS=Arabidopsis thaliana GN=RBG3 PE=2 SV=1	gi|297733872|emb|CBI15119.3|unnamed protein product [Vitis vinifera]
c1310_g1_i1	403	GO:0046872;GO:0016567;GO:0008270;GO:0004842;	-	virNOG09428	O	sp|Q9SL78|ATL12_ARATH Putative RING-H2 finger protein ATL12 OS=Arabidopsis thaliana GN=ATL12 PE=3 SV=1	gi|470102008|ref|XP_004287451.1|PREDICTED: E3 ubiquitin-protein ligase ATL42-like [Fragaria vesca subsp. vesca]
c1310_g2_i1	495	GO:0046872;GO:0016567;GO:0008270;GO:0004842;	-	virNOG09428	O	sp|Q5XF85|ATL42_ARATH E3 ubiquitin-protein ligase ATL42 OS=Arabidopsis thaliana GN=ATL42 PE=1 SV=2	gi|356531305|ref|XP_003534218.1|PREDICTED: E3 ubiquitin-protein ligase ATL42-like [Glycine max]
c1317_g1_i1	379	GO:0006810;GO:0016020;GO:0004872;GO:0005215;	-	proNOG09441	P	-	gi|255604467|ref|XP_002538230.1|conserved hypothetical protein [Ricinus communis] >gnl|BL_ORD_ID|435047 conserved hypothetical protein [Ricinus communis]
c1320_g1_i1	336	-	-	opiNOG46706;virNOG39110	SR	sp|Q6CQE5|TAR1_KLULA Protein TAR1 OS=Kluyveromyces lactis (strain ATCC 8585 / CBS 2359 / DSM 70799 / NBRC 1267 / NRRL Y-1140 / WM37) GN=TAR1-A PE=4 SV=2	gi|356547585|ref|XP_003542191.1|PREDICTED: uncharacterized protein LOC100803853 [Glycine max] >gnl|BL_ORD_ID|847485 PREDICTED: uncharacterized protein LOC100804382 [Glycine max] >gnl|BL_ORD_ID|847485 PREDICTED: uncharacterized protein LOC100804912 [Glycine max] >gnl|BL_ORD_ID|847485 PREDICTED: uncharacterized protein LOC100805453 [Glycine max] >gnl|BL_ORD_ID|847485 PREDICTED: uncharacterized prot…
c1329_g1_i1	339	GO:0009058;GO:0016740;	-	proNOG00023;proNOG06076	M	sp|Q8NT41|MGTA_CORGL GDP-mannose-dependent alpha-mannosyltransferase OS=Corynebacterium glutamicum (strain ATCC 13032 / DSM 20300 / JCM 1318 / LMG 3730 / NCIMB 10025) GN=mgtA PE=1 SV=1	gi|145355526|ref|XP_001422012.1|predicted protein [Ostreococcus lucimarinus CCE9901] >gnl|BL_ORD_ID|178604 predicted protein [Ostreococcus lucimarinus CCE9901]
c1334_g1_i1	529	-	-	NOG167734;virNOG25672	S	-	gi|470116082|ref|XP_004294215.1|PREDICTED: uncharacterized protein LOC101306413 [Fragaria vesca subsp. vesca]
c1354_g2_i1	706	GO:0007186;GO:0005834;GO:0004871;	-	virNOG17184;virNOG24027	ST	sp|Q6AWT8|GG3_ARATH Guanine nucleotide-binding protein subunit gamma 3 OS=Arabidopsis thaliana GN=GG3 PE=2 SV=1	gi|224069152|ref|XP_002326287.1|predicted protein [Populus trichocarpa] >gnl|BL_ORD_ID|394154 predicted protein [Populus trichocarpa]
c1356_g1_i1	555	-	-	virNOG10960	R	sp|Q9FZD4|PPR59_ARATH Putative pentatricopeptide repeat-containing protein At1g26500 OS=Arabidopsis thaliana GN=At1g26500 PE=3 SV=1	gi|356497975|ref|XP_003517831.1|PREDICTED: putative pentatricopeptide repeat-containing protein At1g26500-like [Glycine max]
c1358_g1_i1	229	GO:0016310;GO:0005524;GO:0016301;GO:0030247;GO:0006468;GO:0004674;GO:0005509;GO:0004672;GO:0016772;	-	-	-	-	gi|475592587|gb|EMT22123.1|Wall-associated receptor kinase 3 [Aegilops tauschii]
c1359_g1_i1	1244	GO:0003674;GO:0009536;GO:0008150;	-	virNOG21512;virNOG24197	S	-	gi|470144170|ref|XP_004307735.1|PREDICTED: uncharacterized protein LOC101305600 [Fragaria vesca subsp. vesca]
c1360_g1_i1	245	GO:0016226;GO:0009536;GO:0009793;GO:0010027;GO:0009570;	-	proNOG03320	O	sp|Q9LQK7|AB7I_ARATH Protein ABCI7, chloroplastic OS=Arabidopsis thaliana GN=ABCI7 PE=1 SV=1	gi|218187437|gb|EEC69864.1|hypothetical protein OsI_00223 [Oryza sativa Indica Group]
c1360_g2_i1	275	GO:0016226;GO:0005524;GO:0009793;GO:0010027;GO:0009570;	-	proNOG03320	O	sp|P77689|SUFD_ECOLI FeS cluster assembly protein SufD OS=Escherichia coli (strain K12) GN=sufD PE=1 SV=1	gi|145349023|ref|XP_001418940.1|ABC(membrane) family transporter (Fe-S assembly/SufBCD system) [Ostreococcus lucimarinus CCE9901] >gnl|BL_ORD_ID|175064 ABC(membrane) family transporter (Fe-S assembly/SufBCD system) [Ostreococcus lucimarinus CCE9901]
c1365_g1_i1	312	GO:0016757;GO:0008152;GO:0016758;GO:0016740;	K00699	KOG1192;NOG113659;virNOG08077	SCG	sp|Q9ZSK5|ZOG_PHALU Zeatin O-glucosyltransferase OS=Phaseolus lunatus GN=ZOG1 PE=2 SV=1	gi|460416077|ref|XP_004253377.1|PREDICTED: zeatin O-glucosyltransferase-like [Solanum lycopersicum]
c1369_g1_i1	279	-	-	virNOG22984;virNOG36878	TR	sp|Q948Z4|SNAK1_SOLTU Snakin-1 OS=Solanum tuberosum GN=SN1 PE=1 SV=1	gi|357437677|ref|XP_003589114.1|Snakin-1 [Medicago truncatula] >gnl|BL_ORD_ID|1124040 Gibberellin regulated protein [Medicago truncatula] >gnl|BL_ORD_ID|1124040 unknown [Medicago truncatula] >gnl|BL_ORD_ID|1124040 Snakin-1 [Medicago truncatula] >gnl|BL_ORD_ID|1124040 unknown [Medicago truncatula]
c1371_g2_i1	586	GO:0015035;GO:0009055;GO:0005794;GO:0055114;GO:0045454;	K03676	virNOG21846	O	sp|Q6H628|GRXS6_ORYSJ Monothiol glutaredoxin-S6 OS=Oryza sativa subsp. japonica GN=GRXS6 PE=2 SV=1	gi|2995953|gb|AAC08402.1|glutaredoxin I [Mesembryanthemum crystallinum]
c1386_g1_i1	599	GO:0016021;	-	virNOG01949	S	-	gi|224092328|ref|XP_002309560.1|predicted protein [Populus trichocarpa] >gnl|BL_ORD_ID|414125 predicted protein [Populus trichocarpa]
c1388_g1_i1	1275	GO:0008152;GO:0003824;GO:0016740;GO:0004314;GO:0009507;GO:0009570;	K00645	virNOG04207	I	sp|Q8R3F5|FABD_MOUSE Malonyl-CoA-acyl carrier protein transacylase, mitochondrial OS=Mus musculus GN=Mcat PE=2 SV=3	gi|210110182|gb|ACJ07138.1|malonyl-CoA:ACP transacylase 1-2 [Arachis hypogaea]
c1394_g1_i1	225	GO:0050832;GO:0003677;GO:0009867;GO:0006355;GO:0043565;GO:0003700;	-	virNOG22521;virNOG24154	K	sp|Q8VWQ5|WRK50_ARATH Probable WRKY transcription factor 50 OS=Arabidopsis thaliana GN=WRKY50 PE=2 SV=1	gi|388508116|gb|AFK42124.1|unknown [Lotus japonicus]
c1399_g1_i1	264	GO:0008152;GO:0016114;GO:0008661;GO:0003824;	-	proNOG00190	H	sp|Q2N6U5|DXS_ERYLH 1-deoxy-D-xylulose-5-phosphate synthase OS=Erythrobacter litoralis (strain HTCC2594) GN=dxs PE=3 SV=1	gi|459348787|gb|AGG54706.1|1-deoxy-D-xylulose 5-phosphate synthase, partial [Aconitum balfourii]
c1402_g1_i1	595	GO:0016020;GO:0016310;GO:0005524;GO:0016301;GO:0006468;GO:0004672;GO:0016021;GO:0016772;	-	virNOG02034	T	sp|Q93Y06|Y5720_ARATH Probable inactive receptor kinase At5g67200 OS=Arabidopsis thaliana GN=At5g67200 PE=1 SV=1	gi|13924728|gb|AAK49114.1|AF252414_1receptor-like protein kinase [Nicotiana tabacum]
c1404_g1_i1	410	GO:0008152;GO:0016787;GO:0016023;	-	COG1473;proNOG00891	E	sp|Q8H3C7|ILL9_ORYSJ IAA-amino acid hydrolase ILR1-like 9 OS=Oryza sativa subsp. japonica GN=ILL9 PE=2 SV=2	gi|384254275|gb|EIE27749.1|amidohydrolase [Coccomyxa subellipsoidea C-169]
c1407_g1_i1	1742	GO:0003723;GO:0009451;GO:0009982;GO:0001522;	K06173	virNOG03204	J	sp|Q6CC39|PUS1_YARLI tRNA pseudouridine synthase 1 OS=Yarrowia lipolytica (strain CLIB 122 / E 150) GN=PUS1 PE=3 SV=1	gi|359492954|ref|XP_002284797.2|PREDICTED: tRNA pseudouridine synthase A, mitochondrial-like [Vitis vinifera]
c1424_g1_i1	1818	GO:0016020;	-	virNOG11767	S	sp|Q9LI65|WTR24_ARATH WAT1-related protein At3g30340 OS=Arabidopsis thaliana GN=At3g30340 PE=2 SV=1	gi|470146267|ref|XP_004308748.1|PREDICTED: auxin-induced protein 5NG4-like [Fragaria vesca subsp. vesca]
c1425_g1_i1	302	GO:0016020;GO:0055085;GO:0008272;GO:0009970;GO:0080160;GO:1902358;GO:0015116;GO:0016021;GO:0008271;	-	virNOG06233	P	sp|Q9FEP7|SUT13_ARATH Sulfate transporter 1.3 OS=Arabidopsis thaliana GN=SULTR1;3 PE=2 SV=1	gi|417357320|gb|AFX60925.1|high-affinity sulfate transporter 1;2c [Brassica juncea]
c1425_g1_i2	665	GO:0016020;GO:0000041;GO:0055085;GO:0008272;GO:0010167;GO:0015706;GO:0009970;GO:0006857;GO:0080160;GO:1902358;GO:0015116;GO:0016021;GO:0005886;GO:0008271;	-	virNOG06233	P	sp|Q9MAX3|SUT12_ARATH Sulfate transporter 1.2 OS=Arabidopsis thaliana GN=SULTR1;2 PE=1 SV=1	gi|297842583|ref|XP_002889173.1|SULTR1_2 [Arabidopsis lyrata subsp. lyrata] >gnl|BL_ORD_ID|647553 SULTR1_2 [Arabidopsis lyrata subsp. lyrata]
c1449_g1_i2	359	GO:0005886;GO:0008150;	-	virNOG03798	S	-	gi|21592681|gb|AAM64630.1|unknown [Arabidopsis thaliana]
c1462_g1_i1	347	GO:0016020;GO:0005840;GO:0006970;GO:0015935;GO:0005737;GO:0000028;GO:0005829;GO:0009651;GO:0003735;GO:0005886;GO:0009507;GO:0005634;GO:0009506;GO:0005622;GO:0030529;GO:0006412;GO:0022627;GO:0022626;	-	virNOG00503	J	sp|O22518|RSSA_SOYBN 40S ribosomal protein SA OS=Glycine max PE=1 SV=1	gi|358348100|ref|XP_003638087.1|40S ribosomal protein SA [Medicago truncatula] >gnl|BL_ORD_ID|806374 40S ribosomal protein SA [Medicago truncatula]
c1464_g1_i1	1250	GO:0006457;GO:0005759;GO:0016853;GO:0051087;GO:0050790;GO:0042803;GO:0005507;GO:0005739;GO:0000774;GO:0009507;GO:0009570;	K03687	COG0576;virNOG10257	O	sp|A2C5L7|GRPE_PROM3 Protein GrpE OS=Prochlorococcus marinus (strain MIT 9303) GN=grpE PE=3 SV=1	gi|225459431|ref|XP_002285824.1|PREDICTED: protein grpE [Vitis vinifera] >gnl|BL_ORD_ID|223955 unnamed protein product [Vitis vinifera]
c1465_g1_i1	484	GO:0055085;GO:0009624;GO:0010043;GO:0009705;GO:0016021;GO:0005886;GO:0055069;GO:0005215;	-	virNOG00426;virNOG12369	R	sp|Q8RWN2|ZIF1_ARATH Protein ZINC INDUCED FACILITATOR 1 OS=Arabidopsis thaliana GN=ZIF1 PE=1 SV=2	gi|462414394|gb|EMJ19131.1|hypothetical protein PRUPE_ppa004919mg [Prunus persica]
c1474_g1_i1	284	-	-	virNOG27079	R	-	gi|255587344|ref|XP_002534237.1|conserved hypothetical protein [Ricinus communis] >gnl|BL_ORD_ID|439005 conserved hypothetical protein [Ricinus communis]
c1477_g1_i1	1801	GO:0003677;GO:0005634;GO:0003682;GO:0006334;GO:0000786;	K09422	virNOG12264;virNOG21737	B	sp|Q8VWK4|TRB1_ARATH Telomere repeat-binding factor 1 OS=Arabidopsis thaliana GN=TRB1 PE=1 SV=1	gi|255568611|ref|XP_002525279.1|Histone H1.1, putative [Ricinus communis] >gnl|BL_ORD_ID|447922 Histone H1.1, putative [Ricinus communis]
c1479_g1_i1	319	GO:0048046;GO:0016762;GO:0008152;GO:0006073;GO:0016798;GO:0004553;GO:0005618;GO:0016787;GO:0005975;GO:0005576;GO:0016740;	-	virNOG09548;virNOG33003	G	sp|Q38911|XTH15_ARATH Probable xyloglucan endotransglucosylase/hydrolase protein 15 OS=Arabidopsis thaliana GN=XTH15 PE=1 SV=1	gi|350996666|gb|AEQ37175.1|xyloglucan endotransglucosylase/hydrolase [Diospyros kaki]
c1486_g1_i1	894	GO:0048653;GO:0001709;GO:0009408;	-	virNOG21917	S	-	gi|449434404|ref|XP_004134986.1|PREDICTED: uncharacterized protein LOC101212765 [Cucumis sativus] >gnl|BL_ORD_ID|1163158 PREDICTED: uncharacterized protein LOC101225882 [Cucumis sativus]
c1487_g2_i1	234	GO:0016849;GO:0007165;GO:0009190;GO:0004871;GO:0035556;	-	proNOG19539;proNOG19621;proNOG32499;proNOG42275	T	sp|Q55434|PHY2_SYNY3 Phytochrome-like protein cph2 OS=Synechocystis sp. (strain PCC 6803 / Kazusa) GN=cph2 PE=1 SV=1	gi|255608430|ref|XP_002538900.1|conserved hypothetical protein [Ricinus communis] >gnl|BL_ORD_ID|434379 conserved hypothetical protein [Ricinus communis]
c1513_g1_i1	215	-	-	virNOG05078	S	-	gi|297736966|emb|CBI26167.3|unnamed protein product [Vitis vinifera]
c1517_g1_i1	217	GO:0003964;GO:0015074;GO:0003723;GO:0005634;GO:0006278;GO:0003676;	-	COG0661;COG2801;virNOG07991	RLU	-	gi|147866223|emb|CAN81986.1|hypothetical protein VITISV_001568 [Vitis vinifera]
c1518_g2_i1	729	GO:0009506;	-	virNOG20584;virNOG20984;virNOG23087;virNOG26268	S	-	gi|502128785|ref|XP_004500079.1|PREDICTED: uncharacterized protein LOC101488981 [Cicer arietinum]
c1520_g1_i1	480	GO:0045892;	-	virNOG11758	S	-	gi|255574580|ref|XP_002528201.1|conserved hypothetical protein [Ricinus communis] >gnl|BL_ORD_ID|445040 conserved hypothetical protein [Ricinus communis]
c1520_g2_i1	249	GO:0045892;	-	virNOG11758	S	-	gi|224058858|ref|XP_002299642.1|predicted protein [Populus trichocarpa] >gnl|BL_ORD_ID|405972 predicted protein [Populus trichocarpa]
c1531_g1_i1	273	GO:0015074;GO:0008270;GO:0003676;	-	KOG0017;NOG187110;virNOG39628	RL	-	gi|38347566|emb|CAE04999.2|OSJNBb0093G06.7 [Oryza sativa Japonica Group]
c1534_g1_i1	248	GO:0003899;GO:0003677;GO:0016779;GO:0006351;GO:0016740;	-	COG0086;virNOG00122	K	sp|P18616|RPB1_ARATH DNA-directed RNA polymerase II subunit RPB1 OS=Arabidopsis thaliana GN=RPB205 PE=1 SV=3	gi|68300797|gb|AAY89341.1|RNA polymerase II largest subunit [Rhododendron macrophyllum]
c1540_g1_i1	2010	-	K13118	virNOG00656	R	sp|Q96DF8|DGC14_HUMAN Protein DGCR14 OS=Homo sapiens GN=DGCR14 PE=1 SV=1	gi|225447600|ref|XP_002272703.1|PREDICTED: protein DGCR14 [Vitis vinifera]
c1541_g1_i1	583	GO:0008422;GO:0004553;GO:0008152;GO:0016787;GO:0005975;GO:0016798;	-	virNOG00808;virNOG33387	SG	sp|Q23892|GLUA_DICDI Lysosomal beta glucosidase OS=Dictyostelium discoideum GN=gluA PE=1 SV=2	gi|302143595|emb|CBI22348.3|unnamed protein product [Vitis vinifera]
c1541_g2_i1	658	GO:0004553;GO:0016787;GO:0005975;GO:0005886;	-	virNOG00808	G	sp|Q56078|BGLX_SALTY Periplasmic beta-glucosidase OS=Salmonella typhimurium (strain LT2 / SGSC1412 / ATCC 700720) GN=bglX PE=3 SV=2	gi|356555871|ref|XP_003546253.1|PREDICTED: lysosomal beta glucosidase-like [Glycine max]
c1553_g1_i1	657	-	-	virNOG08480;virNOG17344;virNOG33289	S	-	gi|317106677|dbj|BAJ53180.1|JHL18I08.14 [Jatropha curcas]
c1621_g1_i1	519	GO:0015074;GO:0008270;GO:0003676;	-	virNOG05810;virNOG27473	R	sp|P10978|POLX_TOBAC Retrovirus-related Pol polyprotein from transposon TNT 1-94 OS=Nicotiana tabacum PE=2 SV=1	gi|147818947|emb|CAN69370.1|hypothetical protein VITISV_010057 [Vitis vinifera]
c1627_g1_i2	739	GO:0009055;GO:0005524;GO:0006468;GO:0030246;GO:0004674;GO:0005507;GO:0004672;GO:0000166;GO:0016772;	-	virNOG19809;virNOG22938;virNOG24584	R	sp|Q9SK27|ENL1_ARATH Early nodulin-like protein 1 OS=Arabidopsis thaliana GN=At2g25060 PE=1 SV=2	gi|225461939|ref|XP_002269026.1|PREDICTED: early nodulin-like protein 2 [Vitis vinifera]
c1631_g1_i1	539	GO:0005509;	-	virNOG23444;virNOG24678	ZD	sp|Q9LSQ6|PBP1_ARATH Calcium-binding protein PBP1 OS=Arabidopsis thaliana GN=PBP1 PE=1 SV=1	gi|470114878|ref|XP_004293635.1|PREDICTED: calcium-binding protein KIC-like [Fragaria vesca subsp. vesca]
c1641_g1_i1	933	-	-	proNOG00043	T	sp|P55552|Y4LL_RHISN Uncharacterized protein y4lL OS=Rhizobium sp. (strain NGR234) GN=NGR_a02630 PE=4 SV=1	gi|222873029|gb|EEF10160.1|predicted protein [Populus trichocarpa]
c1647_g1_i1	455	GO:0003674;GO:0005634;GO:0080167;	-	virNOG21819	S	-	gi|482571357|gb|EOA35545.1|hypothetical protein CARUB_v10020750mg [Capsella rubella]
c1652_g1_i1	287	GO:0016746;GO:0008152;GO:0016740;GO:0016747;	-	virNOG03060	R	sp|Q8GSM7|HST_TOBAC Shikimate O-hydroxycinnamoyltransferase OS=Nicotiana tabacum GN=HST PE=1 SV=1	gi|356550673|ref|XP_003543709.1|PREDICTED: hydroxycinnamoyl-Coenzyme A shikimate/quinate hydroxycinnamoyltransferase-like [Glycine max]
c1652_g2_i1	1078	GO:0008152;GO:0016746;GO:0009813;GO:0016747;GO:0047672;GO:0016740;	K13065	virNOG03060	R	sp|O24645|HCBT1_DIACA Anthranilate N-benzoyltransferase protein 1 OS=Dianthus caryophyllus GN=HCBT1 PE=1 SV=1	gi|50400251|sp|O24645.1|HCBT1_DIACARecName: Full=Anthranilate N-benzoyltransferase protein 1; AltName: Full=Anthranilate N-hydroxycinnamoyl/benzoyltransferase 1 >gnl|BL_ORD_ID|13899 anthranilate N-hydroxycinnamoyl/benzoyltransferase [Dianthus caryophyllus] >gnl|BL_ORD_ID|13899 anthranilate N-hydroxycinnamoyl/benzoyltransferase [Dianthus caryophyllus]
c1659_g1_i1	327	-	-	virNOG07003	R	sp|Q9SSR6|PPR78_ARATH Pentatricopeptide repeat-containing protein At1g52640, mitochondrial OS=Arabidopsis thaliana GN=At1g52640 PE=2 SV=1	gi|224077524|ref|XP_002305285.1|predicted protein [Populus trichocarpa] >gnl|BL_ORD_ID|407243 predicted protein [Populus trichocarpa]
c1664_g1_i1	354	GO:0009306;GO:0016021;	K02460	COG3156;proNOG27656	U	sp|P31706|GSPK_PECCC Type II secretion system protein K OS=Pectobacterium carotovorum subsp. carotovorum GN=outK PE=3 SV=1	gi|255606827|ref|XP_002538642.1|General secretion pathway protein K, putative [Ricinus communis] >gnl|BL_ORD_ID|434638 General secretion pathway protein K, putative [Ricinus communis]
c1667_g1_i1	355	GO:0043531;GO:0006952;	-	KOG4658;virNOG05463	T	sp|Q8W4J9|RPP8_ARATH Disease resistance protein RPP8 OS=Arabidopsis thaliana GN=RPP8 PE=1 SV=2	gi|296083983|emb|CBI24371.3|unnamed protein product [Vitis vinifera]
c1670_g1_i1	473	GO:0015074;GO:0003676;	-	NOG215611;virNOG19602;virNOG34595	R	sp|P10978|POLX_TOBAC Retrovirus-related Pol polyprotein from transposon TNT 1-94 OS=Nicotiana tabacum PE=2 SV=1	gi|8777581|dbj|BAA97099.1|retroelement pol polyprotein-like [Arabidopsis thaliana]
c1671_g1_i1	627	-	-	virNOG25826	S	sp|Q02921|NO93_SOYBN Early nodulin-93 OS=Glycine max PE=2 SV=1	gi|255566943|ref|XP_002524454.1|Early nodulin, putative [Ricinus communis] >gnl|BL_ORD_ID|448705 Early nodulin, putative [Ricinus communis]
c1674_g1_i1	471	-	-	virNOG10114	R	-	gi|460410334|ref|XP_004250585.1|PREDICTED: serine/threonine-protein phosphatase 7 long form homolog [Solanum lycopersicum]
c1676_g1_i1	240	GO:0016616;GO:0008152;GO:0005829;GO:0051287;GO:0048037;GO:0055114;	-	proNOG01761	C	sp|Q9CA90|HPR2_ARATH Glyoxylate/hydroxypyruvate reductase A HPR2 OS=Arabidopsis thaliana GN=HPR2 PE=1 SV=1	gi|167997717|ref|XP_001751565.1|predicted protein [Physcomitrella patens subsp. patens] >gnl|BL_ORD_ID|294014 predicted protein [Physcomitrella patens subsp. patens]
c1680_g1_i1	1013	GO:0003677;	-	virNOG15384;virNOG18904;virNOG24130	SR	-	gi|297735559|emb|CBI18053.3|unnamed protein product [Vitis vinifera]
c1685_g1_i1	234	GO:0046872;GO:0016567;GO:0008270;GO:0010043;GO:0004842;	-	NOG07697;virNOG09428	O	sp|Q9SL78|ATL12_ARATH Putative RING-H2 finger protein ATL12 OS=Arabidopsis thaliana GN=ATL12 PE=3 SV=1	gi|15225285|ref|NP_179593.1|putative RING-H2 finger protein ATL12 [Arabidopsis thaliana] >gnl|BL_ORD_ID|1047657 RecName: Full=Putative RING-H2 finger protein ATL12; Flags: Precursor >gnl|BL_ORD_ID|1047657 putative RING zinc finger protein [Arabidopsis thaliana] >gnl|BL_ORD_ID|1047657 putative RING-H2 finger protein ATL12 [Arabidopsis thaliana]
c1686_g2_i1	315	GO:0046872;GO:0008270;	-	virNOG07726	O	sp|Q940Q4|ATL13_ARATH RING-H2 finger protein ATL13 OS=Arabidopsis thaliana GN=ATL13 PE=2 SV=2	gi|224142307|ref|XP_002324500.1|predicted protein [Populus trichocarpa] >gnl|BL_ORD_ID|423559 predicted protein [Populus trichocarpa]
c1692_g1_i1	990	GO:0003779;GO:0005856;GO:0030036;GO:0005737;	K05759	virNOG18195;virNOG18407	Z	sp|O49894|PROF_MERAN Profilin OS=Mercurialis annua PE=1 SV=1	gi|388491834|gb|AFK33983.1|unknown [Lotus japonicus]
c1695_g1_i1	979	GO:0016021;GO:0012511;	-	virNOG20378	S	sp|Q43804|OLEO1_PRUDU Oleosin 1 OS=Prunus dulcis GN=OLE1 PE=2 SV=1	gi|61658206|gb|AAX49393.1|OLE-5 [Coffea canephora]
c1696_g1_i1	743	GO:0005739;GO:0009536;GO:0005516;GO:0005886;GO:0009785;GO:0009737;	K06911	virNOG00094	S	sp|Q9SEE4|PIRL_SOLLC Pirin-like protein OS=Solanum lycopersicum PE=2 SV=1	gi|296089631|emb|CBI39450.3|unnamed protein product [Vitis vinifera]
c1696_g2_i1	302	GO:0005516;GO:0005886;GO:0009785;GO:0009737;	-	virNOG00094	S	sp|Q9ZW82|PIRL2_ARATH Pirin-like protein At2g43120 OS=Arabidopsis thaliana GN=At2g43120 PE=2 SV=3	gi|224069052|ref|XP_002302888.1|predicted protein [Populus trichocarpa] >gnl|BL_ORD_ID|403819 predicted protein [Populus trichocarpa]
c1697_g1_i1	2680	GO:0003723;GO:0008152;GO:0016787;GO:0005829;GO:0004221;	K13210	virNOG12345	A	sp|Q96AE4|FUBP1_HUMAN Far upstream element-binding protein 1 OS=Homo sapiens GN=FUBP1 PE=1 SV=3	gi|359495228|ref|XP_002277528.2|PREDICTED: uncharacterized protein LOC100253453 [Vitis vinifera]
c1697_g1_i2	2808	GO:0003723;GO:0005829;	K13210	virNOG12345	A	sp|Q96AE4|FUBP1_HUMAN Far upstream element-binding protein 1 OS=Homo sapiens GN=FUBP1 PE=1 SV=3	gi|357481253|ref|XP_003610912.1|Far upstream element-binding protein [Medicago truncatula] >gnl|BL_ORD_ID|812011 Far upstream element-binding protein [Medicago truncatula]
c1699_g1_i1	223	-	-	virNOG00113;virNOG02450	S	-	gi|255581844|ref|XP_002531722.1|conserved hypothetical protein [Ricinus communis] >gnl|BL_ORD_ID|441488 conserved hypothetical protein [Ricinus communis]
c1706_g1_i2	394	GO:0003677;GO:0005634;GO:0008270;	-	virNOG20913	KB	sp|Q9LYB9|MBD4_ARATH Methyl-CpG-binding domain-containing protein 4 OS=Arabidopsis thaliana GN=MBD4 PE=2 SV=1	gi|224117174|ref|XP_002331766.1|methyl binding domain protein [Populus trichocarpa] >gnl|BL_ORD_ID|431450 hypothetical protein POPTRDRAFT_585558 [Populus trichocarpa] >gnl|BL_ORD_ID|431450 methyl binding domain protein [Populus trichocarpa] >gnl|BL_ORD_ID|431450 hypothetical protein POPTRDRAFT_585558 [Populus trichocarpa]
c1709_g1_i1	650	GO:0003677;GO:0016310;GO:0000160;GO:0006355;GO:0016301;GO:0035556;GO:0000156;	-	proNOG03013	T	sp|Q44006|CZCR_RALME Transcriptional activator protein CzcR OS=Ralstonia metallidurans (strain CH34 / ATCC 43123 / DSM 2839) GN=czcR PE=2 SV=1	gi|222832484|gb|EEE70961.1|predicted protein [Populus trichocarpa]
c1710_g1_i1	2448	-	K13621	proNOG02726	I	-	gi|159485694|ref|XP_001700879.1|diacylglyceryl-N,N,N-trimethylhomoserine synthesis protein [Chlamydomonas reinhardtii] >gnl|BL_ORD_ID|1146511 betaine lipid synthase [Chlamydomonas reinhardtii] >gnl|BL_ORD_ID|1146511 diacylglyceryl-N,N,N-trimethylhomoserine synthesis protein [Chlamydomonas reinhardtii]
c1715_g1_i1	3029	GO:0016020;GO:0016651;GO:0051536;GO:0055114;GO:0016021;GO:0051539;GO:0005739;GO:0008137;GO:0016491;	K00337	proNOG00352	C	sp|Q8UFX0|NUOH_AGRT5 NADH-quinone oxidoreductase subunit H OS=Agrobacterium tumefaciens (strain C58 / ATCC 33970) GN=nuoH PE=3 SV=1	gi|218200865|gb|EEC83292.1|hypothetical protein OsI_28652 [Oryza sativa Indica Group]
c1717_g1_i1	745	GO:0018160;GO:0048046;GO:0006782;GO:0042742;GO:0004418;GO:0006779;GO:0033014;GO:0009536;GO:0009941;GO:0016740;GO:0009507;GO:0009570;GO:0015995;	K01749	proNOG01990	H	sp|Q8UC46|HEM3_AGRT5 Porphobilinogen deaminase OS=Agrobacterium tumefaciens (strain C58 / ATCC 33970) GN=hemC PE=3 SV=1	gi|384251101|gb|EIE24579.1|porphobilinogen deaminase [Coccomyxa subellipsoidea C-169]
c1721_g1_i1	890	GO:0009751;GO:0005774;GO:0005730;GO:0005618;GO:0010224;GO:0005773;	K02977	COG5272;KOG0001;virNOG06759	O	sp|P0CH33|UBQ11_ARATH Polyubiquitin 11 OS=Arabidopsis thaliana GN=UBQ11 PE=1 SV=1	gi|375298520|dbj|BAL61087.1|polyubiquitin [Dianthus caryophyllus]
c1724_g2_i1	201	GO:0003674;GO:0005634;GO:0008150;	-	virNOG35325	S	sp|Q3E6X9|FB47_ARATH Putative F-box protein At1g47915 OS=Arabidopsis thaliana GN=At1g47915 PE=4 SV=1	gi|22330094|ref|NP_683407.1|F-box protein [Arabidopsis thaliana] >gnl|BL_ORD_ID|1090775 RecName: Full=Putative F-box protein At1g47915 >gnl|BL_ORD_ID|1090775 F-box protein [Arabidopsis thaliana]
c1726_g1_i1	423	GO:0015112;GO:0006810;GO:0016020;GO:0009414;GO:0010167;GO:0015706;GO:0006857;GO:0016021;GO:0005886;GO:0005215;	-	virNOG09195	P	sp|Q05085|PTR7_ARATH Nitrate transporter 1.1 OS=Arabidopsis thaliana GN=NRT1.1 PE=1 SV=1	gi|48675345|dbj|BAD22820.1|nitrate transporter [Prunus persica]
c1728_g1_i1	774	GO:0043562;GO:0009814;GO:0016567;GO:0004842;GO:0009737;GO:0009816;GO:0046872;GO:0010200;GO:0008270;GO:0005886;	-	virNOG15947	O	sp|Q9M0R4|ATL37_ARATH Putative RING-H2 finger protein ATL37 OS=Arabidopsis thaliana GN=ATL37 PE=3 SV=1	gi|225451024|ref|XP_002284899.1|PREDICTED: E3 ubiquitin-protein ligase ATL6 isoform 1 [Vitis vinifera] >gnl|BL_ORD_ID|200629 hypothetical protein VITISV_011102 [Vitis vinifera]
c1736_g1_i1	526	-	-	virNOG06665	R	sp|O23277|PRD1_ARATH Protein PRD1 OS=Arabidopsis thaliana GN=PRD1 PE=1 SV=3	gi|255550704|ref|XP_002516401.1|conserved hypothetical protein [Ricinus communis] >gnl|BL_ORD_ID|456805 conserved hypothetical protein [Ricinus communis]
c1742_g1_i1	1067	GO:0016020;GO:0048046;GO:0009535;GO:0009523;GO:0019898;GO:0009534;GO:0009579;GO:0009654;GO:0031977;GO:0005509;GO:0009536;GO:0009570;GO:0009507;GO:0015979;	K08901	virNOG10745	R	sp|P12301|PSBQ_SPIOL Oxygen-evolving enhancer protein 3, chloroplastic OS=Spinacia oleracea GN=PSBQ PE=1 SV=1	gi|131397|sp|P12301.1|PSBQ_SPIOLRecName: Full=Oxygen-evolving enhancer protein 3, chloroplastic; Short=OEE3; AltName: Full=16 kDa subunit of oxygen evolving system of photosystem II; AltName: Full=OEC 16 kDa subunit; Flags: Precursor >gnl|BL_ORD_ID|7393 16 kDa protein of the photosynthetic oxygen-evolving protein (OEC) [Spinacia oleracea] >gnl|BL_ORD_ID|7393 luminal protein 16kD
c1749_g2_i1	412	GO:0003674;GO:0009536;GO:0008150;	-	virNOG21512	S	-	gi|462415759|gb|EMJ20496.1|hypothetical protein PRUPE_ppa018737mg [Prunus persica]
c1752_g1_i1	208	GO:0009055;GO:0022900;GO:0005507;GO:0016023;	-	NOG152852;virNOG21617;virNOG23127;virNOG24695	SR	sp|Q39131|LAML_ARATH Lamin-like protein OS=Arabidopsis thaliana GN=At5g15350 PE=1 SV=1	gi|221185999|gb|ACM07442.1|blue copper-like protein [Gossypium hirsutum]
c1752_g2_i1	435	GO:0009055;GO:0005507;	-	virNOG23127	R	sp|P00302|STEL_TOXVR Stellacyanin OS=Toxicodendron vernicifluum PE=1 SV=1	gi|359474843|ref|XP_002277916.2|PREDICTED: blue copper protein-like [Vitis vinifera] >gnl|BL_ORD_ID|225356 unnamed protein product [Vitis vinifera]
c1765_g1_i1	1326	-	-	virNOG14040	R	sp|Q9LNU6|PPR53_ARATH Pentatricopeptide repeat-containing protein At1g20230 OS=Arabidopsis thaliana GN=PCMP-H21 PE=2 SV=2	gi|225459429|ref|XP_002284321.1|PREDICTED: pentatricopeptide repeat-containing protein At1g20230-like [Vitis vinifera]
c1772_g1_i1	516	-	-	virNOG25329;virNOG26545	R	-	gi|255584692|ref|XP_002533067.1|conserved hypothetical protein [Ricinus communis] >gnl|BL_ORD_ID|440158 conserved hypothetical protein [Ricinus communis]
c1777_g1_i2	412	GO:0016020;GO:0008152;GO:0005524;GO:0019829;GO:0006812;GO:0006754;GO:0046872;GO:0016787;GO:0000166;GO:0006200;GO:0016021;GO:0016887;	-	COG0474;virNOG04331;virNOG33771	FP	sp|Q9SH76|PMA6_ARATH ATPase 6, plasma membrane-type OS=Arabidopsis thaliana GN=AHA6 PE=2 SV=1	gi|29838374|gb|AAO92440.1|proton pump protein [Citrus limon]
c1779_g2_i1	360	-	-	ascNOG17975;opiNOG38378;opiNOG48255;pleNOG05376	R	-	gi|226492549|ref|NP_001140975.1|uncharacterized protein LOC100273054 precursor [Zea mays] >gnl|BL_ORD_ID|322491 unknown [Zea mays]
c1782_g1_i1	358	-	-	KOG2365;virNOG01541	S	-	gi|449463370|ref|XP_004149407.1|PREDICTED: uncharacterized protein LOC101216912 [Cucumis sativus]
c1782_g2_i1	480	-	-	virNOG01541	S	-	gi|449517707|ref|XP_004165886.1|PREDICTED: LOW QUALITY PROTEIN: uncharacterized protein LOC101224576 [Cucumis sativus]
c1795_g1_i1	228	GO:0009414;	-	euNOG45866;virNOG25933;virNOG37906	S	sp|O49817|LEA2_CICAR Late embryogenesis abundant protein 2 OS=Cicer arietinum PE=1 SV=1	gi|460377843|ref|XP_004234696.1|PREDICTED: uncharacterized protein LOC101258533 [Solanum lycopersicum]
c1796_g1_i1	825	GO:0015074;GO:0008270;GO:0005739;GO:0003676;	-	KOG0017;NOG215611;virNOG31300;virNOG34595	R	-	gi|460402657|ref|XP_004246827.1|PREDICTED: uncharacterized protein LOC101260567 [Solanum lycopersicum]
c1805_g2_i1	837	GO:0006810;GO:0016020;GO:0055085;GO:0090416;GO:2001143;GO:2001142;GO:0008643;GO:0090417;GO:0016021;GO:0005886;GO:0022857;GO:0005215;	-	NOG03688;proNOG04955	G	sp|O34691|NAIP_BACSU Putative niacin/nicotinamide transporter NaiP OS=Bacillus subtilis (strain 168) GN=naiP PE=1 SV=1	gi|460396194|ref|XP_004243663.1|PREDICTED: organic cation/carnitine transporter 7-like [Solanum lycopersicum]
c1822_g1_i1	536	GO:0016787;GO:0008152;GO:0004045;	-	virNOG12549	J	sp|Q8GW64|PTHC_ARATH Peptidyl-tRNA hydrolase, chloroplastic OS=Arabidopsis thaliana GN=At1g18440 PE=2 SV=2	gi|462405219|gb|EMJ10683.1|hypothetical protein PRUPE_ppa010131mg [Prunus persica]
c1822_g1_i2	561	GO:0016787;GO:0008152;GO:0004045;	-	virNOG12549	J	sp|Q8GW64|PTHC_ARATH Peptidyl-tRNA hydrolase, chloroplastic OS=Arabidopsis thaliana GN=At1g18440 PE=2 SV=2	gi|225455878|ref|XP_002275254.1|PREDICTED: peptidyl-tRNA hydrolase, chloroplastic-like [Vitis vinifera]
c1826_g1_i1	257	GO:0006537;GO:0016639;GO:0055114;GO:0016491;	-	proNOG93655	E	sp|O08340|GLTD_RHOSH Putative glutamate synthase [NADPH] small chain OS=Rhodobacter sphaeroides GN=gltD PE=3 SV=1	gi|125564632|gb|EAZ10012.1|hypothetical protein OsI_32315 [Oryza sativa Indica Group]
c1826_g2_i1	330	GO:0008152;GO:0045181;GO:0005506;GO:0050660;GO:0006537;GO:0003824;GO:0051536;GO:0016639;GO:0055114;GO:0016040;GO:0006807;GO:0015930;GO:0010181;GO:0016638;GO:0016491;	-	proNOG93655	E	sp|Q05756|GLTD_AZOBR Glutamate synthase [NADPH] small chain OS=Azospirillum brasilense GN=gltD PE=1 SV=3	gi|449474893|ref|XP_004154314.1|PREDICTED: glutamate synthase [NADPH] small chain-like [Cucumis sativus]
c1829_g1_i1	217	GO:0016020;GO:0016310;GO:0005524;GO:0016301;	-	virNOG05300;virNOG10079	S	-	gi|470104083|ref|XP_004288444.1|PREDICTED: uncharacterized protein LOC101300668 [Fragaria vesca subsp. vesca]
c1830_g1_i1	696	-	-	virNOG17728;virNOG18717	S	-	gi|224091913|ref|XP_002309397.1|predicted protein [Populus trichocarpa] >gnl|BL_ORD_ID|413973 predicted protein [Populus trichocarpa]
c1835_g1_i1	288	GO:0008233;GO:0009506;GO:0036459;GO:0006508;GO:0016787;GO:0008234;GO:0006511;GO:0005829;	-	COG5077;virNOG02575	O	sp|Q9FPT1|UBP12_ARATH Ubiquitin carboxyl-terminal hydrolase 12 OS=Arabidopsis thaliana GN=UBP12 PE=1 SV=2	gi|449448842|ref|XP_004142174.1|PREDICTED: ubiquitin carboxyl-terminal hydrolase 13-like [Cucumis sativus] >gnl|BL_ORD_ID|1170136 PREDICTED: ubiquitin carboxyl-terminal hydrolase 13-like [Cucumis sativus]
c1837_g2_i1	964	GO:0006979;GO:0020037;GO:0016688;GO:0004601;GO:0055114;GO:0016491;	K00434	virNOG11018	R	sp|Q42564|APX3_ARATH L-ascorbate peroxidase 3, peroxisomal OS=Arabidopsis thaliana GN=APX3 PE=2 SV=1	gi|4835909|gb|AAD30294.1|AF139190_1cytosolic ascorbate peroxidase [Mesembryanthemum crystallinum]
c1838_g1_i1	481	GO:0032440;GO:0016310;GO:0016301;GO:0055114;GO:0016491;	-	COG4886;NOG124510;virNOG30683	SR	-	gi|449440253|ref|XP_004137899.1|PREDICTED: uncharacterized protein LOC101216637 [Cucumis sativus]
c1844_g1_i1	824	GO:0005576;	-	virNOG17022	S	sp|Q40374|PR1_MEDTR Pathogenesis-related protein PR-1 OS=Medicago truncatula GN=PR-1 PE=2 SV=1	gi|255583297|ref|XP_002532412.1|STS14 protein precursor, putative [Ricinus communis] >gnl|BL_ORD_ID|440825 STS14 protein precursor, putative [Ricinus communis]
c1857_g1_i1	458	-	-	virNOG15065	R	sp|Q9M2Y4|PP276_ARATH Pentatricopeptide repeat-containing protein At3g49740 OS=Arabidopsis thaliana GN=PCMP-E84 PE=2 SV=1	gi|296090647|emb|CBI41046.3|unnamed protein product [Vitis vinifera]
c1857_g2_i1	2030	-	-	virNOG15065	R	sp|Q9M2Y4|PP276_ARATH Pentatricopeptide repeat-containing protein At3g49740 OS=Arabidopsis thaliana GN=PCMP-E84 PE=2 SV=1	gi|225438217|ref|XP_002263704.1|PREDICTED: pentatricopeptide repeat-containing protein At3g49740-like [Vitis vinifera]
c1858_g1_i1	1513	-	-	virNOG10570	R	sp|Q8GX29|SKI25_ARATH F-box/kelch-repeat protein SKIP25 OS=Arabidopsis thaliana GN=SKIP25 PE=1 SV=1	gi|462406756|gb|EMJ12220.1|hypothetical protein PRUPE_ppa020135mg [Prunus persica]
c1860_g1_i1	2130	GO:0005829;GO:0008168;GO:0016740;GO:0032259;GO:0030791;	K02016	proNOG02839	P	sp|Q57550|Y085_METJA Uncharacterized lipoprotein MJ0085 OS=Methanocaldococcus jannaschii (strain ATCC 43067 / DSM 2661 / JAL-1 / JCM 10045 / NBRC 100440) GN=MJ0085 PE=4 SV=1	gi|147840327|emb|CAN75113.1|hypothetical protein VITISV_043577 [Vitis vinifera]
c1861_g1_i1	652	GO:0005840;GO:0022625;GO:0005622;GO:0006412;GO:0003735;GO:0022626;GO:0019843;	K02940	opiNOG01505;sordNOG08928	J	sp|P05738|RL9A_YEAST 60S ribosomal protein L9-A OS=Saccharomyces cerevisiae (strain ATCC 204508 / S288c) GN=RPL9A PE=1 SV=2	gi|148909861|gb|ABR18017.1|unknown [Picea sitchensis]
c1868_g1_i1	1270	-	-	virNOG08158	S	-	gi|224110856|ref|XP_002315660.1|predicted protein [Populus trichocarpa] >gnl|BL_ORD_ID|422390 predicted protein [Populus trichocarpa]
c1875_g1_i2	273	GO:0003677;GO:0004803;GO:0008270;GO:0006313;	-	-	-	-	gi|470106177|ref|XP_004289451.1|PREDICTED: uncharacterized protein LOC101305116 [Fragaria vesca subsp. vesca]
c1878_g1_i1	481	GO:0008152;GO:0016772;	-	proNOG00584	H	sp|Q8PDW1|UBIB_XANCP Probable ubiquinone biosynthesis protein UbiB OS=Xanthomonas campestris pv. campestris (strain ATCC 33913 / NCPPB 528 / LMG 568) GN=ubiB PE=3 SV=1	gi|384253779|gb|EIE27253.1|ABC1-domain-containing protein [Coccomyxa subellipsoidea C-169]
c1880_g2_i1	867	GO:0003674;GO:0005634;GO:0005732;GO:0009793;	K12623	virNOG21264	A	sp|Q43582|LSM4_TOBAC Probable U6 snRNA-associated Sm-like protein LSm4 OS=Nicotiana tabacum PE=2 SV=1	gi|482557596|gb|EOA21788.1|hypothetical protein CARUB_v10002252mg [Capsella rubella]
c1881_g1_i1	421	GO:0046872;GO:0008270;GO:0003676;	-	-	-	-	gi|470105272|ref|XP_004289010.1|PREDICTED: uncharacterized protein LOC101297005 [Fragaria vesca subsp. vesca]
c1881_g2_i1	740	-	-	virNOG04008;virNOG04046	O	-	gi|470105276|ref|XP_004289012.1|PREDICTED: probable E3 ubiquitin-protein ligase RNF217-like [Fragaria vesca subsp. vesca]
c1882_g1_i1	1353	GO:0015074;GO:0008270;GO:0003676;	-	KOG0017;virNOG05810	R	sp|P92520|M820_ARATH Uncharacterized mitochondrial protein AtMg00820 OS=Arabidopsis thaliana GN=AtMg00820 PE=4 SV=1	gi|147805035|emb|CAN66863.1|hypothetical protein VITISV_013500 [Vitis vinifera]
c1884_g1_i1	2501	GO:0005886;	-	virNOG05535	S	sp|Q9LVQ4|Y5586_ARATH WEB family protein At5g55860 OS=Arabidopsis thaliana GN=At5g55860 PE=2 SV=1	gi|224056479|ref|XP_002298876.1|predicted protein [Populus trichocarpa] >gnl|BL_ORD_ID|405253 predicted protein [Populus trichocarpa]
c1886_g2_i1	260	-	-	-	-	-	gi|224101625|ref|XP_002312358.1|predicted protein [Populus trichocarpa] >gnl|BL_ORD_ID|410945 predicted protein [Populus trichocarpa]
c1894_g1_i1	382	GO:0005774;	-	virNOG04237	ZU	sp|D2XNR0|FLOT3_MEDTR Flotillin-like protein 3 OS=Medicago truncatula GN=FLOT3 PE=2 SV=1	gi|460393248|ref|XP_004242222.1|PREDICTED: flotillin-like protein 1-like [Solanum lycopersicum]
c1895_g1_i1	2610	GO:0006810;GO:0016020;GO:0005524;GO:0006094;GO:0004611;GO:0004613;GO:0000166;GO:0006200;GO:0017111;GO:0005525;GO:0017076;GO:0016887;	-	proNOG12412	P	sp|P43951|Y131_HAEIN Uncharacterized protein HI_0131 OS=Haemophilus influenzae (strain ATCC 51907 / DSM 11121 / KW20 / Rd) GN=HI_0131 PE=1 SV=1	gi|218184533|gb|EEC66960.1|hypothetical protein OsI_33610 [Oryza sativa Indica Group]
c1896_g1_i1	257	GO:0008152;GO:0055114;GO:0016491;	-	proNOG02800;proNOG06705	HC	sp|P39888|TCMG_STRGA Tetracenomycin polyketide synthesis hydroxylase TcmG OS=Streptomyces glaucescens GN=tcmG PE=3 SV=1	gi|384252002|gb|EIE25479.1|hypothetical protein COCSUDRAFT_1587, partial [Coccomyxa subellipsoidea C-169]
c1896_g2_i1	880	GO:0008686;GO:0003935;GO:0009231;	-	proNOG01524;proNOG02800;proNOG101180	HC	sp|Q8TG90|RIB3_MAGO7 3,4-dihydroxy-2-butanone 4-phosphate synthase OS=Magnaporthe oryzae (strain 70-15 / ATCC MYA-4617 / FGSC 8958) GN=RIB3 PE=1 SV=1	gi|302757185|ref|XP_002962016.1|hypothetical protein SELMODRAFT_77333 [Selaginella moellendorffii] >gnl|BL_ORD_ID|686952 hypothetical protein SELMODRAFT_77333 [Selaginella moellendorffii]
c1897_g1_i1	1105	GO:0008152;GO:0055114;GO:0016491;	K10251	virNOG06778	Q	sp|Q8L9C4|KCR1_ARATH Very-long-chain 3-oxoacyl-CoA reductase 1 OS=Arabidopsis thaliana GN=KCR1 PE=1 SV=1	gi|479277785|dbj|BAN15748.1|3-ketoacyl-CoA reductase [Dianthus caryophyllus]
c1897_g2_i1	525	GO:0008152;GO:0009790;GO:0045703;GO:0018454;GO:0042761;GO:0055114;GO:0016491;	-	virNOG06778;virNOG09681	Q	sp|Q8L9C4|KCR1_ARATH Very-long-chain 3-oxoacyl-CoA reductase 1 OS=Arabidopsis thaliana GN=KCR1 PE=1 SV=1	gi|388506216|gb|AFK41174.1|unknown [Medicago truncatula]
c1898_g1_i2	1113	GO:0008152;GO:0016787;GO:0005829;GO:0004067;	K13051	virNOG06201	E	sp|P50287|ASPGA_ARATH Isoaspartyl peptidase/L-asparaginase 1 OS=Arabidopsis thaliana GN=At5g08100 PE=1 SV=2	gi|255547103|ref|XP_002514609.1|l-asparaginase, putative [Ricinus communis] >gnl|BL_ORD_ID|458492 l-asparaginase, putative [Ricinus communis]
c1902_g1_i2	1273	GO:0006520;GO:0003824;GO:0019752;GO:0016831;GO:0016829;GO:0005829;GO:0030170;GO:0006580;GO:0005886;GO:0009793;	-	virNOG06227	E	-	gi|297599383|ref|NP_001047064.2|Os02g0541300 [Oryza sativa Japonica Group] >gnl|BL_ORD_ID|566693 Os02g0541300, partial [Oryza sativa Japonica Group]
c1907_g1_i1	230	GO:0003677;GO:0008152;GO:0005524;GO:0006281;GO:0006260;GO:0004386;GO:0032508;GO:0009378;GO:0000166;GO:0017111;GO:0006310;	-	proNOG03716	L	sp|Q50739|Y2559_MYCTU Uncharacterized AAA domain-containing protein Rv2559c/MT2636 OS=Mycobacterium tuberculosis GN=Rv2559c PE=3 SV=1	gi|255609009|ref|XP_002538985.1|werner helicase interacting protein, putative [Ricinus communis] >gnl|BL_ORD_ID|434295 werner helicase interacting protein, putative [Ricinus communis]
c1909_g2_i1	3785	GO:0006810;GO:0016020;GO:0016021;GO:0015031;	K03076	proNOG00697	U	sp|Q9HWF5|SECY_PSEAE Protein translocase subunit SecY OS=Pseudomonas aeruginosa (strain ATCC 15692 / PAO1 / 1C / PRS 101 / LMG 12228) GN=secY PE=3 SV=1	gi|412986227|emb|CCO17427.1|preprotein translocase subunit SecY [Bathycoccus prasinos]
c1910_g1_i1	1905	GO:0006810;GO:0016020;GO:0008152;GO:0005524;GO:0016787;GO:0006200;GO:0016021;GO:0016810;GO:0016887;	-	proNOG03630	F	sp|O52063|ATZC_PSESD N-isopropylammelide isopropyl amidohydrolase OS=Pseudomonas sp. (strain ADP) GN=atzC PE=1 SV=1	gi|449472212|ref|XP_004153526.1|PREDICTED: dipeptide transport system permease protein DppC-like [Cucumis sativus]
c1913_g1_i1	2228	GO:0003677;GO:0008152;GO:0006355;GO:0043565;GO:0003824;GO:0005739;GO:0003700;	K00433	proNOG01274	R	sp|P25026|PRXC_PSEPY Non-heme chloroperoxidase OS=Pseudomonas pyrrocinia GN=cpo PE=1 SV=3	gi|449466187|ref|XP_004150808.1|PREDICTED: non-heme chloroperoxidase-like [Cucumis sativus]
c1913_g2_i1	1438	GO:0004155;GO:0055114;GO:0016491;	K03297	proNOG14801	C	sp|P0AGD0|QACE_ENTAE Quaternary ammonium compound-resistance protein QacE OS=Enterobacter aerogenes GN=qacE PE=3 SV=1	gi|255609175|ref|XP_002539012.1|oxygen-insensitive NAD(p)h nitroreductase, putative [Ricinus communis] >gnl|BL_ORD_ID|434268 oxygen-insensitive NAD(p)h nitroreductase, putative [Ricinus communis]
c1914_g1_i1	1117	GO:0003723;GO:0006184;GO:0003924;GO:0003676;GO:0003964;GO:0046872;GO:0000166;GO:0005525;GO:0006278;	-	virNOG05131	A	sp|Q6K687|C3H18_ORYSJ Zinc finger CCCH domain-containing protein 18 OS=Oryza sativa subsp. japonica GN=Os02g0793000 PE=2 SV=1	gi|225430539|ref|XP_002285580.1|PREDICTED: zinc finger CCCH domain-containing protein 18 [Vitis vinifera]
c1914_g2_i1	771	GO:0046872;GO:0003676;	-	virNOG05131	A	sp|Q6K687|C3H18_ORYSJ Zinc finger CCCH domain-containing protein 18 OS=Oryza sativa subsp. japonica GN=Os02g0793000 PE=2 SV=1	gi|255548674|ref|XP_002515393.1|zinc finger protein, putative [Ricinus communis] >gnl|BL_ORD_ID|457625 zinc finger protein, putative [Ricinus communis]
c1917_g1_i1	698	GO:0008289;GO:0003677;GO:0005634;GO:0006355;GO:0043565;GO:0003700;	-	virNOG01745	K	sp|Q9M2E8|HDG1_ARATH Homeobox-leucine zipper protein HDG1 OS=Arabidopsis thaliana GN=HDG1 PE=2 SV=1	gi|356535894|ref|XP_003536477.1|PREDICTED: homeobox-leucine zipper protein ANTHOCYANINLESS 2-like [Glycine max]
c1929_g1_i1	1083	GO:0055085;GO:0016021;	-	virNOG00521	G	-	gi|470129384|ref|XP_004300601.1|PREDICTED: uncharacterized protein LOC101296107 [Fragaria vesca subsp. vesca]
c1930_g1_i1	902	GO:0008289;GO:0006869;GO:0046658;	-	virNOG21752	R	sp|Q8VYI9|NLTL5_ARATH Non-specific lipid-transfer protein-like protein At5g64080 OS=Arabidopsis thaliana GN=At5g64080 PE=1 SV=1	gi|357490701|ref|XP_003615638.1|Non-specific lipid-transfer protein [Medicago truncatula] >gnl|BL_ORD_ID|816332 Non-specific lipid-transfer protein [Medicago truncatula] >gnl|BL_ORD_ID|816332 unknown [Medicago truncatula]
c1932_g1_i1	1375	GO:0009789;GO:0016020;GO:0016746;GO:0008152;GO:0003824;GO:0005773;GO:0005774;GO:0005730;GO:0005739;GO:0016740;GO:0016747;GO:0010111;GO:0009507;	K07513	virNOG07912	I	sp|Q56WD9|THIK2_ARATH 3-ketoacyl-CoA thiolase 2, peroxisomal OS=Arabidopsis thaliana GN=PED1 PE=1 SV=2	gi|470107804|ref|XP_004290230.1|PREDICTED: 3-ketoacyl-CoA thiolase 2, peroxisomal-like [Fragaria vesca subsp. vesca]
c1938_g1_i1	430	GO:0003677;GO:0046983;GO:0003676;	-	KOG1121	L	-	gi|462395526|gb|EMJ01325.1|hypothetical protein PRUPE_ppa018034mg [Prunus persica]
c1939_g2_i1	3879	GO:0016616;GO:0003979;GO:0016628;GO:0000271;GO:0051287;GO:0055114;GO:0016491;GO:0050662;	K02472	proNOG03078	M	sp|G3XD94|UGND_PSEAE UDP-N-acetyl-D-glucosamine 6-dehydrogenase OS=Pseudomonas aeruginosa (strain ATCC 15692 / PAO1 / 1C / PRS 101 / LMG 12228) GN=wbpA PE=1 SV=1	gi|255605240|ref|XP_002538363.1|UDP-n-acetyl-d-mannosaminuronic acid dehydrogenase, putative [Ricinus communis] >gnl|BL_ORD_ID|434916 UDP-n-acetyl-d-mannosaminuronic acid dehydrogenase, putative [Ricinus communis]
c1940_g1_i1	785	GO:0003674;GO:0009506;GO:0008150;GO:0005737;	-	virNOG10388	S	-	gi|296083793|emb|CBI24010.3|unnamed protein product [Vitis vinifera]
c1943_g1_i1	1000	GO:0016020;GO:0003723;GO:0004523;GO:0003676;GO:0003964;GO:0008270;GO:0090502;GO:0006278;	-	KOG1075;virNOG11810;virNOG32557	SR	-	gi|242080409|ref|XP_002444973.1|hypothetical protein SORBIDRAFT_07g002160 [Sorghum bicolor] >gnl|BL_ORD_ID|546030 hypothetical protein SORBIDRAFT_07g002160 [Sorghum bicolor]
c1950_g1_i2	3095	GO:0005829;GO:0009507;	K12870	virNOG08966	A	sp|Q6AYB3|ISY1_RAT Pre-mRNA-splicing factor ISY1 homolog OS=Rattus norvegicus GN=Isy1 PE=2 SV=1	gi|225431591|ref|XP_002282621.1|PREDICTED: pre-mRNA-splicing factor ISY1 homolog isoform 1 [Vitis vinifera] >gnl|BL_ORD_ID|184570 PREDICTED: pre-mRNA-splicing factor ISY1 homolog isoform 2 [Vitis vinifera] >gnl|BL_ORD_ID|184570 PREDICTED: pre-mRNA-splicing factor ISY1 homolog isoform 3 [Vitis vinifera] >gnl|BL_ORD_ID|184570 hypothetical protein VITISV_029395 [Vitis vinifera]
c1951_g1_i1	530	GO:0010181;GO:0003824;GO:0055114;GO:0016491;	-	opiNOG05540;sorNOG07580	C	sp|O94467|OYEC_SCHPO Putative NADPH dehydrogenase C23G7.10c OS=Schizosaccharomyces pombe (strain 972 / ATCC 24843) GN=SPBC23G7.10c PE=3 SV=1	gi|194704040|gb|ACF86104.1|unknown [Zea mays]
c1954_g2_i1	1951	GO:0005783;GO:0002094;GO:0008152;GO:0009409;GO:0008834;GO:0050267;GO:0016765;GO:0016740;GO:0009507;	K02838	proNOG10564	J	sp|Q8UFM0|RRF_AGRT5 Ribosome-recycling factor OS=Agrobacterium tumefaciens (strain C58 / ATCC 33970) GN=frr PE=1 SV=1	gi|255598448|ref|XP_002537011.1|undecaprenyl pyrophosphate synthetase, putative [Ricinus communis] >gnl|BL_ORD_ID|436263 undecaprenyl pyrophosphate synthetase, putative [Ricinus communis]
c1955_g2_i1	770	GO:0003677;GO:0006355;	-	virNOG00610	K	sp|O22621|ALF_PETHY Protein ALF OS=Petunia hybrida GN=ALF PE=2 SV=1	gi|37650586|emb|CAE51205.1|Leafy protein [Oxybasis rubra]
c1958_g1_i1	924	GO:0000911;GO:0009825;GO:0008152;GO:0006468;GO:0016740;GO:0016905;GO:0010235;	-	virNOG05409	T	sp|Q6ZUT9|DEN5B_HUMAN DENN domain-containing protein 5B OS=Homo sapiens GN=DENND5B PE=1 SV=2	gi|147819125|emb|CAN64735.1|hypothetical protein VITISV_022618 [Vitis vinifera]
c1961_g1_i1	524	GO:0046872;GO:0008270;	-	KOG0800;virNOG12199	O	sp|Q6NQG7|ATL78_ARATH RING-H2 finger protein ATL78 OS=Arabidopsis thaliana GN=ATL78 PE=2 SV=1	gi|460408870|ref|XP_004249864.1|PREDICTED: RING-H2 finger protein ATL78-like [Solanum lycopersicum]
c1963_g2_i1	374	GO:0006952;GO:0009607;	-	virNOG21720;virNOG24009	S	sp|Q9SSK7|MLP34_ARATH MLP-like protein 34 OS=Arabidopsis thaliana GN=MLP34 PE=2 SV=1	gi|14594813|emb|CAC43292.1|major latex like protein homolog [Beta vulgaris]
c1971_g1_i1	728	GO:0007018;GO:0005874;GO:0008152;GO:0005524;GO:0008017;GO:0000166;GO:0003777;GO:0005871;	-	virNOG06343	Z	sp|Q9LDN0|KN12A_ARATH Kinesin-like protein KIN12A OS=Arabidopsis thaliana GN=KIN12A PE=1 SV=1	gi|224131526|ref|XP_002321106.1|predicted protein [Populus trichocarpa] >gnl|BL_ORD_ID|420136 predicted protein [Populus trichocarpa]
c1981_g1_i1	213	GO:0032440;GO:0008233;GO:0008234;GO:0016787;GO:0006508;GO:0055114;GO:0016491;	-	COG4870;virNOG00157	O	sp|P25803|CYSEP_PHAVU Vignain OS=Phaseolus vulgaris PE=2 SV=2	gi|255568299|ref|XP_002525124.1|cysteine protease, putative [Ricinus communis] >gnl|BL_ORD_ID|448066 cysteine protease, putative [Ricinus communis]
c1984_g1_i1	5257	GO:0016627;GO:0008152;GO:0050660;GO:0055114;GO:0006635;GO:0003995;GO:0016491;GO:0009793;	K00252	proNOG04382	R	sp|Q54R47|GCDH_DICDI Glutaryl-CoA dehydrogenase, mitochondrial OS=Dictyostelium discoideum GN=gcdh PE=3 SV=1	gi|449466410|ref|XP_004150919.1|PREDICTED: uncharacterized protein in pqqA 5'region-like [Cucumis sativus]
c1990_g1_i2	796	GO:0009055;GO:0005507;	-	virNOG18485;virNOG24016	R	sp|P29602|CPC_CUCSA Cucumber peeling cupredoxin OS=Cucumis sativus PE=1 SV=3	gi|356548479|ref|XP_003542629.1|PREDICTED: uncharacterized protein LOC100805802 [Glycine max]
c1995_g1_i1	903	GO:0003964;GO:0006397;GO:0003723;GO:0005739;GO:0006278;	-	virNOG04243;virNOG39757	A	-	gi|385198435|gb|AFI44321.1|maturase (mitochondrion) [Silene vulgaris]
c2000_g1_i1	470	GO:0016020;GO:0008152;GO:0005777;GO:0055114;GO:0004316;GO:0046686;GO:0008171;GO:0032259;GO:0016491;	K17738	sorNOG01908;sordNOG10437	Q	sp|P50166|ARDH_CANTR D-arabinitol 2-dehydrogenase [ribulose-forming] OS=Candida tropicalis GN=ARD PE=1 SV=1	gi|384254184|gb|EIE27658.1|NAD(P)-binding protein [Coccomyxa subellipsoidea C-169]
c2001_g1_i1	501	GO:0016020;GO:0016310;GO:0003677;GO:0009817;GO:0005524;GO:0009965;GO:0005737;GO:0004611;GO:0016829;GO:0005730;GO:0005829;GO:0004612;GO:0005634;GO:0016036;GO:0016301;GO:0006094;GO:0010016;GO:0046686;GO:0017076;	-	proNOG03124	C	sp|Q2G480|PCKA_NOVAD Phosphoenolpyruvate carboxykinase [ATP] OS=Novosphingobium aromaticivorans (strain DSM 12444) GN=pckA PE=3 SV=1	gi|297798086|ref|XP_002866927.1|hypothetical protein ARALYDRAFT_490829 [Arabidopsis lyrata subsp. lyrata] >gnl|BL_ORD_ID|625844 hypothetical protein ARALYDRAFT_490829 [Arabidopsis lyrata subsp. lyrata]
c2004_g1_i1	869	GO:0045552;GO:0003824;GO:0044237;GO:0005886;GO:0055114;GO:0050662;GO:0016491;	-	virNOG07465	Q	sp|Q500U8|TKPR1_ARATH Tetraketide alpha-pyrone reductase 1 OS=Arabidopsis thaliana GN=TKPR1 PE=2 SV=1	gi|224129534|ref|XP_002328740.1|predicted protein [Populus trichocarpa] >gnl|BL_ORD_ID|399304 predicted protein [Populus trichocarpa]
c2004_g2_i2	520	GO:0045552;GO:0003824;GO:0044237;GO:0005886;GO:0055114;GO:0050662;GO:0016491;	-	NOG138752;virNOG07465	QR	sp|Q9SAH9|CCR2_ARATH Cinnamoyl-CoA reductase 2 OS=Arabidopsis thaliana GN=CCR2 PE=1 SV=1	gi|470131406|ref|XP_004301586.1|PREDICTED: cinnamoyl-CoA reductase 1-like [Fragaria vesca subsp. vesca]
c2007_g2_i2	397	-	-	virNOG18458	U	-	gi|388520045|gb|AFK48084.1|unknown [Lotus japonicus]
c2008_g1_i1	1426	-	-	virNOG01645;virNOG03822	SR	sp|Q9LXF4|PP384_ARATH Pentatricopeptide repeat-containing protein At5g15280 OS=Arabidopsis thaliana GN=At5g15280 PE=2 SV=1	gi|462413512|gb|EMJ18561.1|hypothetical protein PRUPE_ppa021574mg [Prunus persica]
c2008_g1_i2	1306	-	-	virNOG01645;virNOG03822	SR	sp|Q9LXF4|PP384_ARATH Pentatricopeptide repeat-containing protein At5g15280 OS=Arabidopsis thaliana GN=At5g15280 PE=2 SV=1	gi|224141013|ref|XP_002323869.1|predicted protein [Populus trichocarpa] >gnl|BL_ORD_ID|424440 predicted protein [Populus trichocarpa]
c2012_g1_i1	757	GO:0020037;GO:0016705;GO:0046872;GO:0005506;GO:0004497;GO:0055114;GO:0016491;	-	COG2124;virNOG10453	Q	sp|Q9FG65|C81D1_ARATH Cytochrome P450 81D1 OS=Arabidopsis thaliana GN=CYP81D1 PE=2 SV=1	gi|296087378|emb|CBI33752.3|unnamed protein product [Vitis vinifera]
c2014_g2_i1	271	GO:0045892;	-	virNOG21175;virNOG24709	S	-	gi|255559394|ref|XP_002520717.1|conserved hypothetical protein [Ricinus communis] >gnl|BL_ORD_ID|452476 conserved hypothetical protein [Ricinus communis]
c2018_g1_i1	1457	GO:0005739;	-	virNOG06815	S	-	gi|255559749|ref|XP_002520894.1|conserved hypothetical protein [Ricinus communis] >gnl|BL_ORD_ID|452400 conserved hypothetical protein [Ricinus communis]
c2021_g1_i1	994	-	-	virNOG19318	S	sp|Q9SZE8|LBD39_ARATH LOB domain-containing protein 39 OS=Arabidopsis thaliana GN=LBD39 PE=2 SV=1	gi|502160700|ref|XP_004511855.1|PREDICTED: LOB domain-containing protein 37-like [Cicer arietinum]
c2021_g1_i2	809	GO:0006807;GO:0060776;	-	virNOG19318	S	sp|Q9SN23|LBD38_ARATH LOB domain-containing protein 38 OS=Arabidopsis thaliana GN=LBD38 PE=2 SV=1	gi|470103629|ref|XP_004288234.1|PREDICTED: LOB domain-containing protein 38-like [Fragaria vesca subsp. vesca]
c2023_g1_i1	524	GO:0016310;GO:0009506;GO:0005524;GO:0016301;GO:0006468;GO:0046777;GO:0004674;GO:0005509;GO:0004683;GO:0004672;GO:0000166;GO:0016740;GO:0016772;	-	virNOG03910	T	sp|Q9FIM9|CAMK4_ARATH CDPK-related kinase 4 OS=Arabidopsis thaliana GN=CRK4 PE=1 SV=1	gi|255549160|ref|XP_002515635.1|calcium-dependent protein kinase, putative [Ricinus communis] >gnl|BL_ORD_ID|457563 calcium-dependent protein kinase, putative [Ricinus communis]
c2023_g2_i1	559	GO:0016310;GO:0005524;GO:0009506;GO:0016301;GO:0006468;GO:0046777;GO:0006865;GO:0004674;GO:0000166;GO:0004672;GO:0005509;GO:0004723;GO:0005886;GO:0016772;	-	virNOG03910	T	sp|Q9FIM9|CAMK4_ARATH CDPK-related kinase 4 OS=Arabidopsis thaliana GN=CRK4 PE=1 SV=1	gi|42568063|ref|NP_197831.3|calcium dependent protein kinase-like protein [Arabidopsis thaliana] >gnl|BL_ORD_ID|36107 RecName: Full=CDPK-related kinase 4; Short=AtCRK4; AltName: Full=Calcium/calmodulin-dependent protein kinase CRK4 >gnl|BL_ORD_ID|36107 calcium dependent protein kinase-like protein [Arabidopsis thaliana] >gnl|BL_ORD_ID|36107 CDPK-related kinase 4 (AtCRK4) [Arabidopsis thaliana]
c2026_g1_i1	574	GO:0008152;GO:0016787;GO:0005576;GO:0005975;GO:0004650;GO:0016798;	-	NOG16803;virNOG07562	RG	sp|Q39786|PGLR_GOSHI Polygalacturonase OS=Gossypium hirsutum GN=G9 PE=2 SV=1	gi|288551966|gb|ADC53480.1|polygalacturonase [Gossypium hirsutum]
c2028_g1_i2	1138	-	-	virNOG02430	R	sp|P24640|LIP3_MORS1 Lipase 3 OS=Moraxella sp. (strain TA144) GN=lip3 PE=1 SV=1	gi|225439172|ref|XP_002268452.1|PREDICTED: uncharacterized protein LOC100267301 [Vitis vinifera]
c2030_g1_i1	447	GO:0015986;GO:0016787;GO:0045263;GO:0005743;GO:0005739;GO:0015078;	-	COG0356;proNOG102217	C	sp|A9CK03|ATP6_AGRT5 ATP synthase subunit a OS=Agrobacterium tumefaciens (strain C58 / ATCC 33970) GN=atpB PE=3 SV=1	gi|11497473|ref|NP_042263.1|H(+)-transporting ATPase [Prototheca wickerhamii] >gnl|BL_ORD_ID|1131616 H(+)-transporting ATPase [Prototheca wickerhamii]
c2030_g2_i1	2819	GO:0016020;GO:0006813;GO:0006811;GO:0005774;GO:0009932;GO:0016021;GO:0071805;GO:0015079;	-	proNOG10904	M	sp|Q8UHH1|KUP1_AGRT5 Probable potassium transport system protein kup 1 OS=Agrobacterium tumefaciens (strain C58 / ATCC 33970) GN=kup1 PE=3 SV=1	gi|222869866|gb|EEF06997.1|predicted protein [Populus trichocarpa]
c2031_g1_i1	281	GO:0004553;GO:0005975;	-	proNOG24634	G	sp|P58599|GUN_RALSO Endoglucanase OS=Ralstonia solanacearum (strain GMI1000) GN=egl PE=3 SV=1	gi|326530588|dbj|BAK01092.1|predicted protein [Hordeum vulgare subsp. vulgare]
c2035_g1_i1	439	-	-	virNOG17336	S	-	gi|224117042|ref|XP_002331815.1|predicted protein [Populus trichocarpa] >gnl|BL_ORD_ID|431591 predicted protein [Populus trichocarpa]
c2037_g1_i1	553	-	-	virNOG02717	S	-	gi|224076014|ref|XP_002304873.1|predicted protein [Populus trichocarpa] >gnl|BL_ORD_ID|401640 predicted protein [Populus trichocarpa]
c2051_g2_i1	1031	GO:0005634;GO:0005829;	-	euNOG27314;virNOG11748	SJ	-	gi|502141653|ref|XP_004504579.1|PREDICTED: uncharacterized protein LOC101512095 [Cicer arietinum]
c2064_g1_i1	321	GO:0005634;GO:0003677;GO:0048658;GO:0003682;GO:0055046;	-	virNOG16695;virNOG16839	K	sp|P80073|MYB2_PHYPA Myb-related protein Pp2 OS=Physcomitrella patens subsp. patens GN=PP2 PE=2 SV=1	gi|297734054|emb|CBI15301.3|unnamed protein product [Vitis vinifera]
c2066_g2_i1	239	GO:0000166;GO:0003676;	-	virNOG05173	R	-	gi|462414521|gb|EMJ19258.1|hypothetical protein PRUPE_ppa006808mg [Prunus persica]
c2067_g1_i1	253	GO:0008152;GO:0005829;GO:0016747;GO:0016740;GO:0005737;	-	NOG137550;virNOG08162	S	-	gi|224137592|ref|XP_002327164.1|predicted protein [Populus trichocarpa] >gnl|BL_ORD_ID|396001 predicted protein [Populus trichocarpa]
c2070_g1_i1	231	-	-	proNOG107597;proNOG71112	SN	sp|P75942|FLGJ_ECOLI Peptidoglycan hydrolase FlgJ OS=Escherichia coli (strain K12) GN=flgJ PE=3 SV=1	gi|222834458|gb|EEE72935.1|predicted protein [Populus trichocarpa]
c2070_g2_i1	371	GO:0044780;GO:0005198;GO:0009424;	-	COG1256;NOG116087;aproNOG08974;bactNOG235108	N	sp|P0A1J5|FLGK_SALTY Flagellar hook-associated protein 1 OS=Salmonella typhimurium (strain LT2 / SGSC1412 / ATCC 700720) GN=flgK PE=1 SV=2	gi|255601427|ref|XP_002537672.1|Flagellar hook-associated protein, putative [Ricinus communis] >gnl|BL_ORD_ID|435603 Flagellar hook-associated protein, putative [Ricinus communis]
c2074_g1_i1	528	GO:0003964;GO:0003723;GO:0006278;	-	COG2801;virNOG15679;virNOG37164	RL	-	gi|502153921|ref|XP_004509508.1|PREDICTED: uncharacterized protein LOC101513325 [Cicer arietinum]
c2080_g1_i1	243	GO:0008233;GO:0019243;GO:0070084;GO:0070006;GO:0008235;GO:0031365;GO:0046872;GO:0006508;GO:0016787;GO:0004177;GO:0005739;GO:0009507;	-	proNOG00590	J	sp|Q9ZCD3|MAP1_RICPR Methionine aminopeptidase OS=Rickettsia prowazekii (strain Madrid E) GN=map PE=1 SV=1	gi|255079974|ref|XP_002503567.1|predicted protein [Micromonas sp. RCC299] >gnl|BL_ORD_ID|501304 predicted protein [Micromonas sp. RCC299]
c2083_g1_i1	202	GO:0000062;	-	virNOG11582	I	sp|Q9STP8|ACBP2_ARATH Acyl-CoA-binding domain-containing protein 2 OS=Arabidopsis thaliana GN=ACBP2 PE=1 SV=1	gi|502136429|ref|XP_004502683.1|PREDICTED: acyl-CoA-binding domain-containing protein 2-like isoform X2 [Cicer arietinum]
c2083_g1_i2	312	GO:1900140;GO:0009409;GO:0070300;GO:0000062;GO:0010029;GO:0009737;GO:0009505;GO:0010288;GO:0032791;GO:0010162;GO:0009514;GO:0006629;	-	virNOG11582	I	sp|Q9STP8|ACBP2_ARATH Acyl-CoA-binding domain-containing protein 2 OS=Arabidopsis thaliana GN=ACBP2 PE=1 SV=1	gi|502136426|ref|XP_004502682.1|PREDICTED: acyl-CoA-binding domain-containing protein 2-like isoform X1 [Cicer arietinum]
c2086_g2_i1	288	-	-	proNOG01817	P	-	gi|222873056|gb|EEF10187.1|predicted protein [Populus trichocarpa]
c2088_g1_i1	276	GO:0009647;GO:0003677;GO:0005634;GO:0003680;GO:0009640;GO:0010228;	-	virNOG10865	S	sp|Q9S7C9|ESCA_ARATH Putative DNA-binding protein ESCAROLA OS=Arabidopsis thaliana GN=ESC PE=2 SV=1	gi|224127406|ref|XP_002320066.1|predicted protein [Populus trichocarpa] >gnl|BL_ORD_ID|419146 predicted protein [Populus trichocarpa]
c2095_g1_i1	453	GO:0003723;GO:0008152;GO:0005524;GO:0004386;GO:0008026;GO:0003676;GO:0005730;GO:0016787;GO:0000166;GO:0006200;	K14776	COG0513;virNOG11890	AL	sp|Q9FFT9|RH32_ARATH DEAD-box ATP-dependent RNA helicase 32 OS=Arabidopsis thaliana GN=RH32 PE=2 SV=1	gi|502099110|ref|XP_004491391.1|PREDICTED: DEAD-box ATP-dependent RNA helicase 32-like [Cicer arietinum]
c2095_g2_i1	418	GO:0015074;GO:0003723;GO:0008152;GO:0005524;GO:0004386;GO:0008026;GO:0003676;GO:0016787;GO:0000166;GO:0006200;	-	COG0513;virNOG11890	AL	sp|Q9FFT9|RH32_ARATH DEAD-box ATP-dependent RNA helicase 32 OS=Arabidopsis thaliana GN=RH32 PE=2 SV=1	gi|225460999|ref|XP_002278373.1|PREDICTED: DEAD-box ATP-dependent RNA helicase 32 [Vitis vinifera]
c2096_g1_i1	382	GO:0008233;GO:0008152;GO:0003824;GO:0004190;GO:0006508;GO:0016787;GO:0005507;GO:0005739;	-	proNOG00690	Q	sp|A9ALD1|UGL_BURM1 Ureidoglycolate lyase OS=Burkholderia multivorans (strain ATCC 17616 / 249) GN=Bmul_3283 PE=3 SV=1	gi|302766013|ref|XP_002966427.1|hypothetical protein SELMODRAFT_439713 [Selaginella moellendorffii] >gnl|BL_ORD_ID|682507 hypothetical protein SELMODRAFT_439713 [Selaginella moellendorffii]
c2098_g1_i1	271	-	-	COG4251;proNOG07171;sphNOG04480	T	-	gi|255594664|ref|XP_002536135.1|conserved hypothetical protein [Ricinus communis] >gnl|BL_ORD_ID|437134 conserved hypothetical protein [Ricinus communis]
c2109_g1_i1	1066	GO:0010051;GO:0032312;GO:0008060;GO:0009733;GO:0030140;GO:0043547;GO:0009965;GO:0005737;GO:0035091;GO:0046872;GO:0005829;GO:0008270;GO:0006897;GO:0005886;GO:0010087;	K12489	virNOG08334	T	sp|Q5W7F2|AGD3_ARATH ADP-ribosylation factor GTPase-activating protein AGD3 OS=Arabidopsis thaliana GN=AGD3 PE=1 SV=1	gi|462422215|gb|EMJ26478.1|hypothetical protein PRUPE_ppa001425mg [Prunus persica]
c2125_g1_i1	383	-	-	virNOG00393	R	sp|Q9FZ24|PPR4_ARATH Pentatricopeptide repeat-containing protein At1g02370, mitochondrial OS=Arabidopsis thaliana GN=At1g02370 PE=2 SV=1	gi|449458295|ref|XP_004146883.1|PREDICTED: pentatricopeptide repeat-containing protein At1g02370, mitochondrial-like [Cucumis sativus] >gnl|BL_ORD_ID|1174691 PREDICTED: pentatricopeptide repeat-containing protein At1g02370, mitochondrial-like [Cucumis sativus]
c2130_g1_i1	386	GO:0005739;	-	-	-	-	gi|346683167|ref|YP_004842099.1|hypothetical protein BemaM_p052 [Beta macrocarpa] >gnl|BL_ORD_ID|777485 hypothetical protein [Beta macrocarpa]
c2142_g1_i1	758	GO:0016021;	-	strNOG05212;virNOG03798	S	-	gi|224090603|ref|XP_002309032.1|predicted protein [Populus trichocarpa] >gnl|BL_ORD_ID|413628 predicted protein [Populus trichocarpa]
c2153_g1_i1	234	GO:0008152;GO:0016740;GO:0016747;	-	virNOG04369;virNOG30259	SR	sp|Q5H873|HLTT_LUPAL 13-hydroxylupanine O-tigloyltransferase OS=Lupinus albus GN=HMT/HLT PE=1 SV=1	gi|224126147|ref|XP_002319766.1|predicted protein [Populus trichocarpa] >gnl|BL_ORD_ID|416586 predicted protein [Populus trichocarpa]
c2153_g2_i1	222	GO:0016746;GO:0008152;GO:0010327;GO:0016740;GO:0016747;	-	virNOG04369	R	sp|Q9SRQ2|CHAT_ARATH (Z)-3-hexen-1-ol acetyltransferase OS=Arabidopsis thaliana GN=CHAT PE=1 SV=1	gi|356505918|ref|XP_003521736.1|PREDICTED: benzyl alcohol O-benzoyltransferase-like [Glycine max]
c2156_g1_i1	854	GO:0003674;GO:0005739;GO:0008150;	-	virNOG23795	S	-	gi|359496142|ref|XP_002263132.2|PREDICTED: uncharacterized protein LOC100247168 [Vitis vinifera]
c2175_g1_i1	207	GO:0015074;GO:0008270;GO:0003676;	-	-	-	-	gi|147854128|emb|CAN79116.1|hypothetical protein VITISV_002093 [Vitis vinifera]
c2181_g1_i1	238	-	-	KOG4197;NOG29176	SR	sp|Q9LPX2|PPR39_ARATH Pentatricopeptide repeat-containing protein At1g12775, mitochondrial OS=Arabidopsis thaliana GN=At1g12775 PE=2 SV=1	gi|224130936|ref|XP_002320961.1|predicted protein [Populus trichocarpa] >gnl|BL_ORD_ID|419999 predicted protein [Populus trichocarpa]
c2183_g1_i1	310	-	-	proNOG06592;proNOG07807	S	sp|A0R5M8|EGTD_MYCS2 Histidine-specific methyltransferase EgtD OS=Mycobacterium smegmatis (strain ATCC 700084 / mc(2)155) GN=egtD PE=1 SV=1	gi|302769382|ref|XP_002968110.1|hypothetical protein SELMODRAFT_440291 [Selaginella moellendorffii] >gnl|BL_ORD_ID|680524 hypothetical protein SELMODRAFT_440291 [Selaginella moellendorffii]
c2193_g1_i2	347	GO:0017057;GO:0042742;GO:0005777;GO:0002229;GO:0005774;GO:0006098;GO:0005975;GO:0071461;GO:0009570;	-	virNOG00075	G	sp|Q69NG5|6PGL4_ORYSJ Probable 6-phosphogluconolactonase 4, chloroplastic OS=Oryza sativa subsp. japonica GN=Os09g0529100 PE=1 SV=2	gi|242045368|ref|XP_002460555.1|hypothetical protein SORBIDRAFT_02g030620 [Sorghum bicolor] >gnl|BL_ORD_ID|528934 hypothetical protein SORBIDRAFT_02g030620 [Sorghum bicolor]
c2194_g1_i1	1572	-	K12849	virNOG09631	S	sp|Q4FZQ6|PR38A_XENLA Pre-mRNA-splicing factor 38A OS=Xenopus laevis GN=prpf38a PE=2 SV=1	gi|147863592|emb|CAN79776.1|hypothetical protein VITISV_013614 [Vitis vinifera]
c2194_g2_i1	2368	GO:0005730;GO:0008152;GO:0006468;GO:0016740;GO:0016905;	K14556	virNOG13802	A	sp|Q8BHB4|WDR3_MOUSE WD repeat-containing protein 3 OS=Mus musculus GN=Wdr3 PE=2 SV=1	gi|255556832|ref|XP_002519449.1|WD-repeat protein, putative [Ricinus communis] >gnl|BL_ORD_ID|453657 WD-repeat protein, putative [Ricinus communis]
c2196_g1_i1	368	GO:0042393;GO:0005634;GO:0006281;GO:0030154;GO:0042802;GO:0006334;GO:0016444;GO:0005737;GO:0046686;GO:0008283;GO:0005829;GO:0003682;GO:0009294;GO:0005886;	-	KOG1507;opiNOG09594;pleNOG00158	DB	sp|O59797|YCO6_SCHPO Putative nucleosome assembly protein C364.06 OS=Schizosaccharomyces pombe (strain 972 / ATCC 24843) GN=SPCC364.06 PE=1 SV=1	gi|302753496|ref|XP_002960172.1|hypothetical protein SELMODRAFT_74970 [Selaginella moellendorffii] >gnl|BL_ORD_ID|687350 hypothetical protein SELMODRAFT_74970 [Selaginella moellendorffii]
c2198_g1_i1	349	GO:0008270;	-	virNOG16976	S	sp|Q9SZL8|FRS5_ARATH Protein FAR1-RELATED SEQUENCE 5 OS=Arabidopsis thaliana GN=FRS5 PE=2 SV=1	gi|242051264|ref|XP_002463376.1|hypothetical protein SORBIDRAFT_02g042670 [Sorghum bicolor] >gnl|BL_ORD_ID|531708 hypothetical protein SORBIDRAFT_02g042670 [Sorghum bicolor]
c2200_g1_i1	601	GO:0080144;GO:0016020;GO:0009555;GO:0055114;GO:0080022;GO:0005507;GO:0005975;GO:0008270;GO:0016491;GO:0006006;GO:0016620;GO:0048658;GO:0051287;GO:0050661;GO:0009536;GO:0004365;	K00134	COG0057;veNOG04304	G	sp|P00356|G3P_CHICK Glyceraldehyde-3-phosphate dehydrogenase OS=Gallus gallus GN=GAPDH PE=2 SV=3	gi|18076092|emb|CAC80384.1|glyceraldehyde-3-phosphate dehydrogenase [Sphagnum cuspidatum]
c2201_g1_i1	413	-	-	KOG0017;virNOG25560	SR	-	gi|460365922|ref|XP_004228844.1|PREDICTED: uncharacterized protein LOC101262145 [Solanum lycopersicum]
c2212_g1_i1	473	GO:0016706;GO:0055114;GO:0016491;	-	COG3491;virNOG11015	QR	sp|A2A1A0|NCS1_COPJA S-norcoclaurine synthase 1 OS=Coptis japonica GN=NCS1 PE=1 SV=1	gi|224119092|ref|XP_002317983.1|predicted protein [Populus trichocarpa] >gnl|BL_ORD_ID|417070 predicted protein [Populus trichocarpa]
c2226_g1_i1	997	GO:0016853;GO:0005975;GO:0008966;GO:0016868;	K03431	proNOG01188	G	sp|Q8U9L9|GLMM_AGRT5 Phosphoglucosamine mutase OS=Agrobacterium tumefaciens (strain C58 / ATCC 33970) GN=glmM PE=3 SV=2	gi|255597526|ref|XP_002536793.1|phosphoglucomutase, putative [Ricinus communis] >gnl|BL_ORD_ID|436483 phosphoglucomutase, putative [Ricinus communis]
c2226_g2_i1	290	GO:0005975;GO:0016868;	K15778	proNOG01188	G	sp|Q8U9L9|GLMM_AGRT5 Phosphoglucosamine mutase OS=Agrobacterium tumefaciens (strain C58 / ATCC 33970) GN=glmM PE=3 SV=2	gi|224155171|ref|XP_002337571.1|predicted protein [Populus trichocarpa] >gnl|BL_ORD_ID|399809 predicted protein [Populus trichocarpa]
c2230_g1_i1	421	GO:0016616;GO:0005634;GO:0003979;GO:0051287;GO:0055114;GO:0005618;GO:0005829;GO:0052546;GO:0005975;GO:0016491;	-	COG1004;virNOG12190	MG	sp|Q9LF33|UGDH3_ARATH UDP-glucose 6-dehydrogenase 3 OS=Arabidopsis thaliana GN=UGD3 PE=1 SV=1	gi|297818586|ref|XP_002877176.1|hypothetical protein ARALYDRAFT_905242 [Arabidopsis lyrata subsp. lyrata] >gnl|BL_ORD_ID|635889 hypothetical protein ARALYDRAFT_905242 [Arabidopsis lyrata subsp. lyrata]
c2230_g2_i1	472	GO:0005634;GO:0016616;GO:0048046;GO:0006065;GO:0003979;GO:0016023;GO:0051287;GO:0055114;GO:0005618;GO:0052546;GO:0005829;GO:0005975;GO:0016491;	-	COG1004;virNOG12190	MG	sp|Q2QS13|UGDH5_ORYSJ UDP-glucose 6-dehydrogenase 5 OS=Oryza sativa subsp. japonica GN=UGD5 PE=2 SV=1	gi|195623986|gb|ACG33823.1|UDP-glucose 6-dehydrogenase [Zea mays] >gnl|BL_ORD_ID|331899 unknown [Zea mays] >gnl|BL_ORD_ID|331899 unknown [Zea mays] >gnl|BL_ORD_ID|331899 TPA: UDP-glucose 6-dehydrogenase isoform 1 [Zea mays] >gnl|BL_ORD_ID|331899 TPA: UDP-glucose 6-dehydrogenase isoform 2 [Zea mays]
c2234_g1_i1	421	GO:0006979;GO:0020037;GO:0046872;GO:0004601;GO:0055114;GO:0016491;	-	virNOG11333	G	sp|Q9LT91|PER66_ARATH Peroxidase 66 OS=Arabidopsis thaliana GN=PER66 PE=2 SV=1	gi|2956707|emb|CAA76376.1|peroxidase [Spinacia oleracea]
c2235_g1_i1	420	GO:0046872;GO:0016567;GO:0008270;GO:0004842;	-	virNOG06931	O	sp|Q4FE45|XB33_ARATH E3 ubiquitin-protein ligase XBAT33 OS=Arabidopsis thaliana GN=XBAT33 PE=2 SV=1	gi|462415486|gb|EMJ20223.1|hypothetical protein PRUPE_ppa004397mg [Prunus persica]
c2238_g1_i1	301	GO:0003674;GO:0005634;GO:0008150;	-	virNOG03116	R	-	gi|482559598|gb|EOA23789.1|hypothetical protein CARUB_v10017003mg [Capsella rubella]
c2240_g1_i2	620	GO:0016310;GO:0005524;GO:0016301;GO:0006468;GO:0004674;GO:0004672;GO:0000166;GO:0016772;	-	COG0515;NOG143676;virNOG05235;virNOG21430	STR	sp|Q9LRJ9|CRR38_ARATH Cysteine-rich repeat secretory protein 38 OS=Arabidopsis thaliana GN=CRRSP38 PE=2 SV=1	gi|147811956|emb|CAN74851.1|hypothetical protein VITISV_019620 [Vitis vinifera]
c2246_g1_i1	614	-	-	virNOG06128	S	sp|Q9SD53|Y3720_ARATH UPF0481 protein At3g47200 OS=Arabidopsis thaliana GN=At3g47200 PE=1 SV=1	gi|255567871|ref|XP_002524913.1|conserved hypothetical protein [Ricinus communis] >gnl|BL_ORD_ID|448223 conserved hypothetical protein [Ricinus communis]
c2251_g1_i1	364	GO:0006810;GO:0055085;GO:0008152;GO:0005524;GO:0042626;GO:0000166;GO:0016021;GO:0006200;GO:0017111;GO:0016887;	-	virNOG05132	Q	sp|Q8LGU1|AB8C_ARATH ABC transporter C family member 8 OS=Arabidopsis thaliana GN=ABCC8 PE=2 SV=3	gi|359482528|ref|XP_002276236.2|PREDICTED: ABC transporter C family member 8-like [Vitis vinifera]
c2255_g1_i1	252	GO:0015986;GO:0016787;GO:0045263;GO:0005743;GO:0005739;GO:0015078;	K02126	veNOG16817	C	sp|P00846|ATP6_HUMAN ATP synthase subunit a OS=Homo sapiens GN=MT-ATP6 PE=1 SV=1	gi|110816069|ref|YP_684401.1|ATP synthase F0 subunit 6 [Oltmannsiellopsis viridis] >gnl|BL_ORD_ID|112716 ATP synthase F0 subunit 6 (mitochondrion) [Oltmannsiellopsis viridis]
c2256_g1_i1	223	GO:0003677;GO:0006355;GO:0003700;GO:0016987;GO:0006352;	-	COG1595;proNOG57019	K	-	gi|255601339|ref|XP_002537659.1|conserved hypothetical protein [Ricinus communis] >gnl|BL_ORD_ID|435616 conserved hypothetical protein [Ricinus communis]
c2257_g1_i2	299	-	-	virNOG05932;virNOG10225	S	-	gi|449446704|ref|XP_004141111.1|PREDICTED: altered inheritance of mitochondria protein 32-like [Cucumis sativus] >gnl|BL_ORD_ID|1169099 PREDICTED: altered inheritance of mitochondria protein 32-like [Cucumis sativus]
c2260_g1_i1	228	GO:0043531;GO:0006952;	-	-	-	-	gi|157280374|gb|ABV29182.1|disease resistance protein R3a-like protein [Solanum demissum]
c2266_g1_i1	337	GO:0016310;GO:0005524;GO:0016301;GO:0006468;GO:0004674;GO:0004672;GO:0000166;GO:0016772;	-	-	-	sp|Q9C5S9|CRK6_ARATH Cysteine-rich receptor-like protein kinase 6 OS=Arabidopsis thaliana GN=CRK6 PE=1 SV=1	gi|482551971|gb|EOA16164.1|hypothetical protein CARUB_v10004297mg [Capsella rubella]
c2272_g1_i1	287	GO:0005840;GO:0030529;GO:0006412;GO:0003735;	-	veNOG10806	J	sp|P62250|RS16_RAT 40S ribosomal protein S16 OS=Rattus norvegicus GN=Rps16 PE=1 SV=2	gi|313586547|gb|ADR71284.1|40S ribosomal protein S16B [Hevea brasiliensis]
c2273_g1_i1	245	GO:0000287;GO:0016757;GO:0000105;GO:0003879;GO:0016740;GO:0005737;	K00765	proNOG03733;proNOG102590	E	sp|Q2RQM6|HIS1_RHORT ATP phosphoribosyltransferase OS=Rhodospirillum rubrum (strain ATCC 11170 / NCIB 8255) GN=hisG PE=3 SV=1	gi|55792596|gb|AAV65390.1|plastid ATP phosphoribosyltransferase [Prototheca wickerhamii]
c2281_g1_i1	404	GO:0048366;GO:0010099;GO:0048573;	-	virNOG03108	R	sp|Q8LEA8|EID1_ARATH Phytochrome A-associated F-box protein OS=Arabidopsis thaliana GN=EID1 PE=1 SV=2	gi|502112574|ref|XP_004494375.1|PREDICTED: phytochrome A-associated F-box protein-like [Cicer arietinum]
c2293_g1_i1	755	GO:0016021;	-	proNOG02341	S	sp|O32134|YUNE_BACSU UPF0721 transmembrane protein YunE OS=Bacillus subtilis (strain 168) GN=yunE PE=3 SV=1	gi|255082402|ref|XP_002504187.1|4-toluene sulfonate uptake permease [Micromonas sp. RCC299] >gnl|BL_ORD_ID|501921 4-toluene sulfonate uptake permease [Micromonas sp. RCC299]
c2294_g1_i1	372	-	-	-	-	-	gi|357477437|ref|XP_003609004.1|F-box/kelch-repeat protein [Medicago truncatula] >gnl|BL_ORD_ID|810621 F-box/kelch-repeat protein [Medicago truncatula]
c2303_g1_i1	1517	-	-	virNOG16537	S	sp|Q9SD53|Y3720_ARATH UPF0481 protein At3g47200 OS=Arabidopsis thaliana GN=At3g47200 PE=1 SV=1	gi|89953439|gb|ABD83313.1|Fgenesh protein 60 [Beta vulgaris]
c2311_g1_i1	313	GO:0015074;GO:0005840;GO:0015934;GO:0003676;GO:0030529;GO:0006412;GO:0008270;GO:0003735;	-	KOG0017	R	-	gi|353685490|gb|AER13167.1|putative retrovirus-like polyprotein [Phaseolus vulgaris]
c2315_g1_i1	377	GO:0003677;GO:0005634;GO:0046982;GO:0006334;GO:0005694;GO:0000786;	-	COG2036;virNOG17611	B	sp|Q76MV0|H32_TOBAC Histone H3.2 OS=Nicotiana tabacum GN=B34 PE=1 SV=1	gi|414587287|tpg|DAA37858.1|TPA: histone H3.2 [Zea mays]
c2316_g1_i1	221	-	-	virNOG08755	R	sp|Q9FMA1|PP433_ARATH Pentatricopeptide repeat-containing protein At5g56310 OS=Arabidopsis thaliana GN=PCMP-E13 PE=2 SV=1	gi|502123379|ref|XP_004498089.1|PREDICTED: pentatricopeptide repeat-containing protein At5g56310-like [Cicer arietinum]
c2317_g1_i2	1586	GO:0008152;GO:0005507;GO:0008667;GO:0042742;GO:0055114;GO:0016491;	-	virNOG14571	Q	sp|Q94K41|SDR3B_ARATH Short-chain dehydrogenase reductase 3b OS=Arabidopsis thaliana GN=SDR3b PE=2 SV=1	gi|359480210|ref|XP_002272942.2|PREDICTED: momilactone A synthase-like [Vitis vinifera]
c2323_g1_i1	2064	GO:0009055;GO:0020037;GO:0005506;GO:0030151;GO:0050660;GO:0055114;GO:0004128;GO:0042128;GO:0043546;GO:0046872;GO:0046857;GO:0016491;	K00351	COG2871;proNOG01534;proNOG101762	C	sp|A6VW13|NQRF_MARMS Na(+)-translocating NADH-quinone reductase subunit F OS=Marinomonas sp. (strain MWYL1) GN=nqrF PE=3 SV=1	gi|449467281|ref|XP_004151352.1|PREDICTED: Na(+)-translocating NADH-quinone reductase subunit F-like [Cucumis sativus] >gnl|BL_ORD_ID|616074 NADH:ubiquinone oxidoreductase, Na(+)-translocating, F subunit [Enterobacter cloacae subsp. cloacae NCTC 9394] >gnl|BL_ORD_ID|616074 NADH:ubiquinone oxidoreductase, Na(+)-translocating, F subunit [Enterobacter cloacae subsp. cloacae NCTC 9394]
c2323_g2_i1	598	-	K00350	proNOG03257	C	sp|C5BII5|NQRE_TERTT Na(+)-translocating NADH-quinone reductase subunit E OS=Teredinibacter turnerae (strain ATCC 39867 / T7901) GN=nqrE PE=3 SV=1	gi|449467283|ref|XP_004151353.1|PREDICTED: Na(+)-translocating NADH-quinone reductase subunit E-like [Cucumis sativus]
c2330_g1_i2	337	GO:0005634;GO:0003677;GO:0006355;GO:0003682;GO:0009753;GO:0003700;GO:0031540;	-	COG5147;virNOG19228	K	sp|Q9FNV8|MY114_ARATH Transcription factor MYB114 OS=Arabidopsis thaliana GN=MYB114 PE=1 SV=1	gi|255586789|ref|XP_002534011.1|r2r3-myb transcription factor, putative [Ricinus communis] >gnl|BL_ORD_ID|439233 r2r3-myb transcription factor, putative [Ricinus communis]
c2330_g2_i1	213	GO:0003677;GO:0003682;	-	COG5147;virNOG18486;virNOG19228;virNOG29601	K	sp|Q9FNV8|MY114_ARATH Transcription factor MYB114 OS=Arabidopsis thaliana GN=MYB114 PE=1 SV=1	gi|306922320|dbj|BAJ17661.1|transcription factor GbMYB1 [Gynura bicolor]
c2333_g1_i1	499	GO:0016310;GO:0005634;GO:0005524;GO:0016301;GO:0006970;GO:0006468;GO:0005737;GO:0004674;GO:0005829;GO:0004672;GO:0000166;GO:0009651;GO:0016772;	-	virNOG03482	T	sp|Q75LR7|SAPK1_ORYSJ Serine/threonine-protein kinase SAPK1 OS=Oryza sativa subsp. japonica GN=SAPK1 PE=1 SV=1	gi|359497246|ref|XP_002262731.2|PREDICTED: serine/threonine-protein kinase SAPK2-like [Vitis vinifera] >gnl|BL_ORD_ID|597197 unnamed protein product [Vitis vinifera]
c2342_g1_i1	321	-	-	proNOG09356	S	sp|P95480|PRNA_PSEFL Flavin-dependent tryptophan halogenase PrnA OS=Pseudomonas fluorescens GN=prnA PE=1 SV=1	gi|255601467|ref|XP_002537682.1|conserved hypothetical protein [Ricinus communis] >gnl|BL_ORD_ID|435594 conserved hypothetical protein [Ricinus communis]
c2344_g2_i1	367	GO:0016020;GO:0008152;GO:0005524;GO:0000166;GO:0006200;GO:0017111;GO:0016887;	-	-	-	-	gi|502181025|ref|XP_004516742.1|PREDICTED: ABC transporter G family member 11-like [Cicer arietinum]
c2348_g1_i1	204	GO:0016023;	-	-	-	-	gi|242080757|ref|XP_002445147.1|hypothetical protein SORBIDRAFT_07g004840 [Sorghum bicolor] >gnl|BL_ORD_ID|546197 hypothetical protein SORBIDRAFT_07g004840 [Sorghum bicolor]
c2361_g1_i1	336	GO:0004820;GO:0005524;GO:0006418;GO:0000166;GO:0006426;GO:0004812;GO:0005737;	-	COG0423;virNOG03205	J	sp|O23627|SYGM1_ARATH Glycine--tRNA ligase 1, mitochondrial OS=Arabidopsis thaliana GN=GLYRS-1 PE=2 SV=1	gi|460380205|ref|XP_004235848.1|PREDICTED: glycine--tRNA ligase 1, mitochondrial-like [Solanum lycopersicum]
c2363_g1_i1	786	GO:0016310;GO:0004715;GO:0005524;GO:0016301;GO:0006468;GO:0004674;GO:0004672;GO:0000166;GO:0048544;GO:0016740;GO:0018108;GO:0016772;	-	COG0515;virNOG12571	T	sp|O81905|SD18_ARATH Receptor-like serine/threonine-protein kinase SD1-8 OS=Arabidopsis thaliana GN=SD18 PE=1 SV=1	gi|224103589|ref|XP_002334034.1|predicted protein [Populus trichocarpa] >gnl|BL_ORD_ID|399870 predicted protein [Populus trichocarpa]
c2363_g1_i2	203	GO:0016310;GO:0005524;GO:0016301;GO:0006468;GO:0004674;GO:0004672;GO:0048544;GO:0016772;	-	COG0515;virNOG07470	T	sp|Q9LW83|CE101_ARATH G-type lectin S-receptor-like serine/threonine-protein kinase CES101 OS=Arabidopsis thaliana GN=CES101 PE=2 SV=2	gi|357516087|ref|XP_003628332.1|S-receptor kinase [Medicago truncatula] >gnl|BL_ORD_ID|819866 S-receptor kinase [Medicago truncatula]
c2364_g1_i1	406	GO:0016310;GO:0016787;GO:0004721;GO:0016301;GO:0016311;	-	COG4886;KOG0619;virNOG12729	STR	sp|C0LGS2|Y4361_ARATH Probable LRR receptor-like serine/threonine-protein kinase At4g36180 OS=Arabidopsis thaliana GN=At4g36180 PE=1 SV=1	gi|255560149|ref|XP_002521092.1|serine-threonine protein kinase, plant-type, putative [Ricinus communis] >gnl|BL_ORD_ID|452041 serine-threonine protein kinase, plant-type, putative [Ricinus communis]
c2367_g1_i1	394	-	-	NOG113165;spriNOG20417;veNOG26430;veNOG30618	SR	-	gi|302830658|ref|XP_002946895.1|hypothetical protein VOLCADRAFT_37846 [Volvox carteri f. nagariensis] >gnl|BL_ORD_ID|701534 hypothetical protein VOLCADRAFT_37846 [Volvox carteri f. nagariensis]
c2368_g2_i1	287	GO:0005622;GO:0019673;GO:0008446;GO:0003824;GO:0044237;GO:0050662;	-	proNOG00082	M	sp|O85713|GM4D_RHIFH GDP-mannose 4,6-dehydratase OS=Rhizobium fredii (strain HH103) GN=gmd PE=3 SV=1	gi|222834133|gb|EEE72610.1|predicted protein [Populus trichocarpa]
c2374_g1_i2	377	-	-	virNOG03437	S	-	gi|357446603|ref|XP_003593577.1|hypothetical protein MTR_2g013690 [Medicago truncatula] >gnl|BL_ORD_ID|788991 hypothetical protein MTR_2g013690 [Medicago truncatula]
c2388_g1_i1	838	GO:0046872;GO:0031347;GO:0008270;	-	virNOG11847	O	-	gi|460398310|ref|XP_004244705.1|PREDICTED: uncharacterized protein LOC101256019 [Solanum lycopersicum]
c2388_g1_i2	1199	GO:0046872;GO:0031347;GO:0008270;	-	virNOG11847	O	-	gi|460400659|ref|XP_004245850.1|PREDICTED: uncharacterized protein LOC101255818 [Solanum lycopersicum]
c2389_g1_i1	1066	GO:0008152;GO:0055114;GO:0016491;	-	proNOG08665	R	sp|P69167|HSD_MYCTU 3-alpha-(or 20-beta)-hydroxysteroid dehydrogenase OS=Mycobacterium tuberculosis GN=fabG3 PE=1 SV=1	gi|384248598|gb|EIE22082.1|NAD(P)-binding protein [Coccomyxa subellipsoidea C-169]
c2391_g1_i1	384	GO:0005634;GO:0009506;GO:0006914;	-	NOG27160;virNOG08877	S	-	gi|470148648|ref|XP_004309867.1|PREDICTED: uncharacterized protein LOC101304642 [Fragaria vesca subsp. vesca]
c2398_g1_i1	375	GO:0032440;GO:0015074;GO:0016310;GO:0016301;GO:0055114;GO:0003676;GO:0008270;GO:0016491;	-	virNOG01494	R	-	gi|209970612|gb|ACJ03068.1|HB04p [Malus floribunda]
c2405_g1_i1	561	-	-	virNOG24819	R	-	gi|357475807|ref|XP_003608189.1|hypothetical protein MTR_4g090520 [Medicago truncatula] >gnl|BL_ORD_ID|810077 hypothetical protein MTR_4g090520 [Medicago truncatula]
c2415_g1_i1	296	GO:0009055;GO:0048046;GO:0005507;GO:0046658;GO:0005773;	-	virNOG19304	R	sp|Q39131|LAML_ARATH Lamin-like protein OS=Arabidopsis thaliana GN=At5g15350 PE=1 SV=1	gi|296082966|emb|CBI22267.3|unnamed protein product [Vitis vinifera]
c2419_g1_i1	275	-	-	virNOG21620;virNOG24751;virNOG34928	S	sp|P33083|AX6B_SOYBN Auxin-induced protein 6B OS=Glycine max PE=2 SV=1	gi|449434172|ref|XP_004134870.1|PREDICTED: auxin-induced protein 15A-like [Cucumis sativus]
c2419_g1_i2	275	-	-	virNOG23111;virNOG23435;virNOG23927;virNOG24751	S	sp|P33081|AX15A_SOYBN Auxin-induced protein 15A OS=Glycine max PE=2 SV=1	gi|449454169|ref|XP_004144828.1|PREDICTED: auxin-induced protein 15A-like [Cucumis sativus]
c2424_g1_i1	561	-	-	virNOG21807	S	-	gi|224094628|ref|XP_002310190.1|predicted protein [Populus trichocarpa] >gnl|BL_ORD_ID|411820 predicted protein [Populus trichocarpa]
c2453_g1_i1	958	-	-	virNOG17604	S	sp|Q9LQR0|LBD1_ARATH LOB domain-containing protein 1 OS=Arabidopsis thaliana GN=LBD1 PE=2 SV=1	gi|388518463|gb|AFK47293.1|unknown [Lotus japonicus]
c2458_g1_i1	294	-	-	NOG129575;virNOG02072	R	-	gi|147765314|emb|CAN66946.1|hypothetical protein VITISV_020093 [Vitis vinifera]
c2479_g1_i1	1738	GO:0046872;	-	virNOG09662	R	sp|Q941Q3|C3H37_ARATH Zinc finger CCCH domain-containing protein 37 OS=Arabidopsis thaliana GN=HUA1 PE=1 SV=1	gi|225462348|ref|XP_002269152.1|PREDICTED: zinc finger CCCH domain-containing protein 37 [Vitis vinifera] >gnl|BL_ORD_ID|482394 unnamed protein product [Vitis vinifera]
c2490_g1_i1	968	GO:0006355;GO:0043565;GO:0003700;	-	virNOG17705;virNOG20465	K	sp|P24068|OCS1_MAIZE Ocs element-binding factor 1 OS=Zea mays GN=OBF1 PE=2 SV=2	gi|482560642|gb|EOA24833.1|hypothetical protein CARUB_v10018121mg [Capsella rubella]
c2493_g1_i1	431	GO:0015035;GO:0009055;GO:0055114;GO:0045454;	K03676	virNOG23650;virNOG34549;virNOG34598	O	sp|O04341|GRXS9_ARATH Monothiol glutaredoxin-S9 OS=Arabidopsis thaliana GN=GRXS9 PE=3 SV=1	gi|225436777|ref|XP_002268050.1|PREDICTED: glutaredoxin-C13 [Vitis vinifera]
c2494_g1_i1	683	GO:0005634;GO:0008270;GO:0042742;GO:0000724;GO:0044212;	-	virNOG21652	R	sp|Q19AV6|ZSWM7_HUMAN Zinc finger SWIM domain-containing protein 7 OS=Homo sapiens GN=ZSWIM7 PE=1 SV=1	gi|225429345|ref|XP_002272459.1|PREDICTED: zinc finger SWIM domain-containing protein 7 [Vitis vinifera] >gnl|BL_ORD_ID|223665 unnamed protein product [Vitis vinifera]
c2496_g1_i1	206	GO:0005634;GO:0009506;GO:0008152;GO:0005524;GO:0010091;GO:0005737;GO:0016192;GO:0007033;GO:0000166;GO:0017111;GO:0005771;GO:0007032;	-	KOG0739;NOG05583;virNOG00354	O	-	gi|460411292|ref|XP_004251047.1|PREDICTED: vacuolar protein sorting-associated protein 4-like [Solanum lycopersicum]
c2503_g1_i1	463	GO:0016020;GO:0005506;GO:0016021;GO:0006633;GO:0055114;GO:0016491;	-	virNOG08214	I	sp|Q8L7W5|SMO11_ARATH Methylsterol monooxygenase 1-1 OS=Arabidopsis thaliana GN=SMO1-1 PE=1 SV=1	gi|388498022|gb|AFK37077.1|unknown [Medicago truncatula]
c2511_g1_i1	308	-	-	virNOG05292;virNOG16196	S	sp|Q9SIH5|FB322_ARATH Probable F-box protein At1g60180 OS=Arabidopsis thaliana GN=At2g36090 PE=2 SV=1	gi|255565723|ref|XP_002523851.1|conserved hypothetical protein [Ricinus communis] >gnl|BL_ORD_ID|449384 conserved hypothetical protein [Ricinus communis]
c2512_g1_i1	436	GO:0015074;GO:0003676;	-	COG4638;KOG0017;KOG4658;virNOG26553	STRP	-	gi|147779982|emb|CAN75535.1|hypothetical protein VITISV_009640 [Vitis vinifera]
c2517_g1_i2	465	-	-	virNOG25843	R	-	gi|224115754|ref|XP_002317116.1|predicted protein [Populus trichocarpa] >gnl|BL_ORD_ID|418518 predicted protein [Populus trichocarpa]
c2518_g1_i1	342	GO:0006612;GO:0009738;GO:0005524;GO:0043069;GO:0016301;GO:0006468;GO:0035556;GO:0009723;GO:0042803;GO:0010363;GO:0004674;GO:0004672;GO:0000166;GO:0005886;GO:0016772;	-	virNOG02307	T	sp|Q9LY50|ACCR3_ARATH Putative serine/threonine-protein kinase-like protein CCR3 OS=Arabidopsis thaliana GN=CCR3 PE=2 SV=1	gi|297736604|emb|CBI25475.3|unnamed protein product [Vitis vinifera]
c2525_g1_i1	310	GO:0016020;GO:0005840;GO:0009506;GO:0005622;GO:0005730;GO:0005829;GO:0006412;GO:0003735;GO:0022627;GO:0005886;GO:0022626;	-	KOG3320;virNOG05041	J	sp|Q949H0|RS7_HORVU 40S ribosomal protein S7 OS=Hordeum vulgare GN=RPS7 PE=2 SV=1	gi|357112663|ref|XP_003558127.1|PREDICTED: 40S ribosomal protein S7-like [Brachypodium distachyon]
c2525_g2_i1	736	GO:0005840;GO:0016020;GO:0009506;GO:0005622;GO:0005730;GO:0005829;GO:0006412;GO:0003735;GO:0022627;GO:0005886;GO:0022626;	-	NOG21791;virNOG05041	J	sp|Q9ZNS1|RS7_AVIMR 40S ribosomal protein S7 OS=Avicennia marina GN=RPS7 PE=1 SV=1	gi|217075354|gb|ACJ86037.1|unknown [Medicago truncatula]
c2525_g1_i2	309	GO:0005840;GO:0016020;GO:0009506;GO:0005622;GO:0005618;GO:0005730;GO:0005829;GO:0006412;GO:0003735;GO:0022627;GO:0005886;GO:0009507;GO:0022626;	-	KOG3320;virNOG05041;virNOG16003	J	sp|Q949H0|RS7_HORVU 40S ribosomal protein S7 OS=Hordeum vulgare GN=RPS7 PE=2 SV=1	gi|296087269|emb|CBI33643.3|unnamed protein product [Vitis vinifera]
c2526_g1_i1	396	GO:0003849;GO:0009073;GO:0009534;	-	proNOG00468	E	sp|Q75LR2|AROF_ORYSJ Phospho-2-dehydro-3-deoxyheptonate aldolase 1, chloroplastic OS=Oryza sativa subsp. japonica GN=DAHPS1 PE=2 SV=2	gi|224138748|ref|XP_002326680.1|2-dehydro-3-deoxyphosphoheptonate aldolase/ 3-deoxy-d-arabino-heptulosonate 7-phosphate synthetase [Populus trichocarpa] >gnl|BL_ORD_ID|394644 2-dehydro-3-deoxyphosphoheptonate aldolase/ 3-deoxy-d-arabino-heptulosonate 7-phosphate synthetase [Populus trichocarpa]
c2532_g1_i1	814	GO:0009055;GO:0010477;GO:0015994;GO:0030151;GO:0055114;GO:0046872;GO:0008482;GO:0005739;GO:0016491;	K00387	virNOG04066	C	sp|Q9S850|SUOX_ARATH Sulfite oxidase OS=Arabidopsis thaliana GN=SOX PE=1 SV=1	gi|350534980|ref|NP_001234681.1|sulfite oxidase [Solanum lycopersicum] >gnl|BL_ORD_ID|181566 sulfite oxidase [Solanum lycopersicum]
c2532_g2_i1	886	GO:0009055;GO:0010477;GO:0015994;GO:0030151;GO:0055114;GO:0046872;GO:0008482;GO:0005739;GO:0016491;	K00387	COG2041;virNOG04066	CR	sp|Q9S850|SUOX_ARATH Sulfite oxidase OS=Arabidopsis thaliana GN=SOX PE=1 SV=1	gi|225451433|ref|XP_002269273.1|PREDICTED: sulfite oxidase [Vitis vinifera] >gnl|BL_ORD_ID|183118 hypothetical protein VITISV_013372 [Vitis vinifera] >gnl|BL_ORD_ID|183118 unnamed protein product [Vitis vinifera]
c2543_g1_i1	815	GO:0005739;	-	virNOG10953	S	sp|P0C042|Y4597_ARATH Uncharacterized protein At4g15970 OS=Arabidopsis thaliana GN=At4g15970 PE=2 SV=1	gi|2660668|gb|AAC79139.1|unknown protein [Arabidopsis thaliana] >gnl|BL_ORD_ID|10084 unnamed protein product [Arabidopsis thaliana]
c2548_g2_i1	472	-	-	virNOG19618	R	-	gi|460405168|ref|XP_004248048.1|PREDICTED: uncharacterized protein LOC101253627 [Solanum lycopersicum]
c2553_g1_i1	441	-	-	virNOG23584;virNOG24419;virNOG26127	R	sp|Q9T068|EPFL2_ARATH EPIDERMAL PATTERNING FACTOR-like protein 2 OS=Arabidopsis thaliana GN=EPFL2 PE=2 SV=1	gi|147771557|emb|CAN78177.1|hypothetical protein VITISV_037684 [Vitis vinifera]
c2558_g1_i1	1301	GO:0016310;GO:0005524;GO:0016301;GO:0004672;GO:0006468;GO:0016772;	-	virNOG03795	T	sp|F4IB81|LYK3_ARATH LysM domain receptor-like kinase 3 OS=Arabidopsis thaliana GN=LYK3 PE=2 SV=1	gi|460387999|ref|XP_004239659.1|PREDICTED: lysM domain receptor-like kinase 3-like [Solanum lycopersicum]
c2560_g1_i2	598	GO:0008152;GO:0005992;GO:0003824;GO:0004805;GO:0016787;GO:0016757;GO:0003825;GO:0016740;GO:0016311;	-	virNOG00839	G	sp|Q9LMI0|TPS7_ARATH Probable alpha,alpha-trehalose-phosphate synthase [UDP-forming] 7 OS=Arabidopsis thaliana GN=TPS7 PE=1 SV=1	gi|449479530|ref|XP_004155626.1|PREDICTED: probable alpha,alpha-trehalose-phosphate synthase [UDP-forming] 7-like [Cucumis sativus]
c2563_g1_i1	233	GO:0032440;GO:0016020;GO:0016310;GO:0005524;GO:0016301;GO:0006468;GO:0055114;GO:0004674;GO:0004672;GO:0000166;GO:0016021;GO:0016740;GO:0016491;GO:0016772;	-	COG4886;virNOG00401;virNOG03867;virNOG06761	ST	sp|Q9LRT1|Y3804_ARATH Probably inactive leucine-rich repeat receptor-like protein kinase At3g28040 OS=Arabidopsis thaliana GN=At3g28040 PE=2 SV=1	gi|462423229|gb|EMJ27492.1|hypothetical protein PRUPE_ppa020377mg [Prunus persica]
c2571_g1_i1	382	GO:0046872;	-	virNOG16192;virNOG17460;virNOG21583	R	sp|Q42410|ZAT12_ARATH Zinc finger protein ZAT12 OS=Arabidopsis thaliana GN=ZAT12 PE=2 SV=1	gi|255575128|ref|XP_002528469.1|nucleic acid binding protein, putative [Ricinus communis] >gnl|BL_ORD_ID|444786 nucleic acid binding protein, putative [Ricinus communis]
c2574_g1_i1	1093	GO:0006511;GO:0008152;GO:0016881;GO:0016874;	K02207	opiNOG04674;pleNOG03323	O	sp|P14682|UBC3_YEAST Ubiquitin-conjugating enzyme E2-34 kDa OS=Saccharomyces cerevisiae (strain ATCC 204508 / S288c) GN=CDC34 PE=1 SV=1	gi|412988431|emb|CCO17767.1|predicted protein [Bathycoccus prasinos]
c2575_g1_i1	1822	GO:0006355;GO:0032041;GO:0016787;GO:0046969;GO:0016568;GO:0004407;GO:0005634;GO:0034739;GO:0097372;GO:0031078;GO:0070933;GO:0006351;GO:0046970;GO:0032129;GO:0016575;GO:0070932;	K06067	virNOG04149	B	sp|Q9FML2|HDA6_ARATH Histone deacetylase 6 OS=Arabidopsis thaliana GN=HDA6 PE=1 SV=1	gi|449440644|ref|XP_004138094.1|PREDICTED: histone deacetylase 6-like [Cucumis sativus] >gnl|BL_ORD_ID|1166186 PREDICTED: histone deacetylase 6-like [Cucumis sativus]
c2576_g1_i1	241	GO:0005509;	-	virNOG17483	T	sp|Q9SRR7|CML3_ARATH Calmodulin-like protein 3 OS=Arabidopsis thaliana GN=CML3 PE=2 SV=1	gi|224132728|ref|XP_002327866.1|predicted protein [Populus trichocarpa] >gnl|BL_ORD_ID|397659 predicted protein [Populus trichocarpa]
c2581_g1_i1	647	GO:0005515;GO:0000815;GO:0005737;GO:0015031;GO:0016192;	-	KOG1656;virNOG06382	U	sp|Q9SZE4|VP322_ARATH Vacuolar protein sorting-associated protein 32 homolog 2 OS=Arabidopsis thaliana GN=VPS32.2 PE=1 SV=1	gi|388520377|gb|AFK48250.1|unknown [Lotus japonicus]
c2583_g1_i1	860	GO:0048481;GO:0009944;	-	virNOG17915	K	sp|Q9LDT3|YAB4_ARATH Axial regulator YABBY 4 OS=Arabidopsis thaliana GN=YAB4 PE=1 SV=2	gi|297739071|emb|CBI28560.3|unnamed protein product [Vitis vinifera]
c2585_g1_i1	1089	GO:0016760;GO:0016020;GO:0016757;GO:0030244;GO:0016021;GO:0016740;	-	COG1215;virNOG10711	MG	sp|Q8VYR4|CSLG2_ARATH Cellulose synthase-like protein G2 OS=Arabidopsis thaliana GN=CSLG2 PE=2 SV=1	gi|224072234|ref|XP_002303665.1|predicted protein [Populus trichocarpa] >gnl|BL_ORD_ID|400496 predicted protein [Populus trichocarpa]
c2585_g1_i2	298	GO:0016760;GO:0016020;GO:0016757;GO:0030244;GO:0016021;GO:0016740;	-	COG1215	M	sp|Q8VYR4|CSLG2_ARATH Cellulose synthase-like protein G2 OS=Arabidopsis thaliana GN=CSLG2 PE=2 SV=1	gi|297742378|emb|CBI34527.3|unnamed protein product [Vitis vinifera]
c2592_g1_i2	417	-	-	virNOG24900	R	-	gi|225445260|ref|XP_002281062.1|PREDICTED: uncharacterized protein LOC100257802 [Vitis vinifera] >gnl|BL_ORD_ID|479439 unnamed protein product [Vitis vinifera]
c2595_g2_i1	203	GO:0005768;GO:0005794;GO:0045489;GO:0035884;GO:0016023;GO:0005802;GO:0009832;	-	virNOG11771	WMG	-	gi|359472749|ref|XP_002276440.2|PREDICTED: probable glycosyltransferase At5g11130-like [Vitis vinifera] >gnl|BL_ORD_ID|197099 hypothetical protein VITISV_007510 [Vitis vinifera] >gnl|BL_ORD_ID|197099 unnamed protein product [Vitis vinifera]
c2596_g1_i1	2113	GO:0046872;GO:0008270;GO:0005886;	-	virNOG01859	O	sp|Q14624|ITIH4_HUMAN Inter-alpha-trypsin inhibitor heavy chain H4 OS=Homo sapiens GN=ITIH4 PE=1 SV=4	gi|255537858|ref|XP_002509994.1|protein binding protein, putative [Ricinus communis] >gnl|BL_ORD_ID|462936 protein binding protein, putative [Ricinus communis]
c2604_g1_i1	2929	GO:0016020;GO:0005739;GO:0008137;GO:0055114;GO:0016491;	K03879	virNOG13391	C	sp|P15688|NU2M_BETVU NADH-ubiquinone oxidoreductase chain 2 OS=Beta vulgaris GN=ND2 PE=3 SV=2	gi|9838391|ref|NP_064003.1|orf300 gene product (mitochondrion) [Beta vulgaris subsp. vulgaris] >gnl|BL_ORD_ID|1049793 hypothetical protein BevumaM_p137 [Beta vulgaris subsp. maritima] >gnl|BL_ORD_ID|1049793 hypothetical protein BemaM_p131 [Beta macrocarpa] >gnl|BL_ORD_ID|1049793 orf300 [Beta vulgaris subsp. vulgaris] >gnl|BL_ORD_ID|1049793 hypothetical protein [Beta vulgaris subsp. maritima] >gnl…
c2613_g1_i2	1239	GO:0051301;GO:0010197;	-	virNOG05961	S	sp|A7RFT2|CD123_NEMVE Cell division cycle protein 123 homolog OS=Nematostella vectensis GN=cdc123 PE=3 SV=1	gi|470108557|ref|XP_004290582.1|PREDICTED: cell division cycle protein 123 homolog isoform 1 [Fragaria vesca subsp. vesca] >gnl|BL_ORD_ID|1252457 PREDICTED: cell division cycle protein 123 homolog isoform 2 [Fragaria vesca subsp. vesca]
c2618_g2_i1	242	GO:0004252;GO:0006508;GO:0070008;GO:0005737;GO:0008236;	-	virNOG09334;virNOG13859	O	sp|P48147|PPCE_HUMAN Prolyl endopeptidase OS=Homo sapiens GN=PREP PE=1 SV=2	gi|15217929|ref|NP_173463.1|prolyl oligopeptidase-like protein [Arabidopsis thaliana] >gnl|BL_ORD_ID|1097228 prolyl oligopeptidase-like protein [Arabidopsis thaliana]
c2622_g1_i1	263	GO:0005829;GO:0000166;GO:0003676;	-	virNOG08336	R	-	gi|482552844|gb|EOA17037.1|hypothetical protein CARUB_v10005272mg [Capsella rubella]
c2634_g1_i2	1650	-	-	virNOG02327;virNOG13510	ST	sp|Q84VG6|PP160_ARATH Pentatricopeptide repeat-containing protein At2g17525, mitochondrial OS=Arabidopsis thaliana GN=At2g17525 PE=2 SV=2	gi|359483659|ref|XP_002274224.2|PREDICTED: pentatricopeptide repeat-containing protein At2g17525, mitochondrial-like [Vitis vinifera]
c2667_g1_i2	320	GO:0017089;GO:0051861;GO:0005829;GO:0009536;GO:0046836;GO:0005886;GO:0005737;	-	virNOG07750	G	sp|B0BNM9|GLTP_RAT Glycolipid transfer protein OS=Rattus norvegicus GN=GLTP PE=2 SV=1	gi|356576513|ref|XP_003556375.1|PREDICTED: pleckstrin homology domain-containing family A member 8-like [Glycine max]
c2671_g1_i1	807	GO:0016020;GO:0005840;GO:0009506;GO:0022625;GO:0005622;GO:0005774;GO:0005829;GO:0030529;GO:0006412;GO:0003735;GO:0022626;	K02920	virNOG21150	J	sp|Q9M352|RL362_ARATH 60S ribosomal protein L36-2 OS=Arabidopsis thaliana GN=RPL36B PE=2 SV=1	gi|297745282|emb|CBI40362.3|unnamed protein product [Vitis vinifera]
c2673_g1_i1	1996	GO:0043622;GO:0005524;GO:0005874;GO:0010091;GO:0005737;GO:0016787;GO:0000166;GO:0008568;GO:0017111;GO:0009832;GO:0005856;GO:0000226;GO:0008152;GO:0008017;GO:0009825;GO:0006200;GO:0051013;	K07767	virNOG01621	O	sp|Q9SEX2|KTNA1_ARATH Katanin p60 ATPase-containing subunit A1 OS=Arabidopsis thaliana GN=AAA1 PE=1 SV=1	gi|459354676|gb|AGG55714.1|katanin1 [Gossypium arboreum]
c2693_g1_i1	295	GO:0004709;GO:0000165;GO:0005524;GO:0006468;GO:0004674;GO:0004672;GO:0016740;GO:0016772;GO:0000186;	-	COG0515;KOG1187;virNOG01918	T	sp|Q9FFW5|PERK8_ARATH Proline-rich receptor-like protein kinase PERK8 OS=Arabidopsis thaliana GN=PERK8 PE=1 SV=1	gi|460372568|ref|XP_004232101.1|PREDICTED: proline-rich receptor-like protein kinase PERK8-like [Solanum lycopersicum]
c2697_g1_i1	208	GO:0000287;GO:0016829;GO:0046872;GO:0008152;GO:0009899;GO:0010333;	-	virNOG10394	H	sp|Q9SAK2|KSB_ARATH Ent-kaur-16-ene synthase, chloroplastic OS=Arabidopsis thaliana GN=GA2 PE=1 SV=1	gi|502087483|ref|XP_004488548.1|PREDICTED: ent-kaur-16-ene synthase, chloroplastic-like [Cicer arietinum]
c2713_g1_i1	232	GO:0047952;GO:0016616;GO:0046168;GO:0051287;GO:0036439;GO:0004367;GO:0055114;GO:0005737;GO:0042803;GO:0009331;GO:0006072;GO:0005975;GO:0016491;GO:0050662;	-	virNOG03703	C	sp|P52425|GPDA_CUPLA Glycerol-3-phosphate dehydrogenase [NAD(+)] OS=Cuphea lanceolata GN=GPDH PE=2 SV=1	gi|255572030|ref|XP_002526956.1|glycerol-3-phosphate dehydrogenase, putative [Ricinus communis] >gnl|BL_ORD_ID|446270 glycerol-3-phosphate dehydrogenase, putative [Ricinus communis]
c2724_g1_i1	1156	GO:0009733;GO:0003677;GO:0003006;GO:0006355;GO:0000976;GO:0043621;GO:0009641;GO:0008283;GO:0010218;GO:0043565;GO:0009735;GO:0003700;GO:0045892;GO:0009826;GO:0005634;GO:0048507;GO:0010016;GO:0009734;GO:0010582;GO:0006351;GO:0042803;GO:0048364;GO:0048467;GO:0080127;	K09338	virNOG01640;virNOG12422	K	sp|Q05466|HAT4_ARATH Homeobox-leucine zipper protein HAT4 OS=Arabidopsis thaliana GN=HAT4 PE=1 SV=1	gi|225469372|ref|XP_002263193.1|PREDICTED: homeobox-leucine zipper protein HAT4-like isoform 1 [Vitis vinifera] >gnl|BL_ORD_ID|483042 unnamed protein product [Vitis vinifera]
c2730_g1_i1	827	GO:0003677;GO:0008168;GO:0006306;	K17399	euNOG03577;virNOG06982	L	sp|Q9M548|DRM2_ARATH DNA (cytosine-5)-methyltransferase DRM2 OS=Arabidopsis thaliana GN=DRM2 PE=1 SV=1	gi|255568838|ref|XP_002525390.1|conserved hypothetical protein [Ricinus communis] >gnl|BL_ORD_ID|447844 conserved hypothetical protein [Ricinus communis]
c2730_g1_i2	1264	GO:0003677;GO:0008168;GO:0006306;	-	virNOG06982	L	sp|Q9M548|DRM2_ARATH DNA (cytosine-5)-methyltransferase DRM2 OS=Arabidopsis thaliana GN=DRM2 PE=1 SV=1	gi|356573315|ref|XP_003554807.1|PREDICTED: DNA (cytosine-5)-methyltransferase DRM2-like [Glycine max]
c2731_g2_i1	1184	-	-	virNOG01853	S	sp|Q9LSX7|PEX22_ARATH Peroxisome biogenesis protein 22 OS=Arabidopsis thaliana GN=PEX22 PE=1 SV=1	gi|225447340|ref|XP_002280526.1|PREDICTED: peroxisome biogenesis protein 22 [Vitis vinifera] >gnl|BL_ORD_ID|227797 unnamed protein product [Vitis vinifera]
c2732_g1_i1	272	-	-	virNOG01087;virNOG11663;virNOG17986	S	sp|Q9FMW4|GEML8_ARATH Putative GEM-like protein 8 OS=Arabidopsis thaliana GN=At5g23370 PE=3 SV=1	gi|224083864|ref|XP_002307149.1|predicted protein [Populus trichocarpa] >gnl|BL_ORD_ID|415130 predicted protein [Populus trichocarpa]
c2739_g1_i1	335	GO:0008152;GO:0005524;GO:0043531;GO:0016787;GO:0006952;GO:0000166;GO:0004721;GO:0017111;GO:0016311;	-	virNOG13024	T	sp|Q42484|RPS2_ARATH Disease resistance protein RPS2 OS=Arabidopsis thaliana GN=RPS2 PE=1 SV=1	gi|225444855|ref|XP_002279295.1|PREDICTED: disease resistance protein RPS2 [Vitis vinifera]
c2746_g1_i1	401	GO:0009508;GO:0003697;GO:0009295;GO:0008150;GO:0009507;	-	virNOG10729	R	sp|Q8GXH3|OSB2_ARATH Protein OSB2, chloroplastic OS=Arabidopsis thaliana GN=OSB2 PE=1 SV=2	gi|460402362|ref|XP_004246681.1|PREDICTED: protein OSB2, chloroplastic-like [Solanum lycopersicum]
c2746_g2_i1	375	GO:0003697;	-	virNOG10729;virNOG32454	RL	sp|Q8GWJ4|OSB3_ARATH Protein OSB3, chloroplastic/mitochondrial OS=Arabidopsis thaliana GN=OSB3 PE=2 SV=1	gi|224121612|ref|XP_002330744.1|predicted protein [Populus trichocarpa] >gnl|BL_ORD_ID|429738 predicted protein [Populus trichocarpa]
c2753_g1_i1	335	GO:0016020;GO:0008152;GO:0005524;GO:0000166;GO:0006200;GO:0017111;GO:0016887;	-	virNOG02670	Q	sp|Q76CU2|PDR1_TOBAC Pleiotropic drug resistance protein 1 OS=Nicotiana tabacum GN=PDR1 PE=2 SV=1	gi|356555803|ref|XP_003546219.1|PREDICTED: pleiotropic drug resistance protein 1-like isoform 2 [Glycine max]
c2753_g2_i1	264	GO:0016020;GO:0046865;GO:0008152;GO:0005524;GO:0010193;GO:0000166;GO:0006200;GO:0017111;GO:0080168;GO:0016887;GO:0015692;	-	virNOG02670	Q	sp|Q8GU89|PDR4_ORYSJ Pleiotropic drug resistance protein 4 OS=Oryza sativa subsp. japonica GN=PDR4 PE=2 SV=1	gi|470110408|ref|XP_004291476.1|PREDICTED: pleiotropic drug resistance protein 1-like [Fragaria vesca subsp. vesca]
c2757_g2_i1	487	GO:0016310;GO:0016301;GO:0008270;	-	virNOG21509	R	sp|Q8GZ43|YZR3_ARATH RanBP2-type zinc finger protein At1g67325 OS=Arabidopsis thaliana GN=At1g67325 PE=1 SV=1	gi|460412358|ref|XP_004251568.1|PREDICTED: zinc finger Ran-binding domain-containing protein 2-like [Solanum lycopersicum]
c2758_g2_i1	249	GO:0006810;GO:0016020;GO:0034220;GO:0006811;GO:0035235;GO:0004970;GO:0016021;GO:0005234;GO:0005215;	-	KOG1052;NOG118387;virNOG11172	TPEU	sp|Q9C5V5|GLR28_ARATH Glutamate receptor 2.8 OS=Arabidopsis thaliana GN=GLR2.8 PE=2 SV=2	gi|296083768|emb|CBI23985.3|unnamed protein product [Vitis vinifera]
c2760_g1_i1	892	GO:0003677;GO:0005634;GO:0006334;GO:0005694;GO:0000786;	K11275	euNOG20089;virNOG23581;virNOG25139	B	sp|P37218|H1_SOLLC Histone H1 OS=Solanum lycopersicum PE=3 SV=1	gi|81176340|gb|ABB59463.1|histone H1F [Nicotiana tabacum] >gnl|BL_ORD_ID|1121619 histone H1f [Nicotiana tabacum]
c2763_g1_i1	256	GO:0004553;GO:0005975;GO:0003824;	-	virNOG02610;virNOG07472	G	sp|O80497|GUN15_ARATH Endoglucanase 15 OS=Arabidopsis thaliana GN=At2g44570 PE=2 SV=1	gi|4704762|gb|AAD28258.1|AF128404_1cellulase homolog [Nicotiana alata]
c2776_g1_i1	364	-	-	COG5434;virNOG03766;virNOG06703	MRG	sp|P35338|PGLR2_MAIZE Exopolygalacturonase OS=Zea mays GN=PG9 PE=2 SV=1	gi|449475482|ref|XP_004154467.1|PREDICTED: exopolygalacturonase clone GBGE184-like [Cucumis sativus]
c2790_g1_i1	1271	GO:0016246;GO:0009616;GO:0051607;GO:0048440;GO:0003968;GO:0001172;GO:0010267;GO:0003676;GO:0048467;GO:0000166;GO:0048544;GO:0048366;	K11699	virNOG01995	A	sp|Q9SG02|RDR6_ARATH RNA-dependent RNA polymerase 6 OS=Arabidopsis thaliana GN=RDR6 PE=1 SV=1	gi|225430281|ref|XP_002282647.1|PREDICTED: RNA-dependent RNA polymerase 6 [Vitis vinifera]
c2791_g1_i2	955	-	-	virNOG00309;virNOG29545	S	sp|P09444|LEA34_GOSHI Late embryogenesis abundant protein D-34 OS=Gossypium hirsutum PE=4 SV=1	gi|359479623|ref|XP_003632304.1|PREDICTED: late embryogenesis abundant protein D-34-like [Vitis vinifera] >gnl|BL_ORD_ID|477955 unnamed protein product [Vitis vinifera]
c2809_g1_i1	657	GO:0003677;GO:0005634;GO:0003682;GO:0008270;	-	virNOG07066	B	sp|Q9ATB4|TAD2B_ARATH Transcriptional adapter ADA2b OS=Arabidopsis thaliana GN=ADA2B PE=1 SV=1	gi|296085022|emb|CBI28437.3|unnamed protein product [Vitis vinifera]
c2811_g1_i1	202	GO:0009640;GO:0005737;GO:0003743;GO:0005829;GO:0008180;GO:0033290;GO:0009651;GO:0005886;GO:0005634;GO:0001731;GO:0006413;GO:0016282;GO:0009908;GO:0006446;GO:0006412;GO:0005852;	-	virNOG03737	J	sp|A7RWP6|EIF3E_NEMVE Eukaryotic translation initiation factor 3 subunit E OS=Nematostella vectensis GN=v1g163572 PE=3 SV=1	gi|156711939|emb|CAM91268.1|putative eukaryotic translation initiation factor 3E [Fallopia dumetorum]
c2813_g1_i1	1482	GO:0016757;GO:0008152;GO:0016758;GO:0016740;	-	virNOG07165	CG	sp|Q8W491|U73B3_ARATH UDP-glycosyltransferase 73B3 OS=Arabidopsis thaliana GN=UGT73B3 PE=2 SV=1	gi|156138797|dbj|BAF75890.1|tetrahydroxychalcone glucosyltransferase [Dianthus caryophyllus]
c2816_g1_i1	215	GO:0005634;GO:0008152;GO:0003824;GO:0005737;	-	COG0631;virNOG28860	T	sp|Q9M9W9|P2C34_ARATH Probable protein phosphatase 2C 34 OS=Arabidopsis thaliana GN=At3g05640 PE=2 SV=1	gi|356564351|ref|XP_003550418.1|PREDICTED: probable protein phosphatase 2C 73-like [Glycine max]
c2816_g1_i2	215	GO:0005634;GO:0009414;GO:0008152;GO:0003824;GO:0005737;	-	virNOG06453;virNOG28860	T	sp|Q9M9W9|P2C34_ARATH Probable protein phosphatase 2C 34 OS=Arabidopsis thaliana GN=At3g05640 PE=2 SV=1	gi|224110326|ref|XP_002315485.1|predicted protein [Populus trichocarpa] >gnl|BL_ORD_ID|422229 predicted protein [Populus trichocarpa]
c2816_g2_i1	382	GO:0008152;GO:0003824;	-	virNOG06453;virNOG28860;virNOG34533	T	sp|Q0WRB2|P2C73_ARATH Probable protein phosphatase 2C 73 OS=Arabidopsis thaliana GN=PPC6-7 PE=2 SV=1	gi|147768215|emb|CAN73616.1|hypothetical protein VITISV_004111 [Vitis vinifera]
c2820_g1_i1	898	GO:0008152;GO:0046686;GO:0016787;GO:0007264;GO:0000166;GO:0005829;GO:0005525;GO:0015031;	-	COG1100;virNOG00384	RU	sp|Q40521|RB11B_TOBAC Ras-related protein Rab11B OS=Nicotiana tabacum GN=RAB11B PE=2 SV=1	gi|255554684|ref|XP_002518380.1|protein with unknown function [Ricinus communis] >gnl|BL_ORD_ID|454808 protein with unknown function [Ricinus communis]
c2829_g1_i1	291	GO:0032440;GO:0004252;GO:0009733;GO:0008233;GO:0055114;GO:0008236;GO:0006508;GO:0016787;GO:0010102;GO:0016491;	-	COG1404;virNOG04619	O	sp|O65351|SUBL_ARATH Subtilisin-like protease OS=Arabidopsis thaliana GN=ARA12 PE=1 SV=1	gi|462409228|gb|EMJ14562.1|hypothetical protein PRUPE_ppa026835mg, partial [Prunus persica]
c2837_g1_i1	463	GO:0015074;GO:0003676;	-	-	-	-	gi|449526175|ref|XP_004170089.1|PREDICTED: uncharacterized protein LOC101223363, partial [Cucumis sativus]
c2837_g1_i2	463	GO:0015074;GO:0003676;	-	-	-	-	gi|147790643|emb|CAN65308.1|hypothetical protein VITISV_002323 [Vitis vinifera]
c2838_g1_i1	207	GO:0004832;GO:0002161;GO:0005524;GO:0006438;GO:0005737;GO:0006450;GO:0000166;GO:0006418;GO:0004812;	-	proNOG02718	J	sp|A5V592|SYV_SPHWW Valine--tRNA ligase OS=Sphingomonas wittichii (strain RW1 / DSM 6014 / JCM 10273) GN=valS PE=3 SV=1	gi|449470984|ref|XP_004153173.1|PREDICTED: valine--tRNA ligase-like, partial [Cucumis sativus]
c2840_g2_i1	492	GO:0005840;GO:0030529;GO:0005622;GO:0006412;GO:0003735;	K02873	virNOG05284	J	sp|P41127|RL131_ARATH 60S ribosomal protein L13-1 OS=Arabidopsis thaliana GN=RPL13B PE=1 SV=1	gi|502125998|ref|XP_004499145.1|PREDICTED: 60S ribosomal protein L13-1-like [Cicer arietinum]
c2843_g1_i1	860	GO:0080167;GO:0043565;GO:0006351;	-	NOG139258;virNOG17894	SK	sp|P23923|HBP1B_WHEAT Transcription factor HBP-1b(c38) OS=Triticum aestivum PE=2 SV=1	gi|462408784|gb|EMJ14118.1|hypothetical protein PRUPE_ppa022280mg [Prunus persica]
c2869_g1_i1	319	-	-	virNOG05973	S	-	gi|224054805|ref|XP_002298367.1|predicted protein [Populus trichocarpa] >gnl|BL_ORD_ID|404770 predicted protein [Populus trichocarpa]
c2870_g1_i1	318	GO:0008270;GO:0003676;	-	virNOG24788;virNOG26117	R	-	gi|147852429|emb|CAN79535.1|hypothetical protein VITISV_011358 [Vitis vinifera]
c2877_g1_i1	1542	-	-	virNOG07860;virNOG12479	S	-	gi|147767800|emb|CAN60219.1|hypothetical protein VITISV_011848 [Vitis vinifera]
c2899_g1_i1	910	GO:0005840;GO:0022625;GO:0005774;GO:0030529;GO:0005829;GO:0006412;GO:0003735;GO:0005886;GO:0022626;	-	-	-	sp|P51418|R18A2_ARATH 60S ribosomal protein L18a-2 OS=Arabidopsis thaliana GN=RPL18AB PE=1 SV=2	gi|388504664|gb|AFK40398.1|unknown [Medicago truncatula]
c2902_g1_i1	1510	GO:0048046;GO:0016762;GO:0080086;GO:0010154;GO:0008152;GO:0006073;GO:0016798;GO:0004553;GO:0005618;GO:0016787;GO:0005975;GO:0005576;GO:0016740;GO:0010087;	K08235	virNOG08694	R	sp|Q38909|XTH28_ARATH Probable xyloglucan endotransglucosylase/hydrolase protein 28 OS=Arabidopsis thaliana GN=XTH28 PE=2 SV=1	gi|460365734|ref|XP_004228752.1|PREDICTED: probable xyloglucan endotransglucosylase/hydrolase protein 28-like [Solanum lycopersicum]
c2903_g1_i1	990	GO:0003964;GO:0015074;GO:0005634;GO:0003723;GO:0006278;GO:0003676;	-	COG2801;virNOG15679;virNOG29459	RL	-	gi|147810501|emb|CAN60890.1|hypothetical protein VITISV_011880 [Vitis vinifera]
c2926_g1_i1	1184	GO:0003964;GO:0003723;GO:0008270;GO:0006278;	-	-	-	-	gi|147769593|emb|CAN65706.1|hypothetical protein VITISV_001745 [Vitis vinifera]
c2940_g1_i1	751	GO:0016042;GO:0006644;GO:0005509;GO:0005576;GO:0004623;	K01047	virNOG19990	I	sp|Q8S8N6|PLA2A_ARATH Phospholipase A2-alpha OS=Arabidopsis thaliana GN=PLA2-ALPHA PE=1 SV=1	gi|28952037|gb|AAC69277.2|putative phospholipase A2 [Dianthus caryophyllus]
c2946_g1_i1	215	GO:0003878;GO:0004775;GO:0008152;GO:0005524;GO:0003824;GO:0044262;GO:0046912;GO:0005737;GO:0048037;	-	opiNOG16874;pleNOG04141	C	sp|P53585|ACLY_CAEEL Probable ATP-citrate synthase OS=Caenorhabditis elegans GN=D1005.1 PE=2 SV=1	gi|326497339|dbj|BAK02254.1|predicted protein [Hordeum vulgare subsp. vulgare]
c2950_g1_i1	610	GO:0016020;GO:0009506;GO:0005773;GO:0005774;GO:0005618;GO:0005747;GO:0009536;GO:0009507;	-	virNOG11952	O	sp|Q9ZNT7|PHB2_ARATH Prohibitin-2, mitochondrial OS=Arabidopsis thaliana GN=PHB2 PE=1 SV=1	gi|147771517|emb|CAN66748.1|hypothetical protein VITISV_005691 [Vitis vinifera]
c2953_g1_i1	450	GO:0046872;GO:0003676;	-	opiNOG13306;pleNOG02354	K	-	gi|326487602|dbj|BAK05473.1|predicted protein [Hordeum vulgare subsp. vulgare]
c2959_g1_i1	489	GO:0005829;GO:0003824;GO:0044237;GO:0050662;	-	COG0451;virNOG00643	QM	-	gi|10180027|gb|AAG13987.1|AF298828_1putative cinnamoyl-CoA reductase [Prunus avium]
c2959_g2_i1	925	GO:0005829;GO:0003824;GO:0044237;GO:0055114;GO:0050662;GO:0016491;GO:0016621;	-	virNOG00643	Q	sp|Q9S9N9|CCR1_ARATH Cinnamoyl-CoA reductase 1 OS=Arabidopsis thaliana GN=CCR1 PE=1 SV=1	gi|228480464|gb|ACQ41893.1|cinnamoyl-CoA reductase [Camellia oleifera]
c2964_g1_i1	889	GO:0003674;GO:0008150;GO:0009507;GO:0009570;	-	virNOG17824	S	-	gi|225461116|ref|XP_002279843.1|PREDICTED: uncharacterized protein LOC100258940 [Vitis vinifera]
c2972_g1_i1	1304	GO:0046873;GO:0055085;GO:0016021;GO:0006812;GO:0005385;GO:0008324;GO:0071577;	K14689	virNOG00359	P	sp|Q9ZT63|MTP1_ARATH Metal tolerance protein 1 OS=Arabidopsis thaliana GN=MTP1 PE=1 SV=2	gi|224064376|ref|XP_002301445.1|metal tolerance protein [Populus trichocarpa] >gnl|BL_ORD_ID|402456 metal tolerance protein [Populus trichocarpa]
c2972_g2_i1	426	GO:0055085;GO:0016021;GO:0006812;GO:0008324;	-	virNOG00359	P	sp|Q9ZT63|MTP1_ARATH Metal tolerance protein 1 OS=Arabidopsis thaliana GN=MTP1 PE=1 SV=2	gi|28315880|gb|AAK91871.2|putative vacuolar metal-ion transport protein MTP1t2 [Thlaspi goesingense]
c2982_g1_i2	4239	-	-	virNOG01416	S	sp|Q9FLH0|NMCP_ARATH Putative nuclear matrix constituent protein 1-like protein OS=Arabidopsis thaliana GN=At5g65770 PE=2 SV=1	gi|462411055|gb|EMJ16104.1|hypothetical protein PRUPE_ppa000399mg [Prunus persica]
c3011_g1_i1	495	GO:0016020;GO:0005840;GO:0006970;GO:0015935;GO:0005737;GO:0000028;GO:0005829;GO:0009651;GO:0003735;GO:0005886;GO:0009507;GO:0005634;GO:0009506;GO:0005622;GO:0030529;GO:0006412;GO:0022627;GO:0022626;	K02998	opiNOG03383;pleNOG00845	J	sp|Q0UR95|RSSA_PHANO 40S ribosomal protein S0 OS=Phaeosphaeria nodorum (strain SN15 / ATCC MYA-4574 / FGSC 10173) GN=RPS0 PE=3 SV=2	gi|326504366|dbj|BAJ91015.1|predicted protein [Hordeum vulgare subsp. vulgare]
c3017_g1_i1	480	GO:0016020;GO:0016787;GO:0004806;GO:0009507;GO:0006629;	-	NOG88108;virNOG02436	SI	-	gi|460375674|ref|XP_004233629.1|PREDICTED: uncharacterized protein LOC101251149 [Solanum lycopersicum]
c3017_g2_i1	654	GO:0016787;GO:0004806;GO:0006629;	-	virNOG02436	I	-	gi|482566147|gb|EOA30336.1|hypothetical protein CARUB_v10013461mg [Capsella rubella]
c3019_g1_i1	1109	GO:0006457;GO:0003755;GO:0016853;GO:0005829;GO:0000413;GO:0005886;GO:0005773;	K09567	virNOG03189	O	sp|O43447|PPIH_HUMAN Peptidyl-prolyl cis-trans isomerase H OS=Homo sapiens GN=PPIH PE=1 SV=1	gi|224075876|ref|XP_002304808.1|predicted protein [Populus trichocarpa] >gnl|BL_ORD_ID|401578 predicted protein [Populus trichocarpa]
c3020_g1_i1	1583	GO:0000287;GO:0016616;GO:0051287;GO:0055114;GO:0006099;GO:0004449;GO:0006102;GO:0008270;GO:0016491;	K00030	virNOG00761	E	sp|Q8LFC0|IDH1_ARATH Isocitrate dehydrogenase [NAD] regulatory subunit 1, mitochondrial OS=Arabidopsis thaliana GN=IDH1 PE=1 SV=2	gi|470107435|ref|XP_004290051.1|PREDICTED: isocitrate dehydrogenase [NAD] regulatory subunit 1, mitochondrial-like [Fragaria vesca subsp. vesca]
c3035_g1_i1	1342	GO:0009733;GO:0009734;GO:0010305;GO:0010087;	-	virNOG05639;virNOG11631	S	-	gi|359479717|ref|XP_003632345.1|PREDICTED: uncharacterized protein LOC100854030 [Vitis vinifera] >gnl|BL_ORD_ID|477971 unnamed protein product [Vitis vinifera]
c3035_g2_i1	711	GO:0009733;GO:0009734;GO:0010305;GO:0005886;GO:0010087;	-	NOG25164;virNOG05639	S	-	gi|475624475|gb|EMT32628.1|hypothetical protein F775_23763 [Aegilops tauschii]
c3065_g1_i1	245	GO:0006879;GO:0008199;GO:0055114;GO:0046872;GO:0006826;GO:0004322;GO:0009536;GO:0016491;GO:0009507;	-	veNOG12680	P	sp|P08267|FRIH_CHICK Ferritin heavy chain OS=Gallus gallus GN=FTH PE=2 SV=2	gi|326498465|dbj|BAJ98660.1|predicted protein [Hordeum vulgare subsp. vulgare]
c3069_g1_i1	221	GO:0006508;GO:0004190;	-	KOG1339;virNOG03198;virNOG32630	O	-	gi|255552239|ref|XP_002517164.1|basic 7S globulin 2 precursor small subunit, putative [Ricinus communis] >gnl|BL_ORD_ID|456116 basic 7S globulin 2 precursor small subunit, putative [Ricinus communis]
c3070_g1_i1	237	GO:0003964;GO:0003723;GO:0004523;GO:0090502;GO:0006278;GO:0003676;	-	KOG1075;poaNOG21316;virNOG09124;virNOG30192	R	-	gi|218198204|gb|EEC80631.1|hypothetical protein OsI_23011 [Oryza sativa Indica Group]
c3078_g1_i1	726	GO:0000287;GO:0016829;GO:0046872;GO:0008152;GO:0010333;	K15086	virNOG02828	R	sp|B9RXW4|TPS13_RICCO Probable terpene synthase 13 OS=Ricinus communis GN=TPS13 PE=3 SV=1	gi|359496985|ref|XP_003635391.1|PREDICTED: (3S,6E)-nerolidol synthase 1-like, partial [Vitis vinifera]
c3079_g1_i1	247	GO:0008168;GO:0032259;GO:0005737;GO:0006364;	-	virNOG05958	T	-	gi|449463603|ref|XP_004149521.1|PREDICTED: tetratricopeptide repeat protein 7A-like [Cucumis sativus] >gnl|BL_ORD_ID|1177232 PREDICTED: tetratricopeptide repeat protein 7A-like [Cucumis sativus]
c3080_g1_i1	309	GO:0016020;GO:0005770;GO:0005802;GO:0005773;GO:0016192;GO:0006886;GO:0005774;GO:0005768;GO:0006623;GO:0009630;GO:0005886;GO:0000325;	K08493	opiNOG07003;pleNOG03850	U	sp|Q04338|VTI1_YEAST t-SNARE VTI1 OS=Saccharomyces cerevisiae (strain ATCC 204508 / S288c) GN=VTI1 PE=1 SV=3	gi|384254340|gb|EIE27814.1|Qb-snare protein, VTI1-family [Coccomyxa subellipsoidea C-169]
c3087_g1_i1	433	GO:0008152;GO:0016787;GO:0005576;GO:0005975;GO:0004650;GO:0016798;	-	virNOG03766;virNOG06703;virNOG13059	RG	sp|Q40312|PGLR_MEDSA Polygalacturonase OS=Medicago sativa PE=2 SV=1	gi|460389830|ref|XP_004240551.1|PREDICTED: exopolygalacturonase clone GBGE184-like [Solanum lycopersicum]
c3096_g1_i1	220	GO:0005874;GO:0000166;GO:0007017;GO:0005200;GO:0005525;	-	COG5023;virNOG15169	Z	sp|P24636|TBB4_ARATH Tubulin beta-4 chain OS=Arabidopsis thaliana GN=TUBB4 PE=2 SV=2	gi|23452329|gb|AAN32995.1|beta-tubulin 8, partial [Gossypium hirsutum]
c3098_g1_i1	2033	GO:0016020;GO:0005783;GO:0016746;GO:0008152;GO:0009409;GO:0009416;GO:0003824;GO:0080167;GO:0016740;GO:0016747;GO:0006633;GO:0008610;	K15397	virNOG04491	I	sp|Q570B4|KCS10_ARATH 3-ketoacyl-CoA synthase 10 OS=Arabidopsis thaliana GN=FDH PE=1 SV=2	gi|18447765|gb|AAL67993.1|fiddlehead-like protein [Gossypium hirsutum]
c3099_g1_i1	234	GO:0008152;GO:0003824;GO:0003934;GO:0005737;GO:0006729;GO:0046872;GO:0016787;GO:0046654;GO:0000166;GO:0005525;GO:0035998;	-	proNOG02569	H	sp|Q8P3B0|GCH1_XANCP GTP cyclohydrolase 1 OS=Xanthomonas campestris pv. campestris (strain ATCC 33913 / NCPPB 528 / LMG 568) GN=folE PE=3 SV=2	gi|1730242|sp|P51598.1|GCH1_MUCHARecName: Full=GTP cyclohydrolase 1; AltName: Full=GTP cyclohydrolase I; Short=GTP-CH-I >gnl|BL_ORD_ID|1055552 core region of GTP cyclohydrolase I [Mucuna pruriens var. utilis]
c3105_g1_i1	303	GO:0009744;GO:0043617;GO:0008152;GO:0009646;GO:0055114;GO:0016624;	-	proNOG07351	C	sp|P09060|ODBA_PSEPU 2-oxoisovalerate dehydrogenase subunit alpha OS=Pseudomonas putida GN=bkdA1 PE=1 SV=2	gi|255646507|gb|ACU23731.1|unknown [Glycine max]
c3113_g1_i1	322	-	-	virNOG21473;virNOG24538;virNOG24698	S	-	gi|225428294|ref|XP_002282698.1|PREDICTED: auxin-induced protein 6B-like [Vitis vinifera]
c3115_g1_i1	1072	GO:0009611;GO:0016036;GO:0003723;GO:0090501;GO:0033897;GO:0009718;GO:0005618;GO:0005576;GO:0090502;GO:0005886;GO:0004540;	K01166	virNOG07186	A	sp|P42813|RNS1_ARATH Ribonuclease 1 OS=Arabidopsis thaliana GN=RNS1 PE=1 SV=1	gi|225425666|ref|XP_002275271.1|PREDICTED: extracellular ribonuclease LE [Vitis vinifera] >gnl|BL_ORD_ID|229218 unnamed protein product [Vitis vinifera]
c3127_g1_i2	1130	GO:0051537;GO:0051536;GO:0055114;GO:0006979;GO:0046872;GO:0005747;GO:0008270;GO:0016491;	K03943	COG1905;virNOG07096	C	sp|O22769|NDUV2_ARATH NADH dehydrogenase [ubiquinone] flavoprotein 2, mitochondrial OS=Arabidopsis thaliana GN=At4g02580 PE=1 SV=3	gi|225437209|ref|XP_002281655.1|PREDICTED: NADH dehydrogenase [ubiquinone] flavoprotein 2, mitochondrial [Vitis vinifera] >gnl|BL_ORD_ID|227487 unnamed protein product [Vitis vinifera]
c3130_g1_i1	262	GO:0050660;GO:0055114;GO:0016491;GO:0015979;GO:0009507;	-	COG2509;proNOG03550	R	sp|Q05627|Y202_CLOB8 Uncharacterized protein Cbei_0202 OS=Clostridium beijerinckii (strain ATCC 51743 / NCIMB 8052) GN=Cbei_0202 PE=4 SV=2	gi|159491306|ref|XP_001703612.1|predicted protein [Chlamydomonas reinhardtii] >gnl|BL_ORD_ID|232420 predicted protein [Chlamydomonas reinhardtii]
c3139_g1_i1	734	-	-	virNOG04624	R	sp|Q5G1T1|PP272_ARATH Pentatricopeptide repeat-containing protein At3g49170, chloroplastic OS=Arabidopsis thaliana GN=EMB2261 PE=2 SV=1	gi|297742136|emb|CBI33923.3|unnamed protein product [Vitis vinifera]
c3150_g1_i1	201	GO:0015074;GO:0046872;GO:0008270;GO:0003676;	-	KOG0017;opiNOG39932;treNOG09949	SR	sp|P10978|POLX_TOBAC Retrovirus-related Pol polyprotein from transposon TNT 1-94 OS=Nicotiana tabacum PE=2 SV=1	gi|147802049|emb|CAN74984.1|hypothetical protein VITISV_035210 [Vitis vinifera]
c3153_g1_i1	1006	GO:0015035;GO:0009535;GO:0055114;GO:0009579;GO:0045454;GO:0006979;GO:0006662;GO:0005618;GO:0006109;GO:0004857;GO:0043086;GO:0009941;GO:0008047;GO:0043085;	K03671	virNOG21235	O	sp|P07591|TRXM_SPIOL Thioredoxin M-type, chloroplastic OS=Spinacia oleracea PE=1 SV=2	gi|224114952|ref|XP_002316901.1|thioredoxin m [Populus trichocarpa] >gnl|BL_ORD_ID|418320 thioredoxin m [Populus trichocarpa]
c3155_g1_i2	466	GO:0016020;GO:0055085;GO:0015116;GO:0008272;GO:1902358;GO:0016021;GO:0008271;	-	virNOG01532	P	sp|Q94LW6|SUT35_ARATH Probable sulfate transporter 3.5 OS=Arabidopsis thaliana GN=SULTR3;5 PE=2 SV=1	gi|255549068|ref|XP_002515590.1|sulfate transporter, putative [Ricinus communis] >gnl|BL_ORD_ID|457820 sulfate transporter, putative [Ricinus communis]
c3160_g1_i1	303	GO:0008152;GO:0006629;	-	COG3621;virNOG08833	RI	sp|Q2MY38|PAT13_SOLTU Patatin-13 OS=Solanum tuberosum PE=2 SV=1	gi|449496121|ref|XP_004160046.1|PREDICTED: patatin group A-3-like, partial [Cucumis sativus]
c3163_g1_i1	799	GO:0009055;GO:0009506;GO:0005507;GO:0046658;	-	virNOG19863	R	sp|Q8LC95|ENL3_ARATH Early nodulin-like protein 3 OS=Arabidopsis thaliana GN=At5g25090 PE=1 SV=2	gi|224141973|ref|XP_002324335.1|predicted protein [Populus trichocarpa] >gnl|BL_ORD_ID|423402 predicted protein [Populus trichocarpa]
c3164_g1_i1	1545	GO:0016614;GO:0008762;GO:0050468;GO:0050660;GO:0003824;GO:0055114;GO:0016491;	-	COG0277;virNOG15366;virNOG39063	CR	sp|A6P6V9|CBDAS_CANSA Cannabidiolic acid synthase OS=Cannabis sativa GN=CBDAS PE=1 SV=1	gi|255564335|ref|XP_002523164.1|Reticuline oxidase precursor, putative [Ricinus communis] >gnl|BL_ORD_ID|450000 Reticuline oxidase precursor, putative [Ricinus communis]
c3180_g1_i1	812	GO:0005524;GO:0070417;GO:0004386;GO:0008026;GO:0003676;GO:0016787;GO:0006200;GO:0006310;GO:0042631;	-	virNOG02036	L	sp|Q9FT74|RQL1_ARATH ATP-dependent DNA helicase Q-like 1 OS=Arabidopsis thaliana GN=RECQL1 PE=2 SV=1	gi|460368871|ref|XP_004230288.1|PREDICTED: ATP-dependent DNA helicase Q-like 1-like [Solanum lycopersicum]
c3191_g1_i1	348	GO:0004180;GO:0006508;GO:0008270;GO:0004181;	-	proNOG04192	E	sp|P30795|Y1242_ZYMMO Uncharacterized protein ZMO1242 OS=Zymomonas mobilis subsp. mobilis (strain ATCC 31821 / ZM4 / CP4) GN=ZMO1242 PE=4 SV=2	gi|255079316|ref|XP_002503238.1|predicted protein [Micromonas sp. RCC299] >gnl|BL_ORD_ID|500975 predicted protein [Micromonas sp. RCC299]
c3195_g2_i1	317	-	-	virNOG24551	S	-	gi|224132588|ref|XP_002321359.1|predicted protein [Populus trichocarpa] >gnl|BL_ORD_ID|425850 predicted protein [Populus trichocarpa]
c3205_g1_i1	1232	GO:0005524;GO:0004672;GO:0006468;GO:0016772;	-	virNOG07397	J	sp|Q9SYX2|SPA1_ARATH Protein SUPPRESSOR OF PHYA-105 1 OS=Arabidopsis thaliana GN=SPA1 PE=1 SV=1	gi|359473903|ref|XP_002271391.2|PREDICTED: protein SPA1-RELATED 2-like, partial [Vitis vinifera]
c3227_g2_i1	375	GO:0003677;GO:0004803;GO:0008270;GO:0006313;GO:0003676;	-	virNOG23255;virNOG31304	R	-	gi|242095920|ref|XP_002438450.1|hypothetical protein SORBIDRAFT_10g019990 [Sorghum bicolor] >gnl|BL_ORD_ID|521781 hypothetical protein SORBIDRAFT_10g019990 [Sorghum bicolor]
c3234_g1_i2	952	-	-	virNOG26255	R	-	gi|460365793|ref|XP_004228781.1|PREDICTED: uncharacterized protein LOC101251610 [Solanum lycopersicum]
c3240_g2_i1	874	GO:0006810;GO:0055085;GO:0008152;GO:0005524;GO:0042626;GO:0005774;GO:0000166;GO:0016021;GO:0006200;GO:0017111;GO:0016887;	-	COG1132;virNOG07655	QV	sp|Q9LYS2|AB10C_ARATH ABC transporter C family member 10 OS=Arabidopsis thaliana GN=ABCC10 PE=2 SV=2	gi|224120568|ref|XP_002318362.1|multidrug resistance protein ABC transporter family [Populus trichocarpa] >gnl|BL_ORD_ID|417430 multidrug resistance protein ABC transporter family [Populus trichocarpa]
c3263_g1_i1	580	-	-	-	-	-	gi|224084538|ref|XP_002307330.1|predicted protein [Populus trichocarpa] >gnl|BL_ORD_ID|255079 unknown [Populus trichocarpa] >gnl|BL_ORD_ID|255079 predicted protein [Populus trichocarpa]
c3263_g2_i1	1090	-	K14765	virNOG05832	A	sp|Q9DB96|NGDN_MOUSE Neuroguidin OS=Mus musculus GN=Ngdn PE=1 SV=1	gi|225454220|ref|XP_002274529.1|PREDICTED: neuroguidin-B-like [Vitis vinifera]
c3272_g1_i1	499	GO:0005840;GO:0016020;GO:0009506;GO:0005618;GO:0005829;GO:0030529;GO:0006412;GO:0003735;GO:0022627;GO:0009507;GO:0022626;	K02960	opiNOG25613	J	sp|O60144|RS16_SCHPO 40S ribosomal protein S16 OS=Schizosaccharomyces pombe (strain 972 / ATCC 24843) GN=rps16a PE=2 SV=1	gi|297812013|ref|XP_002873890.1|40S ribosomal protein S16 [Arabidopsis lyrata subsp. lyrata] >gnl|BL_ORD_ID|632675 40S ribosomal protein S16 [Arabidopsis lyrata subsp. lyrata]
c3273_g1_i1	301	GO:0003723;GO:0005524;GO:0005737;GO:0006437;GO:0016874;GO:0000166;GO:0006418;GO:0006412;GO:0004812;GO:0004831;	-	proNOG04076	J	sp|Q2G6I4|SYY_NOVAD Tyrosine--tRNA ligase OS=Novosphingobium aromaticivorans (strain DSM 12444) GN=tyrS PE=3 SV=1	gi|449471186|ref|XP_004153234.1|PREDICTED: tyrosine--tRNA ligase-like, partial [Cucumis sativus]
c3274_g1_i1	742	GO:0016020;GO:0005840;GO:0003723;GO:0042274;GO:0015935;GO:0005730;GO:0005829;GO:0003735;GO:0005886;GO:0019843;GO:0009507;GO:0030686;GO:0009506;GO:0002181;GO:0005622;GO:0006364;GO:0032040;GO:0005618;GO:0030529;GO:0006412;GO:0009536;GO:0022627;GO:0022626;	K02993	opiNOG04357;pleNOG07349;sordNOG10095	J	sp|O43105|RS7_NEUCR 40S ribosomal protein S7 OS=Neurospora crassa (strain ATCC 24698 / 74-OR23-1A / CBS 708.71 / DSM 1257 / FGSC 987) GN=rps-7 PE=3 SV=2	gi|302832948|ref|XP_002948038.1|component of cytosolic 80S ribosome and 40S small subunit [Volvox carteri f. nagariensis] >gnl|BL_ORD_ID|700452 component of cytosolic 80S ribosome and 40S small subunit [Volvox carteri f. nagariensis]
c3293_g1_i1	617	-	-	virNOG26091	S	-	gi|224069549|ref|XP_002302996.1|predicted protein [Populus trichocarpa] >gnl|BL_ORD_ID|403923 predicted protein [Populus trichocarpa]
c3311_g1_i1	202	GO:0004252;GO:0008233;GO:0003993;GO:0006465;GO:0006508;GO:0016787;GO:0016021;GO:0016311;	-	proNOG02305	OU	sp|Q8Z6F3|SPPA_SALTI Protease 4 OS=Salmonella typhi GN=sppA PE=3 SV=1	gi|307110504|gb|EFN58740.1|hypothetical protein CHLNCDRAFT_34059 [Chlorella variabilis]
c3316_g1_i1	906	GO:0010466;GO:0008233;GO:0006508;GO:0010951;GO:0004869;GO:0030414;	-	virNOG06947	R	sp|Q0JNR2|CYT12_ORYSJ Cysteine proteinase inhibitor 12 OS=Oryza sativa subsp. japonica GN=Os01g0270100 PE=2 SV=1	gi|110748606|gb|ABG89856.1|cystatin [Amaranthus hypochondriacus]
c3319_g1_i1	245	GO:0004326;GO:0046901;GO:0005524;GO:0009058;GO:0009396;GO:0016874;	-	proNOG05096	H	sp|P08192|FOLC_ECOLI Bifunctional protein FolC OS=Escherichia coli (strain K12) GN=folC PE=1 SV=2	gi|384248845|gb|EIE22328.1|FolC bifunctional protein [Coccomyxa subellipsoidea C-169]
c3330_g1_i1	247	-	-	euNOG39175;virNOG17554	S	-	gi|224128304|ref|XP_002320294.1|predicted protein [Populus trichocarpa] >gnl|BL_ORD_ID|419366 predicted protein [Populus trichocarpa]
c3340_g1_i1	724	GO:0016310;GO:0005524;GO:0016301;GO:0006468;GO:0004674;GO:0004672;GO:0000166;GO:0005576;GO:0016772;	-	COG0515;virNOG00647;virNOG30241;virNOG30348	TG	sp|Q9FID8|Y5900_ARATH Putative receptor-like protein kinase At5g39000 OS=Arabidopsis thaliana GN=At5g39000 PE=3 SV=1	gi|255541962|ref|XP_002512045.1|conserved hypothetical protein [Ricinus communis] >gnl|BL_ORD_ID|461476 conserved hypothetical protein [Ricinus communis]
c3341_g1_i1	1326	-	-	virNOG10542;virNOG19205	U	sp|Q9C889|PR1F2_ARATH PRA1 family protein F2 OS=Arabidopsis thaliana GN=PRA1F2 PE=1 SV=1	gi|502116839|ref|XP_004495611.1|PREDICTED: PRA1 family protein E-like [Cicer arietinum]
c3356_g1_i1	412	GO:0004523;GO:0090502;GO:0003676;	-	-	-	-	gi|124361129|gb|ABN09101.1|Ribonuclease H [Medicago truncatula]
c3360_g1_i1	207	GO:0005524;GO:0009507;	-	virNOG36656	S	-	gi|11577|emb|CAA30522.1|ORF 143 [Glycine max]
c3361_g1_i1	388	-	-	-	-	-	gi|502107463|ref|XP_004493271.1|PREDICTED: dentin sialophosphoprotein-like [Cicer arietinum]
c3365_g1_i1	229	GO:0015074;GO:0003723;GO:0004523;GO:0004190;GO:0003676;GO:0003964;GO:0006508;GO:0090502;GO:0006278;	-	virNOG13581;virNOG15662;virNOG25547;virNOG32317	SR	sp|Q7LHG5|YI31B_YEAST Transposon Ty3-I Gag-Pol polyprotein OS=Saccharomyces cerevisiae (strain ATCC 204508 / S288c) GN=TY3B-I PE=3 SV=2	gi|34761728|gb|AAQ82037.1|gag/pol polyprotein [Pisum sativum]
c3371_g2_i1	222	GO:0006810;GO:0005758;GO:0046872;GO:0006626;GO:0001510;GO:0005743;GO:0015450;GO:0005739;GO:0009853;GO:0015031;GO:0045039;GO:0009507;	K17778	opiNOG42407	U	sp|Q4WJX5|TIM10_ASPFU Mitochondrial import inner membrane translocase subunit tim10 OS=Neosartorya fumigata (strain ATCC MYA-4609 / Af293 / CBS 101355 / FGSC A1100) GN=tim10 PE=3 SV=1	gi|18402072|ref|NP_565682.1|mitochondrial import inner membrane translocase subunit Tim10 [Arabidopsis thaliana] >gnl|BL_ORD_ID|1048395 mitochondrial import inner membrane translocase subunit Tim10 [Arabidopsis thaliana] >gnl|BL_ORD_ID|1048395 RecName: Full=Mitochondrial import inner membrane translocase subunit TIM10 >gnl|BL_ORD_ID|1048395 small zinc finger-like protein [Arabidopsis thaliana] >g…
c3372_g1_i1	252	-	-	virNOG06190	S	-	gi|482553057|gb|EOA17250.1|hypothetical protein CARUB_v10005524mg, partial [Capsella rubella]
c3375_g1_i1	239	GO:0004674;GO:0005524;GO:0004672;GO:0006468;	-	virNOG12322	T	sp|P43298|TMK1_ARATH Probable receptor protein kinase TMK1 OS=Arabidopsis thaliana GN=TMK1 PE=1 SV=1	gi|460415263|ref|XP_004252979.1|PREDICTED: probable receptor protein kinase TMK1-like [Solanum lycopersicum]
c3397_g1_i1	627	GO:0015994;GO:0009117;GO:0019216;GO:0044272;GO:0031408;GO:0000096;GO:0009832;GO:0006766;GO:0008152;GO:0006546;GO:0003824;GO:0019288;GO:0009108;GO:0009695;GO:0016740;GO:0009536;GO:0004312;GO:0019748;GO:0009106;GO:0009072;GO:0008652;GO:0042335;GO:0009416;GO:0006733;GO:0016049;GO:0030243;GO:0019684;GO:0006636;GO:0004315;GO:0006633;GO:0016747;GO:0016117;GO:0009507;GO:0015995;GO:0009631;GO:0000038;GO:…	-	COG0304;virNOG02856	QI	sp|Q9C9P4|KASC2_ARATH 3-oxoacyl-[acyl-carrier-protein] synthase II, chloroplastic OS=Arabidopsis thaliana GN=KAS2 PE=1 SV=1	gi|482569147|gb|EOA33335.1|hypothetical protein CARUB_v10020101mg [Capsella rubella]
c3400_g2_i1	874	-	K17435	virNOG21206	J	-	gi|225452184|ref|XP_002265795.1|PREDICTED: 54S ribosomal protein L37, mitochondrial-like [Vitis vinifera]
c3405_g1_i1	326	GO:0009826;GO:0009663;GO:0008152;GO:0009831;GO:0005802;GO:0005737;GO:0009737;GO:0005768;GO:0005794;GO:0009749;GO:0030244;GO:0016740;GO:0005886;	-	virNOG07210	S	-	gi|302772581|ref|XP_002969708.1|hypothetical protein SELMODRAFT_22294 [Selaginella moellendorffii] >gnl|BL_ORD_ID|679135 hypothetical protein SELMODRAFT_22294 [Selaginella moellendorffii]
c3419_g1_i1	221	GO:0015074;GO:0005634;GO:0003723;GO:0004190;GO:0003676;GO:0003964;GO:0006508;GO:0008270;GO:0006278;	-	NOG174859	S	-	gi|147816465|emb|CAN64051.1|hypothetical protein VITISV_019945 [Vitis vinifera]
c3430_g2_i1	970	GO:0006810;GO:0016020;GO:0006857;GO:0016021;GO:0005215;	-	virNOG05662	P	sp|Q9M1E2|PTR37_ARATH Nitrate excretion transporter 1 OS=Arabidopsis thaliana GN=NAXT1 PE=1 SV=1	gi|470117062|ref|XP_004294684.1|PREDICTED: nitrate excretion transporter 1-like [Fragaria vesca subsp. vesca]
c3432_g1_i1	397	GO:0008152;GO:0006468;GO:0016740;GO:0016905;	-	NOG129575;virNOG02072	R	sp|Q86TI4|WDR86_HUMAN WD repeat-containing protein 86 OS=Homo sapiens GN=WDR86 PE=2 SV=3	gi|224089034|ref|XP_002308608.1|predicted protein [Populus trichocarpa] >gnl|BL_ORD_ID|413227 predicted protein [Populus trichocarpa]
c3438_g1_i1	241	GO:0005840;GO:0030529;GO:0006412;GO:0003735;	K02957	opiNOG25861;veNOG19177	J	sp|P62246|RS15A_RAT 40S ribosomal protein S15a OS=Rattus norvegicus GN=Rps15a PE=1 SV=2	gi|413947842|gb|AFW80491.1|putative ribosomal protein S8 family protein [Zea mays]
c3440_g1_i1	337	GO:0005634;GO:0005982;GO:0010075;GO:0003674;GO:0009664;GO:0000272;GO:0005886;GO:0008150;	-	strNOG04323;virNOG04341	S	-	gi|460376890|ref|XP_004234229.1|PREDICTED: uncharacterized protein LOC101267486 [Solanum lycopersicum]
c3457_g1_i1	206	-	-	virNOG00739;virNOG08171	R	sp|Q9FLZ9|PP405_ARATH Pentatricopeptide repeat-containing protein At5g39350 OS=Arabidopsis thaliana GN=PCMP-E16 PE=2 SV=1	gi|255570240|ref|XP_002526080.1|pentatricopeptide repeat-containing protein, putative [Ricinus communis] >gnl|BL_ORD_ID|447092 pentatricopeptide repeat-containing protein, putative [Ricinus communis]
c3460_g1_i1	418	GO:0048046;GO:0009506;GO:0004553;GO:0009505;GO:0005618;GO:0016787;GO:0005975;GO:0009507;	-	virNOG08807	R	sp|Q9SGZ5|BXL7_ARATH Probable beta-D-xylosidase 7 OS=Arabidopsis thaliana GN=BXL7 PE=2 SV=2	gi|225459350|ref|XP_002285805.1|PREDICTED: probable beta-D-xylosidase 7-like [Vitis vinifera]
c3460_g1_i2	1375	GO:0048046;GO:0009506;GO:0008152;GO:0016798;GO:0008422;GO:0009505;GO:0004553;GO:0016787;GO:0005618;GO:0005975;GO:0009507;	-	COG1472;virNOG08807	RG	sp|Q9SGZ5|BXL7_ARATH Probable beta-D-xylosidase 7 OS=Arabidopsis thaliana GN=BXL7 PE=2 SV=2	gi|255590044|ref|XP_002535159.1|Thermostable beta-glucosidase B, putative [Ricinus communis] >gnl|BL_ORD_ID|438095 Thermostable beta-glucosidase B, putative [Ricinus communis]
c3480_g1_i1	213	GO:0008152;GO:0003950;	-	virNOG01483	S	-	gi|356508673|ref|XP_003523079.1|PREDICTED: probable inactive poly [ADP-ribose] polymerase SRO5-like [Glycine max]
c3480_g1_i2	325	GO:0008152;GO:0003950;	-	virNOG01483	S	sp|Q9ZUD9|SRO2_ARATH Probable inactive poly [ADP-ribose] polymerase SRO2 OS=Arabidopsis thaliana GN=SRO2 PE=1 SV=1	gi|225457038|ref|XP_002282800.1|PREDICTED: probable inactive poly [ADP-ribose] polymerase SRO2 [Vitis vinifera]
c3481_g2_i1	1399	-	-	virNOG06686;virNOG14649	SR	sp|Q9C7V5|PP104_ARATH Putative pentatricopeptide repeat-containing protein At1g64310 OS=Arabidopsis thaliana GN=PCMP-E65 PE=3 SV=1	gi|462406799|gb|EMJ12263.1|hypothetical protein PRUPE_ppa018108mg [Prunus persica]
c3487_g1_i1	236	GO:0016020;GO:0034220;GO:0009416;GO:0030003;GO:0035235;GO:0030007;GO:0005576;GO:0016021;GO:0005234;GO:0006883;GO:0006874;GO:0006810;GO:0006811;GO:0004970;GO:0005217;GO:0005215;	-	virNOG09892	P	sp|Q93YT1|GLR32_ARATH Glutamate receptor 3.2 OS=Arabidopsis thaliana GN=GLR3.2 PE=1 SV=2	gi|297802426|ref|XP_002869097.1|hypothetical protein ARALYDRAFT_491120 [Arabidopsis lyrata subsp. lyrata] >gnl|BL_ORD_ID|627973 hypothetical protein ARALYDRAFT_491120 [Arabidopsis lyrata subsp. lyrata]
c3498_g1_i1	796	GO:0005634;GO:0003677;GO:0006355;GO:0043565;GO:0006351;GO:0003700;	-	virNOG06935	K	sp|O24160|TGA21_TOBAC TGACG-sequence-specific DNA-binding protein TGA-2.1 OS=Nicotiana tabacum GN=TGA21 PE=1 SV=1	gi|124361259|gb|ABN09201.1|TGA transcription factor 2 [Populus tremula x Populus alba]
c3498_g1_i2	2203	GO:0003677;GO:0006355;GO:0043565;GO:0006351;GO:0003700;	K14431	virNOG06935	K	sp|O24160|TGA21_TOBAC TGACG-sequence-specific DNA-binding protein TGA-2.1 OS=Nicotiana tabacum GN=TGA21 PE=1 SV=1	gi|359482245|ref|XP_003632741.1|PREDICTED: TGACG-sequence-specific DNA-binding protein TGA-2.1-like [Vitis vinifera] >gnl|BL_ORD_ID|590864 unnamed protein product [Vitis vinifera]
c3512_g1_i2	252	GO:0016020;GO:0016042;GO:0046470;GO:0008152;GO:0003824;GO:0070290;GO:0004630;GO:0016787;GO:0005509;	-	COG1502;KOG1329;virNOG09085	I	sp|Q41142|PLDA1_RICCO Phospholipase D alpha 1 OS=Ricinus communis GN=PLD1 PE=1 SV=1	gi|156153085|gb|ABU54776.1|phospholipase D alpha 1 precursor [Helianthus annuus]
c3530_g1_i1	409	GO:0016020;GO:0009055;GO:0020037;GO:0005506;GO:0005750;GO:0005773;GO:0005774;GO:0005739;GO:0005886;	-	opiNOG06123;sorNOG00544;sordNOG07151	C	sp|P07142|CY1_NEUCR Cytochrome c1, heme protein, mitochondrial OS=Neurospora crassa (strain ATCC 24698 / 74-OR23-1A / CBS 708.71 / DSM 1257 / FGSC 987) GN=cyt-1 PE=2 SV=1	gi|307105785|gb|EFN54033.1|hypothetical protein CHLNCDRAFT_58381 [Chlorella variabilis]
c3538_g1_i1	1709	GO:0031011;	-	virNOG13504	S	-	gi|462411075|gb|EMJ16124.1|hypothetical protein PRUPE_ppa001243mg [Prunus persica]
c3539_g1_i1	278	GO:0046872;GO:0008270;GO:0055114;GO:0016491;	-	COG1064;opiNOG08648;sordNOG05901	QC	sp|Q04894|ADH6_YEAST NADP-dependent alcohol dehydrogenase 6 OS=Saccharomyces cerevisiae (strain ATCC 204508 / S288c) GN=ADH6 PE=1 SV=1	gi|429345705|gb|AFZ84533.1|cinnamyl alcohol dehydrogenase, partial [Populus trichocarpa]
c3551_g1_i1	226	GO:0016020;GO:0006486;GO:0048531;GO:0008378;GO:0016757;GO:0005794;GO:0016021;GO:0016740;	-	KOG2288;virNOG10076	G	sp|Q6NQB7|B3GT7_ARATH Beta-1,3-galactosyltransferase 7 OS=Arabidopsis thaliana GN=B3GALT7 PE=2 SV=1	gi|255634949|gb|ACU17833.1|unknown [Glycine max]
c3553_g2_i1	227	-	-	virNOG03823	R	sp|Q8RWQ5|FBT4_ARATH Probable folate-biopterin transporter 4 OS=Arabidopsis thaliana GN=At5g54860 PE=2 SV=1	gi|255563949|ref|XP_002522974.1|transporter, putative [Ricinus communis] >gnl|BL_ORD_ID|450209 transporter, putative [Ricinus communis]
c3558_g1_i1	265	-	-	virNOG00375;virNOG28645	S	-	gi|460411239|ref|XP_004251021.1|PREDICTED: uncharacterized protein LOC101249043 [Solanum lycopersicum]
c3559_g1_i1	1850	-	-	virNOG11059;virNOG11130	R	sp|O82380|PP175_ARATH Pentatricopeptide repeat-containing protein At2g29760, chloroplastic OS=Arabidopsis thaliana GN=PCMP-H33 PE=2 SV=1	gi|359475492|ref|XP_002269319.2|PREDICTED: pentatricopeptide repeat-containing protein At2g29760, chloroplastic-like [Vitis vinifera]
c3561_g1_i1	359	GO:0043531;GO:0006952;	-	-	-	-	gi|225436551|ref|XP_002274375.1|PREDICTED: putative disease resistance protein At3g14460-like [Vitis vinifera]
c3563_g1_i1	468	GO:0009969;GO:0016853;GO:0042546;GO:0016857;GO:0003824;GO:0046983;GO:0005829;GO:0005975;GO:0044237;GO:0006012;GO:0003978;GO:0010053;GO:0050662;	-	proNOG00271	M	sp|Q59083|EXOB_AZOBR UDP-glucose 4-epimerase OS=Azospirillum brasilense GN=exoB PE=3 SV=1	gi|167997645|ref|XP_001751529.1|predicted protein [Physcomitrella patens subsp. patens] >gnl|BL_ORD_ID|293978 predicted protein [Physcomitrella patens subsp. patens]
c3563_g2_i1	252	GO:0016853;GO:0003824;GO:0016857;GO:0005975;GO:0044237;GO:0006012;GO:0003978;GO:0050662;	-	proNOG00271	M	sp|Q59083|EXOB_AZOBR UDP-glucose 4-epimerase OS=Azospirillum brasilense GN=exoB PE=3 SV=1	gi|308807725|ref|XP_003081173.1|putative UDP-glucose 4-epimerase (ISS) [Ostreococcus tauri] >gnl|BL_ORD_ID|128987 putative UDP-glucose 4-epimerase (ISS), partial [Ostreococcus tauri]
c3573_g1_i1	600	GO:0005634;GO:0008152;GO:0005524;GO:0003746;GO:0006414;GO:0000166;GO:0017111;GO:0006200;GO:0016887;	-	opiNOG12974;pleNOG01210	JE	sp|Q75EV6|EF3_ASHGO Elongation factor 3 OS=Ashbya gossypii (strain ATCC 10895 / CBS 109.51 / FGSC 9923 / NRRL Y-1056) GN=TEF3 PE=3 SV=2	gi|326490977|dbj|BAK05588.1|predicted protein [Hordeum vulgare subsp. vulgare]
c3575_g1_i1	220	GO:0005759;GO:0005524;GO:0006950;GO:0005737;GO:0044267;GO:0005829;GO:0000166;GO:0005507;GO:0009941;GO:0005886;GO:0009507;GO:0006457;GO:0009408;GO:0005774;GO:0046686;GO:0042026;GO:0022626;GO:0009570;	-	opiNOG03353;pleNOG04270;sordNOG07205	O	sp|P50142|HSP60_AJECA Heat shock protein 60, mitochondrial OS=Ajellomyces capsulatus GN=HSP60 PE=3 SV=2	gi|371940444|dbj|BAL45644.1|heat shock protein 60 [Ulva pertusa]
c3576_g1_i1	1274	GO:0010255;GO:0051015;GO:0003677;GO:0003723;GO:0005524;GO:0008168;GO:0030835;GO:0003964;GO:0051017;GO:0005886;GO:0032259;GO:0009507;GO:0051693;GO:0008152;GO:0009506;GO:0015991;GO:0033178;GO:0046686;GO:0016820;GO:0005794;GO:0016740;GO:0006278;	-	virNOG25178	R	-	gi|474128115|gb|EMS56299.1|Polycomb group protein EMBRYONIC FLOWER 2 [Triticum urartu]
c3588_g1_i1	721	-	-	-	-	-	gi|255580170|ref|XP_002530916.1|conserved hypothetical protein [Ricinus communis] >gnl|BL_ORD_ID|442308 conserved hypothetical protein [Ricinus communis]
c3588_g1_i2	998	-	-	virNOG26463	S	-	gi|449518300|ref|XP_004166180.1|PREDICTED: uncharacterized LOC101213465 [Cucumis sativus]
c3589_g1_i1	205	-	-	COG1501;proNOG01374	G	-	gi|255593422|ref|XP_002535865.1|conserved hypothetical protein [Ricinus communis] >gnl|BL_ORD_ID|437403 conserved hypothetical protein [Ricinus communis]
c3599_g1_i1	596	-	-	-	-	-	gi|356512020|ref|XP_003524719.1|PREDICTED: uncharacterized protein LOC100500280 [Glycine max] >gnl|BL_ORD_ID|558230 unknown [Glycine max]
c3612_g1_i1	251	GO:0016787;GO:0008270;GO:0002100;GO:0003824;GO:0008251;	-	proNOG42040	FJ	sp|Q1RGK7|Y1426_RICBR Uncharacterized deaminase RBE_1426 OS=Rickettsia bellii (strain RML369-C) GN=RBE_1426 PE=3 SV=2	gi|308802662|ref|XP_003078644.1|putative deaminase (ISS) [Ostreococcus tauri] >gnl|BL_ORD_ID|128578 putative deaminase (ISS) [Ostreococcus tauri]
c3613_g1_i1	240	GO:0016757;GO:0047213;GO:0008152;GO:0016758;GO:0016740;	-	NOG210195;virNOG05770	OCG	sp|Q9ZQ94|U73C5_ARATH UDP-glycosyltransferase 73C5 OS=Arabidopsis thaliana GN=UGT73C5 PE=2 SV=1	gi|470137140|ref|XP_004304331.1|PREDICTED: UDP-glycosyltransferase 73D1-like [Fragaria vesca subsp. vesca]
c3620_g1_i1	2796	GO:0008686;GO:0016020;GO:0003935;GO:0009231;GO:0009570;	K01497	COG0807;proNOG102819;proNOG102865	H	sp|Q9PBZ3|RIBA_XYLFA GTP cyclohydrolase-2 OS=Xylella fastidiosa (strain 9a5c) GN=ribA PE=3 SV=1	gi|224059534|ref|XP_002299894.1|predicted protein [Populus trichocarpa] >gnl|BL_ORD_ID|406206 predicted protein [Populus trichocarpa]
c3623_g1_i1	220	GO:0016310;GO:0016301;GO:0016773;GO:0005737;GO:0004856;GO:0046835;GO:0005975;GO:0016740;GO:0009536;GO:0009507;	-	virNOG02955	R	-	gi|224105323|ref|XP_002313768.1|predicted protein [Populus trichocarpa] >gnl|BL_ORD_ID|409055 predicted protein [Populus trichocarpa]
c3632_g1_i1	249	GO:0020037;GO:0016705;GO:0046872;GO:0005506;GO:0004497;GO:0055114;GO:0016491;	-	virNOG08095	Q	sp|Q9LJK2|ABAH4_ARATH Abscisic acid 8'-hydroxylase 4 OS=Arabidopsis thaliana GN=CYP707A4 PE=2 SV=2	gi|328461717|gb|AEB15968.1|ABA 8'-hydroxylase CYPA4 variant 1 [Solanum tuberosum]
c3635_g1_i1	1235	GO:0046872;GO:0008270;	-	virNOG12878	O	sp|O10296|IAP1_NPVOP Apoptosis inhibitor 1 OS=Orgyia pseudotsugata multicapsid polyhedrosis virus GN=IAP1 PE=4 SV=1	gi|225457007|ref|XP_002282390.1|PREDICTED: uncharacterized protein LOC100262147 [Vitis vinifera] >gnl|BL_ORD_ID|481478 unnamed protein product [Vitis vinifera]
c3658_g1_i1	409	GO:0016020;GO:0019646;GO:0004129;GO:0055114;GO:1902600;GO:0022904;GO:0005743;GO:0016021;GO:0005739;GO:0015002;GO:0016491;	-	COG1845;proNOG00755;proNOG103208	C	sp|P0ABJ5|CYOC_SHIFL Cytochrome o ubiquinol oxidase subunit 3 OS=Shigella flexneri GN=cyoC PE=3 SV=1	gi|49147192|ref|YP_025785.1|cytochrome c oxidase subunit 3 [Pseudendoclonium akinetum] >gnl|BL_ORD_ID|68646 cytochrome c oxidase subunit 3 (mitochondrion) [Pseudendoclonium akinetum]
c3670_g1_i1	368	GO:0005840;GO:0016020;GO:0032502;GO:0022625;GO:0005730;GO:0005829;GO:0003735;GO:0009941;GO:0009507;GO:0071493;GO:0005622;GO:0010224;GO:0005773;GO:0005774;GO:0030529;GO:0006412;GO:0022626;	-	sacNOG01554	J	sp|P41805|RL10_YEAST 60S ribosomal protein L10 OS=Saccharomyces cerevisiae (strain ATCC 204508 / S288c) GN=RPL10 PE=1 SV=1	gi|242064590|ref|XP_002453584.1|hypothetical protein SORBIDRAFT_04g008500 [Sorghum bicolor] >gnl|BL_ORD_ID|538262 hypothetical protein SORBIDRAFT_04g008500 [Sorghum bicolor]
c3671_g1_i1	335	GO:0005777;	-	virNOG02527	I	-	gi|357507921|ref|XP_003624249.1|Acyl-CoA thioesterase [Medicago truncatula] >gnl|BL_ORD_ID|802549 Acyl-CoA thioesterase [Medicago truncatula] >gnl|BL_ORD_ID|802549 unknown [Medicago truncatula]
c3675_g1_i1	541	GO:0004674;GO:0005524;GO:0004672;GO:0006468;GO:0042803;GO:0016772;	-	virNOG03669	T	sp|Q9S7D9|ACCR1_ARATH Serine/threonine-protein kinase-like protein CCR1 OS=Arabidopsis thaliana GN=CCR1 PE=1 SV=1	gi|460402317|ref|XP_004246660.1|PREDICTED: serine/threonine-protein kinase-like protein CCR1-like isoform 1 [Solanum lycopersicum]
c3676_g1_i1	228	GO:0009611;GO:0005634;GO:0009637;GO:0010252;GO:0048364;GO:0010182;GO:0009737;GO:0046855;GO:0009743;GO:0007584;GO:0052658;GO:0046856;GO:0010087;	-	virNOG00671	U	sp|O80560|IP5PC_ARATH Type I inositol 1,4,5-trisphosphate 5-phosphatase 12 OS=Arabidopsis thaliana GN=5PTASE12 PE=1 SV=1	gi|502126642|ref|XP_004499384.1|PREDICTED: type I inositol 1,4,5-trisphosphate 5-phosphatase 12-like isoform X2 [Cicer arietinum]
c3676_g2_i1	719	GO:0080008;GO:0005634;GO:0004445;GO:0004527;GO:0046855;GO:0090305;GO:0046856;GO:0004519;GO:0052658;	-	virNOG00671	U	sp|O80560|IP5PC_ARATH Type I inositol 1,4,5-trisphosphate 5-phosphatase 12 OS=Arabidopsis thaliana GN=5PTASE12 PE=1 SV=1	gi|224140699|ref|XP_002323716.1|predicted protein [Populus trichocarpa] >gnl|BL_ORD_ID|424298 predicted protein [Populus trichocarpa]
c3682_g1_i1	387	GO:0016020;GO:0023014;GO:0016310;GO:0005524;GO:0035556;GO:0004713;GO:0000160;GO:0004672;GO:0000166;GO:0004871;GO:0000156;GO:0018108;GO:0007165;GO:0016301;GO:0006468;GO:0000155;GO:0016740;GO:0016772;	-	NOG10576;proNOG102791;proNOG22708	T	-	gi|302849000|ref|XP_002956031.1|hypothetical protein VOLCADRAFT_35327 [Volvox carteri f. nagariensis] >gnl|BL_ORD_ID|692486 hypothetical protein VOLCADRAFT_35327 [Volvox carteri f. nagariensis]
c3686_g1_i1	264	GO:0030246;GO:0008152;GO:0016051;GO:0008483;GO:0005975;GO:0016740;GO:0004360;	-	opiNOG07975;saccNOG01608	M	sp|P53704|GFA1_CANAL Glutamine--fructose-6-phosphate aminotransferase [isomerizing] OS=Candida albicans (strain SC5314 / ATCC MYA-2876) GN=GFA1 PE=1 SV=2	gi|412988946|emb|CCO15537.1|glucosamine--fructose-6-phosphate aminotransferase [isomerizing] 1 [Bathycoccus prasinos]
c3690_g1_i1	381	GO:0005524;GO:0000166;GO:0006950;	-	KOG0101;virNOG03266	O	sp|P09189|HSP7C_PETHY Heat shock cognate 70 kDa protein OS=Petunia hybrida GN=HSP70 PE=2 SV=1	gi|38488578|dbj|BAD02271.1|heat shock protein 70 [Nicotiana benthamiana]
c3698_g1_i2	414	GO:0016020;GO:0003824;	-	virNOG02275	WMG	-	gi|482552452|gb|EOA16645.1|hypothetical protein CARUB_v10004820mg [Capsella rubella]
c3716_g1_i1	456	GO:0005759;GO:0005524;GO:0005737;GO:0044267;GO:0005829;GO:0000166;GO:0005507;GO:0009941;GO:0005886;GO:0009507;GO:0006457;GO:0009408;GO:0005774;GO:0046686;GO:0042026;GO:0022626;GO:0009570;	-	opiNOG03353	O	sp|Q5B041|HSP60_EMENI Heat shock protein 60 OS=Emericella nidulans (strain FGSC A4 / ATCC 38163 / CBS 112.46 / NRRL 194 / M139) GN=hsp60 PE=1 SV=1	gi|307108009|gb|EFN56250.1|hypothetical protein CHLNCDRAFT_51922 [Chlorella variabilis]
c3718_g1_i2	1128	-	K03257	virNOG17786	J	-	gi|462400267|gb|EMJ05935.1|hypothetical protein PRUPE_ppa011388mg [Prunus persica]
c3718_g2_i1	257	-	-	virNOG17786	J	-	gi|255565156|ref|XP_002523570.1|conserved hypothetical protein [Ricinus communis] >gnl|BL_ORD_ID|449572 conserved hypothetical protein [Ricinus communis]
c3720_g1_i1	739	-	-	virNOG00042	R	sp|O82380|PP175_ARATH Pentatricopeptide repeat-containing protein At2g29760, chloroplastic OS=Arabidopsis thaliana GN=PCMP-H33 PE=2 SV=1	gi|460398241|ref|XP_004244671.1|PREDICTED: pentatricopeptide repeat-containing protein At2g22410, mitochondrial-like [Solanum lycopersicum]
c3720_g2_i1	212	-	-	KOG4197;virNOG00042;virNOG05716;virNOG09119	R	sp|O23266|PP308_ARATH Pentatricopeptide repeat-containing protein At4g14050, mitochondrial OS=Arabidopsis thaliana GN=PCMP-H13 PE=2 SV=3	gi|462423817|gb|EMJ28080.1|hypothetical protein PRUPE_ppa016715mg, partial [Prunus persica]
c3729_g1_i1	207	GO:0005506;GO:0006537;GO:0050660;GO:0016639;GO:0055114;GO:0016040;GO:0015930;GO:0006807;GO:0019676;GO:0016491;GO:0045181;GO:0008152;GO:0003824;GO:0051536;GO:0046686;GO:0016638;GO:0010181;GO:0048589;GO:0009570;	-	COG0067;sphNOG00400	E	sp|P96218|GLTB_MYCTU Glutamate synthase [NADPH] large chain OS=Mycobacterium tuberculosis GN=gltB PE=1 SV=3	gi|168029811|ref|XP_001767418.1|predicted protein [Physcomitrella patens subsp. patens] >gnl|BL_ORD_ID|278134 predicted protein [Physcomitrella patens subsp. patens]
c3750_g1_i1	1669	GO:0004674;GO:0005524;GO:0000166;GO:0004672;GO:0006468;GO:0016772;	-	virNOG33764;virNOG34542	TR	sp|O65479|CRK20_ARATH Putative cysteine-rich receptor-like protein kinase 20 OS=Arabidopsis thaliana GN=CRK20 PE=2 SV=2	gi|224076532|ref|XP_002304957.1|predicted protein [Populus trichocarpa] >gnl|BL_ORD_ID|406931 predicted protein [Populus trichocarpa]
c3751_g1_i1	452	GO:0006810;GO:0005643;GO:0005635;	-	virNOG02671	YU	-	gi|242073518|ref|XP_002446695.1|hypothetical protein SORBIDRAFT_06g020700 [Sorghum bicolor] >gnl|BL_ORD_ID|542632 hypothetical protein SORBIDRAFT_06g020700 [Sorghum bicolor]
c3774_g1_i2	768	GO:0005634;GO:0003677;GO:0055114;GO:0006352;GO:0016570;GO:0046872;GO:0016706;GO:0008270;GO:0016491;	-	virNOG10506;virNOG34312	RK	sp|Q9SD34|C3H44_ARATH Zinc finger CCCH domain-containing protein 44 OS=Arabidopsis thaliana GN=At3g51120 PE=2 SV=3	gi|297735049|emb|CBI17411.3|unnamed protein product [Vitis vinifera]
c3784_g1_i1	400	GO:0006810;GO:0016020;GO:0055085;GO:0008152;GO:0055114;GO:0004316;GO:0016021;GO:0016491;GO:0005215;	-	proNOG05422	R	sp|P05406|FIXR_BRAJA Protein FixR OS=Bradyrhizobium japonicum (strain USDA 110) GN=fixR PE=3 SV=2	gi|384254250|gb|EIE27724.1|NAD(P)-binding protein [Coccomyxa subellipsoidea C-169]
c3787_g1_i1	297	GO:0006413;GO:0003743;GO:0005886;	-	opiNOG05757	J	sp|P56329|IF2B_SCHPO Probable eukaryotic translation initiation factor 2 subunit beta OS=Schizosaccharomyces pombe (strain 972 / ATCC 24843) GN=tif212 PE=1 SV=2	gi|194696046|gb|ACF82107.1|unknown [Zea mays]
c3797_g1_i1	550	GO:0016020;GO:0005524;GO:0004672;GO:0016021;GO:0006468;GO:0016772;	-	COG4886;virNOG04791	ST	-	gi|356561355|ref|XP_003548948.1|PREDICTED: leucine-rich repeat receptor-like tyrosine-protein kinase At2g41820-like [Glycine max]
c3805_g1_i1	411	GO:0016020;GO:0006813;GO:0016021;GO:0071805;GO:0006811;GO:0015079;	-	virNOG02130	P	sp|Q9LD18|POT4_ARATH Potassium transporter 4 OS=Arabidopsis thaliana GN=POT4 PE=1 SV=2	gi|147862203|emb|CAN80473.1|hypothetical protein VITISV_025285 [Vitis vinifera]
c3807_g1_i1	266	GO:0016020;GO:0005774;GO:0008152;GO:0008670;GO:0055114;GO:0016491;	-	NOG07759;proNOG17801	R	sp|P50198|LINX_PSEPA 2,5-dichloro-2,5-cyclohexadiene-1,4-diol dehydrogenase OS=Pseudomonas paucimobilis GN=linX PE=3 SV=1	gi|242046842|ref|XP_002461167.1|hypothetical protein SORBIDRAFT_02g042120 [Sorghum bicolor] >gnl|BL_ORD_ID|529531 hypothetical protein SORBIDRAFT_02g042120 [Sorghum bicolor]
c3808_g1_i1	222	GO:0046872;GO:0003676;	-	-	-	-	gi|125562506|gb|EAZ07954.1|hypothetical protein OsI_30208 [Oryza sativa Indica Group]
c3820_g1_i1	325	GO:0006810;GO:0005783;GO:0019898;GO:0005622;GO:0016192;GO:0006886;GO:0005829;GO:0000166;GO:0005794;GO:0005525;GO:0005886;GO:0015031;GO:0009507;	-	opiNOG13136	U	sp|Q5BGB9|SAR1_EMENI Small COPII coat GTPase sar1 OS=Emericella nidulans (strain FGSC A4 / ATCC 38163 / CBS 112.46 / NRRL 194 / M139) GN=sar1 PE=3 SV=1	gi|307110597|gb|EFN58833.1|hypothetical protein CHLNCDRAFT_59583 [Chlorella variabilis]
c3827_g1_i1	1266	GO:0016020;GO:0005840;GO:0003723;GO:0005622;GO:0030529;GO:0006412;GO:0009941;GO:0009536;GO:0003735;GO:0009570;GO:0019843;GO:0009507;	K02884	virNOG17643	J	sp|P82413|RK19_SPIOL 50S ribosomal protein L19, chloroplastic OS=Spinacia oleracea GN=RPL19 PE=1 SV=2	gi|75107094|sp|P82413.2|RK19_SPIOLRecName: Full=50S ribosomal protein L19, chloroplastic; AltName: Full=CL19; Flags: Precursor >gnl|BL_ORD_ID|1127992 Chain R, Homology Model For The Spinach Chloroplast 50s Subunit Fitted To 9.4a Cryo-Em Map Of The 70s Chlororibosome >gnl|BL_ORD_ID|1127992 plastid ribosomal protein L19 precursor [Spinacia oleracea]
c3835_g1_i1	1118	GO:0016020;GO:0048046;GO:0005634;GO:0016310;GO:0009506;GO:0005524;GO:0016301;GO:0006096;GO:0004618;GO:0005774;GO:0016740;GO:0005886;GO:0009570;	-	virNOG02588	G	sp|Q42962|PGKY_TOBAC Phosphoglycerate kinase, cytosolic OS=Nicotiana tabacum PE=1 SV=1	gi|211906450|gb|ACJ11718.1|phosphoglycerate kinase [Gossypium hirsutum]
c3835_g2_i1	920	GO:0016020;GO:0048046;GO:0005634;GO:0016310;GO:0009506;GO:0005524;GO:0016301;GO:0006096;GO:0004618;GO:0005774;GO:0016740;GO:0005886;GO:0009570;	-	virNOG02588	G	sp|P12783|PGKY_WHEAT Phosphoglycerate kinase, cytosolic OS=Triticum aestivum PE=2 SV=1	gi|62319057|dbj|BAD94190.1|phosphoglycerate kinase like protein [Arabidopsis thaliana]
c3849_g2_i1	209	-	-	virNOG09064	L	sp|Q9M4A1|SPO12_ARATH Meiotic recombination protein SPO11-2 OS=Arabidopsis thaliana GN=SPO11-2 PE=1 SV=1	gi|449501862|ref|XP_004161479.1|PREDICTED: meiotic recombination protein SPO11-2-like [Cucumis sativus]
c3850_g2_i1	228	GO:0052654;GO:0008152;GO:0003824;GO:0052655;GO:0004084;GO:0052656;GO:0009081;GO:0008483;GO:0016740;	-	COG0115;virNOG03879	E	sp|Q9M401|BCAT3_ARATH Branched-chain-amino-acid aminotransferase 3, chloroplastic OS=Arabidopsis thaliana GN=BCAT3 PE=1 SV=1	gi|297610875|ref|NP_001065311.2|Os10g0549500 [Oryza sativa Japonica Group] >gnl|BL_ORD_ID|571455 Os10g0549500, partial [Oryza sativa Japonica Group]
c3851_g1_i1	874	GO:0016020;GO:0016746;GO:0008152;GO:0019706;GO:0046872;GO:0016021;GO:0008270;GO:0016740;	-	COG5273;virNOG11116	R	sp|Q0WQK2|ZDHC9_ARATH Probable protein S-acyltransferase 7 OS=Arabidopsis thaliana GN=PAT07 PE=1 SV=1	gi|462411536|gb|EMJ16585.1|hypothetical protein PRUPE_ppa005757mg [Prunus persica]
c3872_g1_i1	764	GO:0008168;GO:0032259;	-	virNOG04061	R	sp|O80844|PMTG_ARATH Probable methyltransferase PMT16 OS=Arabidopsis thaliana GN=At2g45750 PE=3 SV=1	gi|460377167|ref|XP_004234366.1|PREDICTED: probable methyltransferase PMT15-like [Solanum lycopersicum]
c3885_g1_i1	254	GO:0010200;GO:0006355;GO:0006351;	-	virNOG16029;virNOG28441;virNOG29146	SR	sp|P0C883|SCL33_ARATH Scarecrow-like protein 33 OS=Arabidopsis thaliana GN=SCL33 PE=3 SV=1	gi|414873667|tpg|DAA52224.1|TPA: hypothetical protein ZEAMMB73_501970 [Zea mays]
c3899_g1_i1	222	GO:0015074;GO:0003677;GO:0020037;GO:0055114;GO:0003676;GO:0006979;GO:0004601;GO:0008270;GO:0006310;	-	virNOG10663	R	sp|P92520|M820_ARATH Uncharacterized mitochondrial protein AtMg00820 OS=Arabidopsis thaliana GN=AtMg00820 PE=4 SV=1	gi|77553024|gb|ABA95820.1|retrotransposon protein, putative, unclassified [Oryza sativa Japonica Group]
c3916_g1_i1	377	GO:0015986;GO:0045263;GO:0015078;	-	opiNOG44644;pleNOG06226	C	sp|P81450|ATP18_YEAST ATP synthase subunit J, mitochondrial OS=Saccharomyces cerevisiae (strain ATCC 204508 / S288c) GN=ATP18 PE=1 SV=1	gi|195608816|gb|ACG26238.1|hypothetical protein [Zea mays]
c3939_g1_i1	450	GO:0004709;GO:0000165;GO:0016310;GO:0005524;GO:0016301;GO:0006468;GO:0004674;GO:0004672;GO:0016740;GO:0016772;GO:0000186;	-	KOG0584;virNOG03227	T	sp|Q6EU49|WNK4_ORYSJ Probable serine/threonine-protein kinase WNK4 OS=Oryza sativa subsp. japonica GN=WNK4 PE=2 SV=1	gi|255564615|ref|XP_002523302.1|kinase, putative [Ricinus communis] >gnl|BL_ORD_ID|449823 kinase, putative [Ricinus communis]
c3939_g1_i2	336	GO:0004709;GO:0000165;GO:0016310;GO:0005524;GO:0016301;GO:0006468;GO:0004674;GO:0004672;GO:0016740;GO:0016772;GO:0000186;	-	virNOG03227	T	sp|Q8S8Y8|WNK6_ARATH Probable serine/threonine-protein kinase WNK6 OS=Arabidopsis thaliana GN=WNK6 PE=2 SV=1	gi|502156785|ref|XP_004510645.1|PREDICTED: serine/threonine-protein kinase WNK8-like isoform X2 [Cicer arietinum]
c3946_g1_i1	621	-	-	-	-	-	gi|462403962|gb|EMJ09519.1|hypothetical protein PRUPE_ppa002793mg [Prunus persica]
c3951_g1_i1	254	GO:0016310;GO:0005524;GO:0016301;GO:0006468;GO:0046777;GO:0004674;GO:0005509;GO:0004672;GO:0000166;GO:0016772;	-	COG5126;KOG0032;virNOG01312	ZTD	sp|Q06850|CDPK1_ARATH Calcium-dependent protein kinase 1 OS=Arabidopsis thaliana GN=CPK1 PE=1 SV=1	gi|402810030|gb|AFR11235.1|calcium dependent protein kinase 5, partial [Chenopodium album]
c3965_g1_i1	294	GO:0006810;GO:0016020;GO:0055085;GO:0035349;GO:0016021;GO:0015228;GO:0005739;GO:0005886;	-	opiNOG04078;pleNOG00545;sorNOG02674	C	sp|O13805|YE08_SCHPO Uncharacterized mitochondrial carrier C17H9.08 OS=Schizosaccharomyces pombe (strain 972 / ATCC 24843) GN=SPAC17H9.08 PE=3 SV=1	gi|302838923|ref|XP_002951019.1|hypothetical protein VOLCADRAFT_44344 [Volvox carteri f. nagariensis] >gnl|BL_ORD_ID|697358 hypothetical protein VOLCADRAFT_44344 [Volvox carteri f. nagariensis]
c3973_g1_i1	312	GO:0006099;GO:0045252;GO:0016746;GO:0008152;GO:0004149;GO:0016740;	-	sphNOG03358	C	sp|P65633|ODP2_MYCTU Dihydrolipoyllysine-residue acetyltransferase component of pyruvate dehydrogenase complex OS=Mycobacterium tuberculosis GN=dlaT PE=1 SV=1	gi|222834495|gb|EEE72972.1|predicted protein [Populus trichocarpa]
c3977_g1_i1	1525	GO:0005829;GO:0006415;GO:0005886;GO:0016149;GO:0005737;GO:0003747;	-	virNOG01982	J	sp|Q9LPV8|ERF1Y_ARATH Eukaryotic peptide chain release factor subunit 1-2 OS=Arabidopsis thaliana GN=ERF1-2 PE=2 SV=1	gi|242050730|ref|XP_002463109.1|hypothetical protein SORBIDRAFT_02g037930 [Sorghum bicolor] >gnl|BL_ORD_ID|531442 hypothetical protein SORBIDRAFT_02g037930 [Sorghum bicolor]
c3987_g1_i1	218	GO:0046872;GO:0008270;	-	virNOG13749	O	-	gi|460399263|ref|XP_004245161.1|PREDICTED: uncharacterized protein LOC101252908 [Solanum lycopersicum]
c3988_g1_i1	1621	-	-	NOG141185;virNOG19460	S	-	gi|302142892|emb|CBI20187.3|unnamed protein product [Vitis vinifera]
c3992_g1_i1	348	-	-	KOG4197;virNOG07922	R	sp|Q9LS25|PP420_ARATH Pentatricopeptide repeat-containing protein At5g46580, chloroplastic OS=Arabidopsis thaliana GN=At5g46580 PE=2 SV=1	gi|470128668|ref|XP_004300258.1|PREDICTED: pentatricopeptide repeat-containing protein At5g46580, chloroplastic-like [Fragaria vesca subsp. vesca]
c3992_g2_i1	287	-	-	virNOG07922	R	-	gi|357476703|ref|XP_003608637.1|Pentatricopeptide repeat-containing protein [Medicago truncatula] >gnl|BL_ORD_ID|219657 Pentatricopeptide repeat-containing protein [Medicago truncatula]
c4004_g1_i2	220	GO:0048046;GO:0020037;GO:0055114;GO:0006979;GO:0046872;GO:0005618;GO:0005829;GO:0004601;GO:0005794;GO:0016491;	-	virNOG05361;virNOG09590;virNOG31740	RGE	sp|P22195|PER1_ARAHY Cationic peroxidase 1 OS=Arachis hypogaea GN=PNC1 PE=1 SV=2	gi|157154541|gb|ABV24961.1|peroxidase [Catharanthus roseus]
c4017_g1_i1	1238	GO:0043565;GO:0006351;GO:0010584;	-	virNOG06718	S	-	gi|147819737|emb|CAN67303.1|hypothetical protein VITISV_000736 [Vitis vinifera]
c4019_g1_i1	1539	GO:0006886;GO:0030132;GO:0030130;GO:0005198;GO:0016192;	-	virNOG02535;virNOG16347	SU	sp|Q7XKE9|CLC1_ORYSJ Clathrin light chain 1 OS=Oryza sativa subsp. japonica GN=Os04g0679100 PE=2 SV=1	gi|460376678|ref|XP_004234124.1|PREDICTED: clathrin light chain 1-like [Solanum lycopersicum]
c4022_g1_i1	570	GO:0009055;GO:0000023;GO:0030385;GO:0016730;GO:0051536;GO:0055114;GO:0019252;GO:0046872;GO:0051539;GO:0009536;GO:0009941;GO:0043085;GO:0009507;GO:0016491;GO:0009570;	K17892	virNOG20016	O	sp|O49856|FTRC_SOYBN Ferredoxin-thioredoxin reductase catalytic chain, chloroplastic OS=Glycine max GN=FTRC PE=1 SV=1	gi|225452570|ref|XP_002280653.1|PREDICTED: ferredoxin-thioredoxin reductase catalytic chain, chloroplastic [Vitis vinifera] >gnl|BL_ORD_ID|226835 unnamed protein product [Vitis vinifera]
c4030_g1_i1	2072	GO:0005739;GO:0080156;	-	virNOG15080	R	sp|Q9CA56|PP121_ARATH Pentatricopeptide repeat-containing protein At1g74600, chloroplastic OS=Arabidopsis thaliana GN=PCMP-E69 PE=2 SV=1	gi|225456755|ref|XP_002268980.1|PREDICTED: pentatricopeptide repeat-containing protein At1g74600, chloroplastic [Vitis vinifera] >gnl|BL_ORD_ID|229519 unnamed protein product [Vitis vinifera]
c4031_g1_i2	894	-	K11138	virNOG13315	S	sp|Q6PR54|RIF1_MOUSE Telomere-associated protein RIF1 OS=Mus musculus GN=Rif1 PE=1 SV=2	gi|297739000|emb|CBI28245.3|unnamed protein product [Vitis vinifera]
c4032_g1_i1	212	GO:0003964;GO:0006278;	-	KOG0017;virNOG00819	R	sp|P10978|POLX_TOBAC Retrovirus-related Pol polyprotein from transposon TNT 1-94 OS=Nicotiana tabacum PE=2 SV=1	gi|371943165|gb|AEX61039.1|reverse transcriptase [Chenopodium quinoa]
c4038_g1_i1	259	-	-	-	-	-	gi|225447417|ref|XP_002276175.1|PREDICTED: fasciclin-like arabinogalactan protein 21-like [Vitis vinifera]
c4040_g1_i1	467	-	-	-	-	-	gi|224078428|ref|XP_002305539.1|f-box family protein [Populus trichocarpa] >gnl|BL_ORD_ID|407482 f-box family protein [Populus trichocarpa]
c4041_g1_i1	776	GO:0005886;	-	virNOG13176	S	-	gi|224127292|ref|XP_002320038.1|predicted protein [Populus trichocarpa] >gnl|BL_ORD_ID|419118 predicted protein [Populus trichocarpa]
c4041_g1_i2	777	GO:0005886;	-	virNOG13176	S	-	gi|482571072|gb|EOA35260.1|hypothetical protein CARUB_v10020441mg [Capsella rubella]
c4042_g1_i1	464	GO:0008270;	-	virNOG04842;virNOG30579	S	-	gi|147860580|emb|CAN81864.1|hypothetical protein VITISV_010591 [Vitis vinifera]
c4043_g1_i1	495	GO:0006810;GO:0016020;GO:0005267;GO:0051260;GO:0010029;GO:0006811;GO:0030007;GO:0005216;GO:0005509;GO:0016021;GO:0010119;GO:0071805;	-	virNOG07897	P	sp|Q8LBL1|TPK1_ARATH Two-pore potassium channel 1 OS=Arabidopsis thaliana GN=TPK1 PE=1 SV=2	gi|357495031|ref|XP_003617804.1|Outward rectifying potassium channel [Medicago truncatula] >gnl|BL_ORD_ID|217161 Outward rectifying potassium channel [Medicago truncatula]
c4049_g1_i1	644	GO:0016310;GO:0005524;GO:0004715;GO:0016301;GO:0030247;GO:0006468;GO:0004672;GO:0000166;GO:0016740;GO:0016772;GO:0018108;	-	virNOG04329	T	sp|P0C5E2|Y1839_ARATH Probable serine/threonine-protein kinase At1g18390 OS=Arabidopsis thaliana GN=At1g18390 PE=1 SV=2	gi|6714300|gb|AAF25996.1|AC013354_15F15H18.11 [Arabidopsis thaliana]
c4056_g1_i1	340	GO:0015074;GO:0008270;GO:0003676;	-	KOG0017;NOG109340;virNOG19602;virNOG33673;virNOG35686	SR	sp|P92520|M820_ARATH Uncharacterized mitochondrial protein AtMg00820 OS=Arabidopsis thaliana GN=AtMg00820 PE=4 SV=1	gi|359477310|ref|XP_003631962.1|PREDICTED: uncharacterized protein LOC100855226 [Vitis vinifera]
c4057_g1_i1	284	GO:0016020;GO:0005982;GO:0045454;GO:0009705;GO:0005515;GO:0009648;GO:0016558;GO:0050897;GO:0006979;GO:0042744;GO:0022626;GO:0009416;GO:0005777;GO:0048573;GO:0006635;GO:0009970;GO:0004096;GO:0005829;GO:0003333;GO:0016021;GO:0005739;GO:0009507;GO:0006810;GO:0005634;GO:0016036;GO:0009409;GO:0008219;GO:0005773;GO:0005774;GO:0006995;GO:0010319;GO:0015171;	-	virNOG06633;virNOG32727	PE	sp|Q9ASS7|CAAT2_ARATH Cationic amino acid transporter 2, vacuolar OS=Arabidopsis thaliana GN=CAT2 PE=1 SV=1	gi|297840681|ref|XP_002888222.1|hypothetical protein ARALYDRAFT_475412 [Arabidopsis lyrata subsp. lyrata] >gnl|BL_ORD_ID|646633 hypothetical protein ARALYDRAFT_475412 [Arabidopsis lyrata subsp. lyrata]
c4058_g1_i1	452	GO:0000287;GO:0016020;GO:0008152;GO:0005524;GO:0019829;GO:0006812;GO:0046872;GO:0016787;GO:0045332;GO:0015914;GO:0000166;GO:0016021;GO:0004012;GO:0005886;	-	virNOG02917;virNOG28777	P	sp|Q9LI83|ALA10_ARATH Phospholipid-transporting ATPase 10 OS=Arabidopsis thaliana GN=ALA10 PE=1 SV=1	gi|110739779|dbj|BAF01796.1|calcium-transporting ATPase like protein [Arabidopsis thaliana]
c4059_g1_i1	680	GO:0008152;GO:0005524;GO:0004386;GO:0008026;GO:0003676;GO:0006413;GO:0003743;GO:0016787;GO:0000166;GO:0006200;	-	COG0513;opiNOG00452	JL	sp|A6RJ45|IF4A_BOTFB ATP-dependent RNA helicase eIF4A OS=Botryotinia fuckeliana (strain B05.10) GN=tif1 PE=1 SV=1	gi|326511343|dbj|BAJ87685.1|predicted protein [Hordeum vulgare subsp. vulgare]
c4063_g1_i1	204	GO:0016706;GO:0010224;GO:0055114;GO:0016491;	-	virNOG10006	Q	sp|Q7XZQ7|FL3H_PETCR Flavanone 3-dioxygenase OS=Petroselinum crispum GN=FHT PE=1 SV=1	gi|257195165|gb|ACV49883.1|flavanone 3-hydroxylase [Gerbera jamesonii]
c4063_g1_i2	292	GO:0016706;GO:0051213;GO:0010224;GO:0055114;GO:0045486;GO:0016491;	-	COG3491;virNOG10006	QR	sp|Q7XZQ7|FL3H_PETCR Flavanone 3-dioxygenase OS=Petroselinum crispum GN=FHT PE=1 SV=1	gi|550391|emb|CAA57410.1|flavonone-3-hydroxylase [Medicago sativa]
c4064_g1_i1	218	GO:0016020;GO:0050664;GO:0004601;GO:0005509;GO:0016021;GO:0055114;GO:0016491;	-	virNOG02891	QP	sp|O48538|RBOHF_ARATH Respiratory burst oxidase homolog protein F OS=Arabidopsis thaliana GN=RBOHF PE=1 SV=1	gi|4584981|gb|AAD25225.1|AF088279_1NADPH oxidase [Potamogeton crispus]
c4065_g1_i2	806	GO:0016760;GO:0016020;GO:0016757;GO:0030244;GO:0016021;GO:0016740;GO:0005886;	-	virNOG09811	S	sp|Q8VZK9|CSLE1_ARATH Cellulose synthase-like protein E1 OS=Arabidopsis thaliana GN=CSLE1 PE=1 SV=1	gi|462403810|gb|EMJ09367.1|hypothetical protein PRUPE_ppa001941mg [Prunus persica]
c4065_g2_i1	596	GO:0016760;GO:0016020;GO:0016757;GO:0030244;GO:0016021;GO:0016740;GO:0005886;	-	virNOG09811	S	sp|Q8VZK9|CSLE1_ARATH Cellulose synthase-like protein E1 OS=Arabidopsis thaliana GN=CSLE1 PE=1 SV=1	gi|255563554|ref|XP_002522779.1|cellulose synthase, putative [Ricinus communis] >gnl|BL_ORD_ID|450433 cellulose synthase, putative [Ricinus communis]
c4070_g2_i1	798	GO:0006457;GO:0009941;GO:0005737;GO:0009507;GO:0009570;	K04078	virNOG20038	O	-	gi|225453275|ref|XP_002267346.1|PREDICTED: 20 kDa chaperonin, chloroplastic [Vitis vinifera] >gnl|BL_ORD_ID|226585 unnamed protein product [Vitis vinifera]
c4072_g1_i1	1072	GO:0009505;GO:0048046;GO:0005618;GO:0006508;GO:0004190;	-	virNOG13728	O	sp|Q9LHE3|ASPG2_ARATH Protein ASPARTIC PROTEASE IN GUARD CELL 2 OS=Arabidopsis thaliana GN=ASPG2 PE=2 SV=1	gi|359492937|ref|XP_002283889.2|PREDICTED: aspartic proteinase nepenthesin-1-like [Vitis vinifera]
c4072_g2_i1	667	GO:0009505;GO:0048046;GO:0005618;GO:0006508;GO:0004190;	-	virNOG13728	O	sp|Q766C3|NEP1_NEPGR Aspartic proteinase nepenthesin-1 OS=Nepenthes gracilis GN=nep1 PE=1 SV=1	gi|302142046|emb|CBI19249.3|unnamed protein product [Vitis vinifera]
c4074_g1_i1	363	GO:0005829;	-	KOG2033;virNOG01877	IU	sp|Q9Z160|COG1_MOUSE Conserved oligomeric Golgi complex subunit 1 OS=Mus musculus GN=Cog1 PE=2 SV=3	gi|255547420|ref|XP_002514767.1|conserved hypothetical protein [Ricinus communis] >gnl|BL_ORD_ID|458098 conserved hypothetical protein [Ricinus communis]
c4075_g1_i1	374	GO:0020037;GO:0016705;GO:0046872;GO:0005506;GO:0004497;GO:0055114;GO:0016491;	-	COG2124;virNOG16714	Q	sp|P37122|C76A2_SOLME Cytochrome P450 76A2 OS=Solanum melongena GN=CYP76A2 PE=2 SV=1	gi|224090875|ref|XP_002309107.1|cytochrome P450 [Populus trichocarpa] >gnl|BL_ORD_ID|413698 cytochrome P450 [Populus trichocarpa]
c4082_g1_i1	345	GO:0055085;GO:0016021;	-	virNOG03633	G	sp|Q652N5|PHT44_ORYSJ Probable anion transporter 4, chloroplastic OS=Oryza sativa subsp. japonica GN=PHT4;4 PE=2 SV=1	gi|502157148|ref|XP_004510775.1|PREDICTED: probable anion transporter 2, chloroplastic-like [Cicer arietinum]
c4091_g1_i1	677	-	-	virNOG06585	S	sp|Q9LRW1|LBD22_ARATH LOB domain-containing protein 22 OS=Arabidopsis thaliana GN=LBD22 PE=2 SV=1	gi|255572937|ref|XP_002527399.1|LOB domain-containing protein, putative [Ricinus communis] >gnl|BL_ORD_ID|445796 LOB domain-containing protein, putative [Ricinus communis]
c4094_g1_i1	854	GO:0009507;	-	virNOG10499	S	sp|Q5UNY4|YL728_MIMIV Uncharacterized protein L728 OS=Acanthamoeba polyphaga mimivirus GN=MIMI_L728 PE=4 SV=1	gi|15240579|ref|NP_196825.1|uncharacterized protein [Arabidopsis thaliana] >gnl|BL_ORD_ID|47744 putative protein [Arabidopsis thaliana] >gnl|BL_ORD_ID|47744 AT5g13210/T31B5_30 [Arabidopsis thaliana] >gnl|BL_ORD_ID|47744 uncharacterized protein AT5G13210 [Arabidopsis thaliana]
c4094_g2_i1	1547	-	-	NOG19820;virNOG10499	S	sp|Q5UNY4|YL728_MIMIV Uncharacterized protein L728 OS=Acanthamoeba polyphaga mimivirus GN=MIMI_L728 PE=4 SV=1	gi|482555935|gb|EOA20127.1|hypothetical protein CARUB_v10000406mg [Capsella rubella]
c4095_g1_i1	237	-	-	virNOG26816	S	-	gi|462398345|gb|EMJ04013.1|hypothetical protein PRUPE_ppa014191mg [Prunus persica]
c4096_g1_i1	333	-	-	KOG4197;virNOG01257	R	sp|Q9SN39|PP320_ARATH Pentatricopeptide repeat-containing protein At4g18750, chloroplastic OS=Arabidopsis thaliana GN=PCMP-H45 PE=2 SV=1	gi|470116967|ref|XP_004294643.1|PREDICTED: pentatricopeptide repeat-containing protein At4g18750, chloroplastic-like [Fragaria vesca subsp. vesca]
c4097_g1_i2	1011	GO:0003964;GO:0003723;GO:0006278;	-	KOG1075;virNOG27891;virNOG28351;virNOG39468	QR	sp|P0C2F6|RNHX1_ARATH Putative ribonuclease H protein At1g65750 OS=Arabidopsis thaliana GN=At1g65750 PE=3 SV=1	gi|356529184|ref|XP_003533176.1|PREDICTED: uncharacterized protein LOC100777167 [Glycine max]
c4106_g1_i1	1210	GO:0080048;GO:0008152;	-	virNOG03971	R	sp|Q8RWE8|GGAP1_ARATH GDP-L-galactose phosphorylase 1 OS=Arabidopsis thaliana GN=VTC2 PE=1 SV=1	gi|224069370|ref|XP_002302967.1|predicted protein [Populus trichocarpa] >gnl|BL_ORD_ID|403895 predicted protein [Populus trichocarpa]
c4106_g2_i1	1240	GO:0080048;GO:0008152;	-	virNOG03971	R	sp|Q8RWE8|GGAP1_ARATH GDP-L-galactose phosphorylase 1 OS=Arabidopsis thaliana GN=VTC2 PE=1 SV=1	gi|189345250|gb|ACD92981.1|VTC2-like protein [Nicotiana tabacum]
c4108_g1_i1	1902	GO:0005634;GO:0005737;	-	virNOG00902	S	sp|Q9LX07|ANXD7_ARATH Annexin D7 OS=Arabidopsis thaliana GN=ANNAT7 PE=2 SV=1	gi|460383361|ref|XP_004237394.1|PREDICTED: uncharacterized protein LOC101260128 [Solanum lycopersicum]
c4114_g2_i1	526	-	-	virNOG19079	R	-	gi|51970104|dbj|BAD43744.1|unknown protein [Arabidopsis thaliana]
c4117_g1_i1	772	GO:0006914;	K08341	virNOG19391	Z	sp|Q6Z1D5|ATG8C_ORYSJ Autophagy-related protein 8C OS=Oryza sativa subsp. japonica GN=ATG8C PE=2 SV=1	gi|350540060|ref|NP_001234630.1|autophagy 8a [Solanum lycopersicum] >gnl|BL_ORD_ID|735428 autophagy 8a [Solanum lycopersicum]
c4119_g2_i2	541	GO:0008152;GO:0016740;	-	-	-	-	gi|356513551|ref|XP_003525476.1|PREDICTED: uncharacterized protein LOC100796052 [Glycine max]
c4122_g1_i1	1478	-	-	virNOG08500	R	-	gi|470143097|ref|XP_004307221.1|PREDICTED: uncharacterized protein LOC101292742 [Fragaria vesca subsp. vesca]
c4134_g1_i1	535	GO:0005840;GO:0005622;GO:0022625;GO:0006412;GO:0003735;	K02924	onyNOG08047;opiNOG41526;sordNOG14326	J	sp|Q96W55|RL39_CANAX 60S ribosomal protein L39 OS=Candida albicans GN=RPL39 PE=3 SV=1	gi|315113272|pdb|3IZR|OOChain o, Localization Of The Large Subunit Ribosomal Proteins Into A 5.5 A Cryo-Em Map Of Triticum Aestivum Translating 80s Ribosome >gnl|BL_ORD_ID|1104830 ribosomal protein L39 [Triticum aestivum] >gnl|BL_ORD_ID|1104830 predicted protein [Hordeum vulgare subsp. vulgare] >gnl|BL_ORD_ID|1104830 predicted protein [Hordeum vulgare subsp. vulgare] >gnl|BL_ORD_ID|1104830 predic…
c4135_g1_i1	766	GO:0005774;GO:0006886;GO:0009536;GO:0005741;	K17769	virNOG23443;virNOG23663;virNOG25394	U	sp|Q9FNC9|TOM92_ARATH Mitochondrial import receptor subunit TOM9-2 OS=Arabidopsis thaliana GN=TOM9-2 PE=1 SV=3	gi|449527302|ref|XP_004170651.1|PREDICTED: mitochondrial import receptor subunit TOM22 homolog 2-like [Cucumis sativus]
c4142_g1_i1	960	GO:0034051;GO:0010204;GO:0006468;GO:0002237;GO:0005886;GO:0009816;GO:0019897;	-	-	-	-	gi|297741778|emb|CBI33050.3|unnamed protein product [Vitis vinifera]
c4142_g2_i1	290	-	-	virNOG18571	T	sp|Q8GYN5|RIN4_ARATH RPM1-interacting protein 4 OS=Arabidopsis thaliana GN=RIN4 PE=1 SV=1	gi|460403159|ref|XP_004247064.1|PREDICTED: RPM1-interacting protein 4-like [Solanum lycopersicum]
c4153_g1_i1	442	GO:0048046;GO:0050162;GO:0055114;GO:0046872;GO:0045735;GO:0005576;GO:0030145;GO:0016491;	-	virNOG01631	R	sp|P45852|GLP1_MESCR Germin-like protein OS=Mesembryanthemum crystallinum PE=2 SV=1	gi|449449599|ref|XP_004142552.1|PREDICTED: germin-like protein subfamily 1 member 17-like [Cucumis sativus] >gnl|BL_ORD_ID|1170502 PREDICTED: germin-like protein subfamily 1 member 17-like [Cucumis sativus]
c4157_g1_i1	423	GO:0005768;GO:0016757;GO:0005794;GO:0008150;GO:0005802;GO:0009507;	-	virNOG04842	S	-	gi|460389900|ref|XP_004240583.1|PREDICTED: uncharacterized protein LOC101246434 [Solanum lycopersicum]
c4157_g2_i1	457	-	-	virNOG04842	S	-	gi|194694414|gb|ACF81291.1|unknown [Zea mays]
c4158_g1_i1	502	GO:0008168;GO:0048364;GO:0005802;GO:0010289;GO:0005768;GO:0009735;GO:0032259;GO:0048367;	-	virNOG01315	R	sp|Q9C9Q8|PMTT_ARATH Probable pectin methyltransferase QUA2 OS=Arabidopsis thaliana GN=QUA2 PE=1 SV=2	gi|224082113|ref|XP_002306569.1|predicted protein [Populus trichocarpa] >gnl|BL_ORD_ID|414582 predicted protein [Populus trichocarpa]
c4158_g2_i1	473	GO:0008168;GO:0048364;GO:0005802;GO:0010289;GO:0005768;GO:0009735;GO:0048367;GO:0032259;	-	virNOG01315	R	sp|Q9C9Q8|PMTT_ARATH Probable pectin methyltransferase QUA2 OS=Arabidopsis thaliana GN=QUA2 PE=1 SV=2	gi|225459280|ref|XP_002285784.1|PREDICTED: probable pectin methyltransferase QUA2 [Vitis vinifera] >gnl|BL_ORD_ID|481887 unnamed protein product [Vitis vinifera]
c4159_g1_i1	1067	GO:0016651;GO:0055114;GO:0045271;GO:0022904;GO:0005747;GO:0005743;GO:0031966;GO:0008137;GO:0016491;GO:0009507;	K03949	virNOG18308	C	sp|Q9FLX7|NDUA5_ARATH Probable NADH dehydrogenase [ubiquinone] 1 alpha subcomplex subunit 5, mitochondrial OS=Arabidopsis thaliana GN=At5g52840 PE=1 SV=1	gi|225464631|ref|XP_002276087.1|PREDICTED: probable NADH dehydrogenase [ubiquinone] 1 alpha subcomplex subunit 5, mitochondrial [Vitis vinifera] >gnl|BL_ORD_ID|229382 unnamed protein product [Vitis vinifera]
c4160_g1_i1	758	-	-	virNOG19188;virNOG30457	SR	-	gi|255537385|ref|XP_002509759.1|conserved hypothetical protein [Ricinus communis] >gnl|BL_ORD_ID|461905 conserved hypothetical protein [Ricinus communis]
c4161_g2_i1	543	GO:0016485;GO:0016021;GO:0043085;	-	virNOG02899	S	sp|Q8L9G7|APH1_ARATH Gamma-secretase subunit APH1-like OS=Arabidopsis thaliana GN=At2g31440 PE=2 SV=2	gi|462420670|gb|EMJ24933.1|hypothetical protein PRUPE_ppa010446mg [Prunus persica]
c4161_g1_i2	681	GO:0016485;GO:0016021;GO:0043085;	-	virNOG02899	S	sp|Q8L9G7|APH1_ARATH Gamma-secretase subunit APH1-like OS=Arabidopsis thaliana GN=At2g31440 PE=2 SV=2	gi|449446239|ref|XP_004140879.1|PREDICTED: gamma-secretase subunit APH1-like [Cucumis sativus]
c4165_g1_i1	1980	-	-	virNOG17718	S	sp|P46290|RL31_NICGU 60S ribosomal protein L31 OS=Nicotiana glutinosa GN=RPL31 PE=1 SV=1	gi|297738712|emb|CBI27957.3|unnamed protein product [Vitis vinifera]
c4169_g1_i1	657	-	-	virNOG02810	R	-	gi|460384385|ref|XP_004237892.1|PREDICTED: uncharacterized WD repeat-containing protein C2A9.03-like [Solanum lycopersicum]
c4170_g1_i1	1261	GO:0005634;GO:0046872;GO:0009414;GO:0016567;GO:0008270;GO:0051865;GO:0004842;	-	virNOG20703;virNOG24766	R	sp|Q9LHJ8|SAP5_ARATH Zinc finger A20 and AN1 domain-containing stress-associated protein 5 OS=Arabidopsis thaliana GN=SAP5 PE=2 SV=1	gi|356548943|ref|XP_003542858.1|PREDICTED: zinc finger A20 and AN1 domain-containing stress-associated protein 5-like [Glycine max]
c4171_g1_i1	1450	GO:0004180;GO:0004185;GO:0006508;GO:0005829;GO:0005773;	K16298	virNOG03124	O	sp|Q56WF8|SCP48_ARATH Serine carboxypeptidase-like 48 OS=Arabidopsis thaliana GN=SCPL48 PE=2 SV=2	gi|18447763|gb|AAL67992.1|putative serine carboxypeptidase precursor [Gossypium hirsutum]
c4171_g2_i1	362	GO:0004180;GO:0004185;GO:0006508;	-	virNOG03124	O	sp|P32826|SCP49_ARATH Serine carboxypeptidase-like 49 OS=Arabidopsis thaliana GN=SCPL49 PE=2 SV=2	gi|460390105|ref|XP_004240682.1|PREDICTED: serine carboxypeptidase-like 48-like [Solanum lycopersicum]
c4172_g1_i1	448	-	-	virNOG14329	D	-	gi|462410322|gb|EMJ15656.1|hypothetical protein PRUPE_ppa024337mg, partial [Prunus persica]
c4173_g1_i1	773	GO:0006810;GO:0005215;	-	proNOG07697	E	-	gi|255604941|ref|XP_002538310.1|conserved hypothetical protein [Ricinus communis] >gnl|BL_ORD_ID|434969 conserved hypothetical protein [Ricinus communis]
c4173_g2_i1	2945	GO:0016209;GO:0055114;GO:0051920;GO:0016491;	K01624	proNOG02297;proNOG101158	G	sp|P29271|ALF2_RHOSH Fructose-bisphosphate aldolase 2 OS=Rhodobacter sphaeroides GN=cfxB PE=3 SV=1	gi|168011598|ref|XP_001758490.1|predicted protein [Physcomitrella patens subsp. patens] >gnl|BL_ORD_ID|287136 predicted protein [Physcomitrella patens subsp. patens]
c4178_g1_i1	2176	GO:0009535;GO:0016853;GO:0042742;GO:0009579;GO:0009052;GO:0009536;GO:0004751;GO:0009941;GO:0009570;GO:0009507;	K01807	COG0120;NOG03039;NOG87631;proNOG02350;proNOG71278	SKG	sp|Q1GX07|RPIA_SPHAL Ribose-5-phosphate isomerase A OS=Sphingopyxis alaskensis (strain DSM 13593 / LMG 18877 / RB2256) GN=rpiA PE=3 SV=1	gi|168032596|ref|XP_001768804.1|predicted protein [Physcomitrella patens subsp. patens] >gnl|BL_ORD_ID|276766 predicted protein [Physcomitrella patens subsp. patens]
c4179_g1_i1	1138	GO:0009506;GO:0005886;GO:0009507;	-	virNOG02201	S	sp|Q66GQ2|Y5162_ARATH Uncharacterized protein At5g41620 OS=Arabidopsis thaliana GN=At5g41620 PE=1 SV=2	gi|255537659|ref|XP_002509896.1|conserved hypothetical protein [Ricinus communis] >gnl|BL_ORD_ID|462042 conserved hypothetical protein [Ricinus communis]
c4182_g2_i1	1688	GO:0042242;GO:0003824;GO:0009236;	K02224	proNOG06452	H	sp|Q8UBQ8|COBB_AGRT5 Cobyrinic acid A,C-diamide synthase OS=Agrobacterium tumefaciens (strain C58 / ATCC 33970) GN=cobB PE=3 SV=1	gi|307109315|gb|EFN57553.1|hypothetical protein CHLNCDRAFT_34762, partial [Chlorella variabilis]
c4183_g1_i1	301	GO:0003824;GO:0044237;GO:0050662;	-	COG0451;virNOG00500	MG	sp|Q8S8T4|UXS4_ARATH UDP-glucuronic acid decarboxylase 4 OS=Arabidopsis thaliana GN=UXS4 PE=2 SV=1	gi|297743891|emb|CBI36861.3|unnamed protein product [Vitis vinifera]
c4183_g2_i1	685	GO:0003824;GO:0005802;GO:0000139;GO:0005768;GO:0044237;GO:0042732;GO:0005886;GO:0050662;	-	COG0451;virNOG00500	MG	sp|Q8S8T4|UXS4_ARATH UDP-glucuronic acid decarboxylase 4 OS=Arabidopsis thaliana GN=UXS4 PE=2 SV=1	gi|459942252|gb|AGG91153.1|UDP-glucoronic acid decarboxylase, partial [Cicer arietinum]
c4185_g1_i1	2525	GO:0006457;GO:0005634;GO:0005524;GO:0009409;GO:0006950;GO:0045036;GO:0009579;GO:0046686;GO:0051082;GO:0000166;GO:0005739;GO:0009941;	-	virNOG05874	O	sp|Q02028|HSP7S_PEA Stromal 70 kDa heat shock-related protein, chloroplastic OS=Pisum sativum GN=HSP70 PE=1 SV=1	gi|470129443|ref|XP_004300629.1|PREDICTED: stromal 70 kDa heat shock-related protein, chloroplastic-like [Fragaria vesca subsp. vesca]
c4186_g1_i1	1182	-	K02947	virNOG18642	J	sp|Q9LTF2|RS103_ARATH 40S ribosomal protein S10-3 OS=Arabidopsis thaliana GN=RPS10C PE=2 SV=2	gi|449518405|ref|XP_004166232.1|PREDICTED: 40S ribosomal protein S10-like [Cucumis sativus]
c4189_g1_i1	1355	GO:0052852;GO:0009854;GO:0003973;GO:0003824;GO:0005777;GO:0055114;GO:0010181;GO:0052854;GO:0009853;GO:0016491;GO:0052853;	K11517	virNOG00280	C	sp|P05414|GOX_SPIOL Peroxisomal (S)-2-hydroxy-acid oxidase OS=Spinacia oleracea PE=1 SV=1	gi|121530|sp|P05414.1|GOX_SPIOLRecName: Full=Peroxisomal (S)-2-hydroxy-acid oxidase; AltName: Full=Glycolate oxidase; Short=GOX; AltName: Full=Short chain alpha-hydroxy acid oxidase >gnl|BL_ORD_ID|1054885 glycolate oxidase (EC 1.1.3.15) [Spinacia oleracea]
c4192_g1_i1	993	GO:0048046;GO:0007346;GO:0040014;GO:0042742;GO:0009860;GO:0009791;GO:0008283;GO:0005829;GO:0005886;GO:0009507;GO:0031117;GO:0001558;GO:0090333;GO:0005634;GO:0009506;GO:0010252;GO:0048527;GO:0008017;GO:0048364;GO:0009579;GO:0048768;GO:0005774;GO:0046686;GO:0005794;GO:0009819;GO:0009790;GO:0090406;	-	virNOG11693	ZD	sp|Q5J907|TCTP_ELAGV Translationally-controlled tumor protein homolog OS=Elaeis guineensis var. tenera GN=TCTP PE=1 SV=1	gi|225432248|ref|XP_002271111.1|PREDICTED: uncharacterized protein LOC100251175 isoform 1 [Vitis vinifera] >gnl|BL_ORD_ID|198867 hypothetical protein VITISV_009947 [Vitis vinifera] >gnl|BL_ORD_ID|198867 unnamed protein product [Vitis vinifera]
c4193_g1_i1	4573	GO:0005622;GO:0019673;GO:0008446;GO:0003824;GO:0044237;GO:0050662;	K01711	proNOG00082	M	sp|O85713|GM4D_RHIFH GDP-mannose 4,6-dehydratase OS=Rhizobium fredii (strain HH103) GN=gmd PE=3 SV=1	gi|449471037|ref|XP_004153189.1|PREDICTED: GDP-mannose 4,6-dehydratase-like, partial [Cucumis sativus]
c4195_g1_i1	977	-	-	-	-	-	gi|147778529|emb|CAN71712.1|hypothetical protein VITISV_013459 [Vitis vinifera]
c4197_g2_i1	7465	GO:0016829;GO:0008152;GO:0006355;GO:0008484;GO:0004089;GO:0003824;GO:0003700;	K03446	proNOG01082;proNOG12857	PE	sp|O69787|BETC_RHIME Choline-sulfatase OS=Rhizobium meliloti (strain 1021) GN=betC PE=1 SV=2	gi|449466143|ref|XP_004150786.1|PREDICTED: multidrug resistance protein B-like [Cucumis sativus]
c4202_g1_i1	389	GO:0016020;GO:0006810;GO:0006754;GO:0015986;GO:0006811;GO:0046933;	-	virNOG08611	C	sp|P22778|ATPO_IPOBA ATP synthase subunit O, mitochondrial OS=Ipomoea batatas PE=1 SV=1	gi|57239889|gb|AAW49238.1|oligomycin sensitivity conferring protein [Silene diclinis]
c4202_g2_i1	741	GO:0016020;GO:0015986;GO:0046933;	K02137	virNOG08611	C	sp|P22778|ATPO_IPOBA ATP synthase subunit O, mitochondrial OS=Ipomoea batatas PE=1 SV=1	gi|23507248|gb|AAN38067.1|oligomycin sensitivity conferring protein [Silene latifolia]
c4203_g1_i1	661	GO:0008152;GO:0016787;	-	virNOG21894	R	-	gi|224098966|ref|XP_002311337.1|predicted protein [Populus trichocarpa] >gnl|BL_ORD_ID|409976 predicted protein [Populus trichocarpa]
c4204_g1_i1	956	GO:0006457;GO:0003755;GO:0031977;GO:0016853;GO:0000413;GO:0055114;GO:0016491;	K01802	virNOG18892	O	sp|Q9LM71|FKB18_ARATH Peptidyl-prolyl cis-trans isomerase FKBP18, chloroplastic OS=Arabidopsis thaliana GN=FKBP18 PE=1 SV=2	gi|297745584|emb|CBI40749.3|unnamed protein product [Vitis vinifera]
c4206_g1_i1	1093	GO:0005634;GO:0006355;GO:0005622;GO:0046982;GO:0043565;	K08065	virNOG19243;virNOG32830	K	sp|Q9FGJ3|NFYB2_ARATH Nuclear transcription factor Y subunit B-2 OS=Arabidopsis thaliana GN=NFYB2 PE=2 SV=1	gi|255563500|ref|XP_002522752.1|ccaat-binding transcription factor subunit A, putative [Ricinus communis] >gnl|BL_ORD_ID|450406 ccaat-binding transcription factor subunit A, putative [Ricinus communis]
c4210_g1_i1	3394	GO:0003723;GO:0009451;GO:0009982;GO:0001522;GO:0009507;	K06180	proNOG00461	J	sp|Q45480|YLYB_BACSU Uncharacterized RNA pseudouridine synthase YlyB OS=Bacillus subtilis (strain 168) GN=ylyB PE=3 SV=3	gi|303287646|ref|XP_003063112.1|predicted protein [Micromonas pusilla CCMP1545] >gnl|BL_ORD_ID|489063 predicted protein [Micromonas pusilla CCMP1545]
c4210_g2_i1	2846	GO:0005634;GO:0016799;GO:0008152;GO:0006281;GO:0006284;GO:0004844;GO:0016798;GO:0016787;GO:0005739;GO:0006974;	K03648	proNOG00366	R	sp|Q8UCM8|UNG_AGRT5 Uracil-DNA glycosylase OS=Agrobacterium tumefaciens (strain C58 / ATCC 33970) GN=ung PE=3 SV=1	gi|460371403|ref|XP_004231528.1|PREDICTED: uracil-DNA glycosylase-like [Solanum lycopersicum]
c4211_g1_i1	1905	GO:0020037;GO:0005506;GO:0055114;GO:0046872;GO:0016705;GO:0070330;GO:0004497;GO:0005886;GO:0016491;	K00517	virNOG08080	Q	sp|O48928|C77A3_SOYBN Cytochrome P450 77A3 OS=Glycine max GN=CYP77A3 PE=2 SV=1	gi|225444349|ref|XP_002265911.1|PREDICTED: cytochrome P450 77A3 [Vitis vinifera] >gnl|BL_ORD_ID|230411 unnamed protein product [Vitis vinifera]
c4212_g1_i1	1239	GO:0005829;	-	virNOG17720	R	sp|Q62785|HAP28_RAT 28 kDa heat- and acid-stable phosphoprotein OS=Rattus norvegicus GN=Pdap1 PE=1 SV=1	gi|356533777|ref|XP_003535436.1|PREDICTED: 28 kDa heat- and acid-stable phosphoprotein-like [Glycine max]
c4213_g1_i1	6678	GO:0006810;GO:0016020;GO:0005215;	K12346	proNOG02231	P	sp|Q8UEM1|MNTH_AGRT5 Divalent metal cation transporter MntH OS=Agrobacterium tumefaciens (strain C58 / ATCC 33970) GN=mntH PE=3 SV=1	gi|159486036|ref|XP_001701050.1|manganese transport protein [Chlamydomonas reinhardtii] >gnl|BL_ORD_ID|242868 manganese transport protein, partial [Chlamydomonas reinhardtii]
c4213_g2_i1	3234	GO:0016746;GO:0042619;	-	proNOG07617	S	sp|P0AA99|YAFK_ECOLI Putative L,D-transpeptidase YafK OS=Escherichia coli (strain K12) GN=yafK PE=3 SV=1	gi|255589121|ref|XP_002534842.1|conserved hypothetical protein [Ricinus communis] >gnl|BL_ORD_ID|438405 conserved hypothetical protein [Ricinus communis]
c4216_g1_i1	1557	GO:0046872;GO:0030001;	-	virNOG09704	P	sp|Q9SZN7|HIP26_ARATH Heavy metal-associated isoprenylated plant protein 26 OS=Arabidopsis thaliana GN=HIPP26 PE=1 SV=1	gi|302143997|emb|CBI23102.3|unnamed protein product [Vitis vinifera]
c4219_g1_i2	208	GO:0016020;GO:0004722;GO:0009718;GO:0005515;GO:0005887;GO:0003700;GO:0019430;GO:0008152;GO:0003824;GO:0008195;GO:0031540;GO:0003677;GO:0009733;GO:0006355;GO:0003993;GO:0009723;GO:0005829;GO:0009651;GO:0005576;GO:0016311;GO:0005739;GO:0005886;GO:0009507;GO:0050832;GO:0005634;GO:0016036;GO:0009745;GO:0009753;GO:0010048;GO:0010224;GO:0009505;GO:0006995;GO:0046283;GO:0006644;	-	virNOG04245;virNOG06017	I	sp|Q9ZU49|LPP1_ARATH Lipid phosphate phosphatase 1 OS=Arabidopsis thaliana GN=LPP1 PE=2 SV=2	gi|297817704|ref|XP_002876735.1|ATPAP1 [Arabidopsis lyrata subsp. lyrata] >gnl|BL_ORD_ID|635459 ATPAP1 [Arabidopsis lyrata subsp. lyrata]
c4220_g1_i1	3559	GO:0048046;GO:0005524;GO:0055114;GO:0009534;GO:0006544;GO:0009941;GO:0005739;GO:0030170;GO:0009507;GO:0016491;GO:0032440;GO:0006546;GO:0003824;GO:0004375;GO:0046686;GO:0009570;	K00281	virNOG04511	E	sp|O49954|GCSP_SOLTU Glycine dehydrogenase [decarboxylating], mitochondrial OS=Solanum tuberosum GN=GDCSP PE=2 SV=1	gi|3334200|sp|O49954.1|GCSP_SOLTURecName: Full=Glycine dehydrogenase [decarboxylating], mitochondrial; AltName: Full=Glycine cleavage system P protein; AltName: Full=Glycine decarboxylase; Flags: Precursor >gnl|BL_ORD_ID|1046752 P-Protein precursor [Solanum tuberosum]
c4221_g2_i1	1410	GO:0003723;	-	virNOG04925;virNOG09272;virNOG30461	R	sp|Q9LS72|PP261_ARATH Pentatricopeptide repeat-containing protein At3g29230 OS=Arabidopsis thaliana GN=PCMP-E27 PE=2 SV=1	gi|470114083|ref|XP_004293247.1|PREDICTED: pentatricopeptide repeat-containing protein At3g29230-like [Fragaria vesca subsp. vesca]
c4221_g1_i2	1303	-	-	KOG4197;virNOG06728;virNOG30461;virNOG31668	R	sp|P0C8Q7|PP369_ARATH Pentatricopeptide repeat-containing protein At5g08305 OS=Arabidopsis thaliana GN=PCMP-E105 PE=2 SV=1	gi|224092607|ref|XP_002309680.1|predicted protein [Populus trichocarpa] >gnl|BL_ORD_ID|414236 predicted protein [Populus trichocarpa]
c4225_g1_i1	847	GO:0008152;GO:0016874;	-	-	-	sp|Q6DR20|FB110_ARATH F-box protein At2g17036 OS=Arabidopsis thaliana GN=At2g17036 PE=2 SV=1	gi|449455577|ref|XP_004145529.1|PREDICTED: F-box protein SKIP23-like [Cucumis sativus] >gnl|BL_ORD_ID|1173382 PREDICTED: F-box protein SKIP23-like [Cucumis sativus]
c4229_g1_i1	410	-	-	fuNOG26624;opiNOG45978;opiNOG69954;opiNOG76833	S	sp|Q3E813|YL154_YEAST Uncharacterized protein YLR154C-G OS=Saccharomyces cerevisiae (strain ATCC 204508 / S288c) GN=YLR154C-G PE=2 SV=1	gi|357488201|ref|XP_003614388.1|hypothetical protein MTR_5g051050, partial [Medicago truncatula] >gnl|BL_ORD_ID|815156 hypothetical protein MTR_5g051050, partial [Medicago truncatula]
c4230_g1_i1	3249	GO:0016020;GO:0016310;GO:0005524;GO:0055114;GO:0004672;GO:0016021;GO:0000186;GO:0016491;GO:0032440;GO:0000165;GO:0004709;GO:0016301;GO:0006468;GO:0004674;GO:0016740;GO:0016772;	-	virNOG06761	T	sp|Q9LVP0|Y5639_ARATH Probable leucine-rich repeat receptor-like protein kinase At5g63930 OS=Arabidopsis thaliana GN=At5g63930 PE=1 SV=1	gi|359477838|ref|XP_002283031.2|PREDICTED: probable leucine-rich repeat receptor-like protein kinase At2g33170-like [Vitis vinifera]
c4232_g2_i1	411	GO:0008233;GO:0006508;	-	virNOG25538	R	sp|Q9ZQI8|NLTL2_ARATH Non-specific lipid-transfer protein-like protein At2g13820 OS=Arabidopsis thaliana GN=At2g13820 PE=1 SV=1	gi|357476975|ref|XP_003608773.1|Lipid transfer-like protein VAS [Medicago truncatula] >gnl|BL_ORD_ID|218059 Lipid transfer-like protein VAS [Medicago truncatula]
c4236_g1_i1	859	GO:0046872;GO:0009630;GO:0009501;GO:0016567;GO:0008270;GO:0004842;	-	virNOG21986	O	sp|Q8LPN7|RNG1L_ARATH E3 ubiquitin-protein ligase RING1-like OS=Arabidopsis thaliana GN=At3g19950 PE=2 SV=1	gi|255568472|ref|XP_002525210.1|zinc finger protein, putative [Ricinus communis] >gnl|BL_ORD_ID|447991 zinc finger protein, putative [Ricinus communis]
c4238_g1_i1	835	GO:0005575;GO:0003674;GO:0009733;GO:0006816;	K14488	virNOG23894	S	sp|P33080|AX10A_SOYBN Auxin-induced protein X10A OS=Glycine max PE=2 SV=1	gi|482560756|gb|EOA24947.1|hypothetical protein CARUB_v10018241mg [Capsella rubella]
c4242_g1_i1	270	GO:0003964;GO:0003723;GO:0006278;	-	virNOG07744	R	sp|Q9LN22|PPR54_ARATH Pentatricopeptide repeat-containing protein At1g20300, mitochondrial OS=Arabidopsis thaliana GN=At1g20300 PE=2 SV=1	gi|302141714|emb|CBI18917.3|unnamed protein product [Vitis vinifera]
c4254_g1_i1	218	-	-	NOG101433	S	-	gi|222838027|gb|EEE76392.1|predicted protein [Populus trichocarpa]
c4259_g1_i1	1715	GO:0055114;GO:0016491;	-	virNOG07033	R	sp|Q10058|YAM3_SCHPO Putative oxidoreductase C1F5.03c OS=Schizosaccharomyces pombe (strain 972 / ATCC 24843) GN=SPAC1F5.03c PE=3 SV=1	gi|224080937|ref|XP_002306237.1|predicted protein [Populus trichocarpa] >gnl|BL_ORD_ID|414265 predicted protein [Populus trichocarpa]
c4259_g1_i2	1535	GO:0055114;GO:0016491;	-	virNOG07033	R	sp|Q10058|YAM3_SCHPO Putative oxidoreductase C1F5.03c OS=Schizosaccharomyces pombe (strain 972 / ATCC 24843) GN=SPAC1F5.03c PE=3 SV=1	gi|462400900|gb|EMJ06457.1|hypothetical protein PRUPE_ppa006298mg [Prunus persica]
c4268_g1_i1	599	GO:0005634;GO:0005737;	-	virNOG03350	S	sp|Q6ICB0|DESI1_HUMAN Desumoylating isopeptidase 1 OS=Homo sapiens GN=DESI1 PE=1 SV=1	gi|357505291|ref|XP_003622934.1|PPPDE peptidase domain-containing protein [Medicago truncatula] >gnl|BL_ORD_ID|801497 PPPDE peptidase domain-containing protein [Medicago truncatula]
c4268_g2_i1	926	GO:0005634;GO:0005737;	-	virNOG03350	S	sp|Q6GLM5|DESI1_XENLA Desumoylating isopeptidase 1 OS=Xenopus laevis GN=desi1 PE=2 SV=1	gi|225465451|ref|XP_002266369.1|PREDICTED: PPPDE peptidase domain-containing protein 2-like isoform 2 [Vitis vinifera] >gnl|BL_ORD_ID|482918 PREDICTED: PPPDE peptidase domain-containing protein 2-like isoform 1 [Vitis vinifera]
c4273_g1_i1	1267	GO:0008152;GO:0016787;	-	virNOG05816	T	-	gi|224067860|ref|XP_002302569.1|predicted protein [Populus trichocarpa] >gnl|BL_ORD_ID|403518 predicted protein [Populus trichocarpa]
c4281_g1_i1	977	GO:0005634;GO:0009414;GO:0000166;GO:0009651;GO:0010029;GO:0009737;GO:0003676;	-	virNOG07102	R	sp|Q5ZJX4|RBM38_CHICK RNA-binding protein 38 OS=Gallus gallus GN=RBM38 PE=2 SV=1	gi|255565834|ref|XP_002523906.1|RNA-binding region-containing protein, putative [Ricinus communis] >gnl|BL_ORD_ID|449283 RNA-binding region-containing protein, putative [Ricinus communis]
c4282_g2_i1	712	-	-	virNOG00664	S	-	gi|462407048|gb|EMJ12512.1|hypothetical protein PRUPE_ppa000534mg [Prunus persica]
c4285_g1_i1	803	GO:0000398;GO:0016998;GO:0052861;GO:0006355;GO:0009723;GO:0005681;GO:0052862;GO:0043565;GO:0050793;GO:0003700;	-	virNOG18341	K	sp|Q9SKD0|BPC1_ARATH Protein BASIC PENTACYSTEINE1 OS=Arabidopsis thaliana GN=BPC1 PE=1 SV=1	gi|225424484|ref|XP_002285185.1|PREDICTED: protein BASIC PENTACYSTEINE1 isoform 1 [Vitis vinifera] >gnl|BL_ORD_ID|306136 GAGA-binding transcriptional activator BBR/BPC1-like [Vitis vinifera] >gnl|BL_ORD_ID|306136 GAGA-binding transcriptional activator BBR/BPC1-like [Vitis vinifera]
c4296_g1_i1	699	-	-	-	-	-	gi|460403608|ref|XP_004247281.1|PREDICTED: uncharacterized protein LOC101257701 [Solanum lycopersicum]
c4297_g1_i1	912	GO:0046872;GO:0042254;	-	virNOG02182	J	sp|O59811|YJVF_SCHPO Zinc finger protein C550.15c OS=Schizosaccharomyces pombe (strain 972 / ATCC 24843) GN=SPCC550.15c PE=1 SV=1	gi|225457809|ref|XP_002266110.1|PREDICTED: ribosome maturation protein SBDS [Vitis vinifera] >gnl|BL_ORD_ID|223683 unnamed protein product [Vitis vinifera]
c4297_g2_i1	942	GO:0005634;GO:0003723;GO:0006355;GO:0005737;GO:0006364;GO:0042254;GO:0042273;GO:0003700;	K14574	virNOG02182	J	sp|Q3SWZ6|SBDS_BOVIN Ribosome maturation protein SBDS OS=Bos taurus GN=SBDS PE=2 SV=1	gi|255558444|ref|XP_002520247.1|Shwachman-Bodian-Diamond syndrome protein, putative [Ricinus communis] >gnl|BL_ORD_ID|452830 Shwachman-Bodian-Diamond syndrome protein, putative [Ricinus communis]
c4298_g1_i2	277	GO:0003723;	-	virNOG06278	S	sp|Q9LSZ0|APO4_ARATH APO protein 4, mitochondrial OS=Arabidopsis thaliana GN=APO4 PE=2 SV=2	gi|297739301|emb|CBI28952.3|unnamed protein product [Vitis vinifera]
c4302_g2_i2	353	-	-	NOG149002;virNOG23400;virNOG23903	S	-	gi|224121632|ref|XP_002330749.1|predicted protein [Populus trichocarpa] >gnl|BL_ORD_ID|429741 predicted protein [Populus trichocarpa]
c4303_g1_i1	947	GO:0032440;GO:0016020;GO:0016310;GO:0005524;GO:0016301;GO:0006468;GO:0055114;GO:0004674;GO:0000166;GO:0004672;GO:0016021;GO:0016740;GO:0016772;GO:0016491;	-	virNOG11088	T	sp|C0LGU5|Y5457_ARATH Probable LRR receptor-like serine/threonine-protein kinase At5g45780 OS=Arabidopsis thaliana GN=At5g45780 PE=2 SV=1	gi|255562452|ref|XP_002522232.1|BRASSINOSTEROID INSENSITIVE 1-associated receptor kinase 1 precursor, putative [Ricinus communis] >gnl|BL_ORD_ID|450891 BRASSINOSTEROID INSENSITIVE 1-associated receptor kinase 1 precursor, putative [Ricinus communis]
c4308_g1_i1	234	GO:0008270;GO:0003676;	-	virNOG09359	R	sp|Q9S7F4|PP206_ARATH Putative pentatricopeptide repeat-containing protein At2g01510 OS=Arabidopsis thaliana GN=PCMP-H36 PE=3 SV=1	gi|296082276|emb|CBI21281.3|unnamed protein product [Vitis vinifera]
c4308_g2_i1	2195	-	-	virNOG09359	R	sp|Q9S7F4|PP206_ARATH Putative pentatricopeptide repeat-containing protein At2g01510 OS=Arabidopsis thaliana GN=PCMP-H36 PE=3 SV=1	gi|359488555|ref|XP_003633777.1|PREDICTED: putative pentatricopeptide repeat-containing protein At2g01510-like, partial [Vitis vinifera]
c4308_g1_i2	234	-	-	virNOG09359	R	sp|Q9S7F4|PP206_ARATH Putative pentatricopeptide repeat-containing protein At2g01510 OS=Arabidopsis thaliana GN=PCMP-H36 PE=3 SV=1	gi|356570253|ref|XP_003553304.1|PREDICTED: putative pentatricopeptide repeat-containing protein At2g01510-like [Glycine max]
c4310_g1_i1	849	GO:0016020;GO:0016310;GO:0005524;GO:0055114;GO:0004672;GO:0000166;GO:0016021;GO:0005886;GO:0000186;GO:0016491;GO:0032440;GO:0004709;GO:0000165;GO:0016301;GO:0006468;GO:0004674;GO:0016740;GO:0016772;	-	COG4886;virNOG07516	ST	sp|Q9SGP2|HSL1_ARATH Receptor-like protein kinase HSL1 OS=Arabidopsis thaliana GN=HSL1 PE=2 SV=1	gi|225445082|ref|XP_002280395.1|PREDICTED: receptor-like protein kinase HSL1-like [Vitis vinifera]
c4318_g1_i1	385	-	-	virNOG08271	S	sp|Q9LF24|LNG1_ARATH Protein LONGIFOLIA 1 OS=Arabidopsis thaliana GN=LNG1 PE=1 SV=1	gi|356519134|ref|XP_003528229.1|PREDICTED: uncharacterized protein LOC100805643 [Glycine max]
c4329_g1_i1	449	GO:0008152;GO:0016597;	-	virNOG00001	S	-	gi|460372243|ref|XP_004231941.1|PREDICTED: uncharacterized protein LOC101266885 [Solanum lycopersicum]
c4329_g1_i2	620	GO:0008152;GO:0016597;	-	virNOG00001	S	-	gi|470103699|ref|XP_004288269.1|PREDICTED: uncharacterized protein LOC101292932 [Fragaria vesca subsp. vesca]
c4342_g1_i1	1718	GO:0046872;GO:0008270;	-	virNOG03401	O	sp|Q4FE47|XB35_ARATH Putative E3 ubiquitin-protein ligase XBAT35 OS=Arabidopsis thaliana GN=XBAT35 PE=2 SV=1	gi|225446355|ref|XP_002274072.1|PREDICTED: putative E3 ubiquitin-protein ligase XBAT35 [Vitis vinifera] >gnl|BL_ORD_ID|226476 unnamed protein product [Vitis vinifera]
c4348_g1_i1	1855	-	-	virNOG03951;virNOG40565	S	sp|P37707|B2_DAUCA B2 protein OS=Daucus carota PE=2 SV=1	gi|584825|sp|P37707.1|B2_DAUCARecName: Full=B2 protein >gnl|BL_ORD_ID|9146 B2 protein [Daucus carota]
c4352_g1_i1	436	-	-	virNOG22248	S	sp|Q8LGD5|MKS1_ARATH Protein MKS1 OS=Arabidopsis thaliana GN=MKS1 PE=1 SV=2	gi|460385579|ref|XP_004238481.1|PREDICTED: uncharacterized protein LOC101249172 [Solanum lycopersicum]
c4358_g1_i1	550	GO:0016757;GO:0008152;GO:0016740;	-	virNOG09282;virNOG11378	WMG	sp|Q8H038|KATAM_ORYSJ Xyloglucan galactosyltransferase KATAMARI1 homolog OS=Oryza sativa subsp. japonica GN=Os03g0144800 PE=2 SV=1	gi|255555144|ref|XP_002518609.1|Xyloglucan galactosyltransferase KATAMARI1, putative [Ricinus communis] >gnl|BL_ORD_ID|454543 Xyloglucan galactosyltransferase KATAMARI1, putative [Ricinus communis]
c4359_g1_i1	407	GO:0006099;GO:0016829;GO:0015977;GO:0008964;GO:0003824;	-	COG2352;virNOG02027	C	sp|P16097|CAPP2_MESCR Phosphoenolpyruvate carboxylase 2 OS=Mesembryanthemum crystallinum GN=PPC2 PE=3 SV=1	gi|387966140|emb|CBM40372.1|phosphoenolpyruvate carboxylase, partial [Corrigiola litoralis]
c4359_g2_i1	518	GO:0006099;GO:0016829;GO:0015977;GO:0008964;GO:0003824;	-	COG2352;virNOG02027	C	sp|P16097|CAPP2_MESCR Phosphoenolpyruvate carboxylase 2 OS=Mesembryanthemum crystallinum GN=PPC2 PE=3 SV=1	gi|361069515|gb|AEW09069.1|Pinus taeda anonymous locus CL3560Contig1_03 genomic sequence >gnl|BL_ORD_ID|900966 Pinus taeda anonymous locus CL3560Contig1_03 genomic sequence >gnl|BL_ORD_ID|900966 Pinus taeda anonymous locus CL3560Contig1_03 genomic sequence >gnl|BL_ORD_ID|900966 Pinus taeda anonymous locus CL3560Contig1_03 genomic sequence >gnl|BL_ORD_ID|900966 Pinus taeda anonymous locus CL3560Co…
c4366_g1_i1	520	GO:0010483;GO:0016310;GO:0005524;GO:0043680;GO:0009791;GO:0004672;GO:0018108;GO:0050832;GO:0004715;GO:0009506;GO:0016301;GO:0006468;GO:0046777;GO:0004674;GO:0016740;GO:0016772;	-	COG0515;KOG1187;virNOG00647	T	sp|Q9SCZ4|FERON_ARATH Receptor-like protein kinase FERONIA OS=Arabidopsis thaliana GN=FER PE=1 SV=1	gi|255575610|ref|XP_002528705.1|kinase, putative [Ricinus communis] >gnl|BL_ORD_ID|444529 kinase, putative [Ricinus communis]
c4370_g1_i1	1013	GO:0005634;GO:0070918;GO:0043621;GO:0044030;GO:0006306;	-	virNOG21672	R	sp|Q9LUJ3|RDM1_ARATH Protein RDM1 OS=Arabidopsis thaliana GN=RDM1 PE=1 SV=1	gi|449432680|ref|XP_004134127.1|PREDICTED: protein RDM1-like isoform 1 [Cucumis sativus] >gnl|BL_ORD_ID|1162326 PREDICTED: protein RDM1-like isoform 2 [Cucumis sativus] >gnl|BL_ORD_ID|1162326 PREDICTED: protein RDM1-like isoform 1 [Cucumis sativus] >gnl|BL_ORD_ID|1162326 PREDICTED: protein RDM1-like isoform 2 [Cucumis sativus]
c4380_g1_i2	248	-	-	-	-	-	gi|357482067|ref|XP_003611319.1|hypothetical protein MTR_5g012740 [Medicago truncatula] >gnl|BL_ORD_ID|812373 hypothetical protein MTR_5g012740 [Medicago truncatula]
c4382_g1_i1	2014	GO:0000166;GO:0009507;GO:0003676;	K13098	NOG95955;virNOG12469	R	sp|Q8BGC0|HTSF1_MOUSE HIV Tat-specific factor 1 homolog OS=Mus musculus GN=Htatsf1 PE=1 SV=1	gi|242056291|ref|XP_002457291.1|hypothetical protein SORBIDRAFT_03g005050 [Sorghum bicolor] >gnl|BL_ORD_ID|534186 hypothetical protein SORBIDRAFT_03g005050 [Sorghum bicolor]
c4384_g1_i1	249	GO:0016020;GO:0012505;GO:0046872;GO:0005509;	-	KOG0027;virNOG23825	T	sp|O81092|ALL3_OLEEU Polcalcin Ole e 3 OS=Olea europaea GN=OLE3 PE=1 SV=1	gi|14423844|sp|O81092.1|POLC3_OLEEURecName: Full=Polcalcin Ole e 3; AltName: Full=Calcium-binding pollen allergen Ole e 3; AltName: Allergen=Ole e 3 >gnl|BL_ORD_ID|1035906 calcium-binding pollen allergen [Olea europaea]
c4391_g1_i1	693	GO:0046872;GO:0008270;GO:0055114;GO:0016491;	-	virNOG02079	Q	sp|Q6V4H0|10HGO_CATRO 8-hydroxygeraniol dehydrogenase OS=Catharanthus roseus GN=10HGO PE=1 SV=1	gi|394997329|gb|AFN44009.1|cinnamyl alcohol dehydrogenase [Neolamarckia cadamba]
c4391_g2_i1	821	GO:0046872;GO:0046029;GO:0008270;GO:0055114;GO:0016491;	-	COG1064;virNOG02079	QC	sp|P93257|MTDH_MESCR Probable mannitol dehydrogenase OS=Mesembryanthemum crystallinum GN=ELI3 PE=2 SV=1	gi|332384183|gb|AEE69008.1|cinnamyl alcohol dehydrogenase 3 [Camellia sinensis]
c4392_g1_i1	916	GO:0046872;GO:0008152;GO:0005524;GO:0000166;GO:0006200;GO:0017111;GO:0016887;	K06185	opiNOG01961;pleNOG03071	R	sp|P40024|ARB1_YEAST ABC transporter ATP-binding protein ARB1 OS=Saccharomyces cerevisiae (strain ATCC 204508 / S288c) GN=ARB1 PE=1 SV=1	gi|302843378|ref|XP_002953231.1|hypothetical protein VOLCADRAFT_93958 [Volvox carteri f. nagariensis] >gnl|BL_ORD_ID|695293 hypothetical protein VOLCADRAFT_93958 [Volvox carteri f. nagariensis]
c4393_g1_i1	1454	-	K11426	NOG195641;virNOG10212	RB	sp|Q9ZUM9|ASHR2_ARATH Histone-lysine N-methyltransferase ASHR2 OS=Arabidopsis thaliana GN=ASHR2 PE=2 SV=3	gi|462419588|gb|EMJ23851.1|hypothetical protein PRUPE_ppa006305mg [Prunus persica]
c4395_g1_i1	1368	GO:0009535;GO:0016853;GO:0042742;GO:0009579;GO:0009052;GO:0004751;GO:0009941;GO:0009570;GO:0009507;	K01807	virNOG01660	G	sp|Q9ZU38|RPIA_ARATH Probable ribose-5-phosphate isomerase OS=Arabidopsis thaliana GN=At2g01290 PE=2 SV=1	gi|18654317|gb|AAL77589.1|L43068_1chloroplast ribose-5-phosphate isomerase [Spinacia oleracea]
c4396_g2_i1	1164	GO:0042973;GO:0004553;GO:0008152;GO:0016787;GO:0005975;GO:0016798;	-	virNOG04186	R	sp|A7PQW3|E13B_VITVI Glucan endo-1,3-beta-glucosidase OS=Vitis vinifera GN=VIT_06s0061g00120 PE=1 SV=2	gi|224148749|ref|XP_002336706.1|predicted protein [Populus trichocarpa] >gnl|BL_ORD_ID|397009 predicted protein [Populus trichocarpa]
c4397_g1_i1	641	GO:0003905;GO:0003677;GO:0006284;GO:0003824;	K03652	virNOG03260	L	sp|Q39147|3MG_ARATH DNA-3-methyladenine glycosylase OS=Arabidopsis thaliana GN=MAG PE=2 SV=1	gi|460407705|ref|XP_004249291.1|PREDICTED: DNA-3-methyladenine glycosylase-like [Solanum lycopersicum]
c4397_g2_i1	412	GO:0003677;GO:0008152;GO:0052821;GO:0006284;GO:0043916;GO:0003824;GO:0016798;GO:0003905;GO:0008725;GO:0016787;GO:0052822;	-	virNOG03260	L	sp|Q39147|3MG_ARATH DNA-3-methyladenine glycosylase OS=Arabidopsis thaliana GN=MAG PE=2 SV=1	gi|470135059|ref|XP_004303348.1|PREDICTED: DNA-3-methyladenine glycosylase-like isoform 1 [Fragaria vesca subsp. vesca]
c4405_g1_i1	972	GO:0016020;GO:0016023;	-	virNOG16671	S	-	gi|115466014|ref|NP_001056606.1|Os06g0114700 [Oryza sativa Japonica Group] >gnl|BL_ORD_ID|1037141 unknown protein [Oryza sativa Japonica Group] >gnl|BL_ORD_ID|1037141 unknown protein [Oryza sativa Japonica Group] >gnl|BL_ORD_ID|1037141 Os06g0114700 [Oryza sativa Japonica Group] >gnl|BL_ORD_ID|1037141 unnamed protein product [Oryza sativa Japonica Group] >gnl|BL_ORD_ID|1037141 hypothetical protein…
c4412_g1_i1	348	-	-	proNOG01829	P	-	gi|255609045|ref|XP_002538993.1|conserved hypothetical protein [Ricinus communis] >gnl|BL_ORD_ID|434287 conserved hypothetical protein [Ricinus communis]
c4418_g1_i1	360	GO:0003899;GO:0000166;GO:0003824;GO:0044237;GO:0006351;	-	KOG4168;virNOG23232	K	-	gi|449455302|ref|XP_004145392.1|PREDICTED: DNA-directed RNA polymerase III subunit rpc9-like [Cucumis sativus] >gnl|BL_ORD_ID|1173246 PREDICTED: DNA-directed RNA polymerase III subunit rpc9-like [Cucumis sativus]
c4423_g1_i2	825	GO:0016020;GO:0016021;	K17790	virNOG21121	U	sp|O48528|OP163_ARATH Outer envelope pore protein 16-3, chloroplastic/mitochondrial OS=Arabidopsis thaliana GN=OEP163 PE=1 SV=1	gi|470137249|ref|XP_004304382.1|PREDICTED: outer envelope pore protein 16-3, chloroplastic/mitochondrial-like [Fragaria vesca subsp. vesca]
c4425_g1_i1	845	-	-	virNOG21628	S	-	gi|224105875|ref|XP_002313962.1|predicted protein [Populus trichocarpa] >gnl|BL_ORD_ID|253667 unknown [Populus trichocarpa] >gnl|BL_ORD_ID|253667 predicted protein [Populus trichocarpa]
c4428_g1_i1	426	GO:0048046;GO:0005576;GO:0007267;GO:0004871;GO:0006949;	-	virNOG23602	R	sp|Q9FHA6|RLF34_ARATH Protein RALF-like 34 OS=Arabidopsis thaliana GN=RALFL34 PE=2 SV=1	gi|460372411|ref|XP_004232024.1|PREDICTED: protein RALF-like 34-like [Solanum lycopersicum]
c4433_g1_i1	753	-	-	COG5078;virNOG00261;virNOG30628	O	sp|P35135|UBC4_SOLLC Ubiquitin-conjugating enzyme E2-17 kDa OS=Solanum lycopersicum PE=2 SV=1	gi|356532141|ref|XP_003534632.1|PREDICTED: ubiquitin-conjugating enzyme E2 28-like isoform 2 [Glycine max]
c4438_g1_i1	373	GO:0008152;GO:0005992;GO:0003824;	-	COG0380;virNOG00839	G	sp|Q9LMI0|TPS7_ARATH Probable alpha,alpha-trehalose-phosphate synthase [UDP-forming] 7 OS=Arabidopsis thaliana GN=TPS7 PE=1 SV=1	gi|460374473|ref|XP_004233035.1|PREDICTED: probable alpha,alpha-trehalose-phosphate synthase [UDP-forming] 7-like [Solanum lycopersicum]
c4441_g1_i1	296	-	-	-	-	-	gi|255543070|ref|XP_002512598.1|conserved hypothetical protein [Ricinus communis] >gnl|BL_ORD_ID|460816 conserved hypothetical protein [Ricinus communis]
c4447_g1_i1	1091	GO:0015031;	K12193	virNOG06183	U	sp|Q9FFB3|VP241_ARATH Vacuolar protein sorting-associated protein 24 homolog 1 OS=Arabidopsis thaliana GN=VPS24-1 PE=2 SV=1	gi|359806596|ref|NP_001241270.1|uncharacterized protein LOC100780989 [Glycine max] >gnl|BL_ORD_ID|562223 unknown [Glycine max]
c4453_g1_i1	1355	GO:0020037;GO:0016705;GO:0046872;GO:0005506;GO:0004497;GO:0055114;GO:0016491;	K15629	COG2124;proNOG03062	Q	sp|O31440|CYPC_BACSU Fatty-acid peroxygenase OS=Bacillus subtilis (strain 168) GN=cypC PE=1 SV=1	gi|147770953|emb|CAN71865.1|hypothetical protein VITISV_033123 [Vitis vinifera]
c4453_g1_i2	459	GO:0020037;GO:0005506;GO:0055114;GO:0046872;GO:0016705;GO:0005739;GO:0004497;GO:0016491;	-	COG2124;proNOG03062	Q	sp|O31440|CYPC_BACSU Fatty-acid peroxygenase OS=Bacillus subtilis (strain 168) GN=cypC PE=1 SV=1	gi|115439413|ref|NP_001043986.1|Os01g0700900 [Oryza sativa Japonica Group] >gnl|BL_ORD_ID|117336 Os01g0700900, partial [Oryza sativa Japonica Group]
c4459_g1_i2	1183	GO:0004709;GO:0000165;GO:0016310;GO:0005524;GO:0016301;GO:0006468;GO:0004674;GO:0004672;GO:0000166;GO:0016740;GO:0000186;GO:0016772;	-	virNOG15907	T	sp|Q8H1D6|RBK1_ARATH Receptor-like cytosolic serine/threonine-protein kinase RBK1 OS=Arabidopsis thaliana GN=RBK1 PE=1 SV=1	gi|462400811|gb|EMJ06368.1|hypothetical protein PRUPE_ppa005494mg [Prunus persica]
c4465_g1_i1	217	GO:0009710;GO:0008152;GO:0050356;GO:0055114;GO:0016491;	-	COG1028	QI	sp|Q56840|HCDR_XANP2 2-(R)-hydroxypropyl-CoM dehydrogenase OS=Xanthobacter autotrophicus (strain ATCC BAA-1158 / Py2) GN=xecD PE=1 SV=3	gi|436409194|gb|AGB56644.1|tropinone reductase I [Withania coagulans]
c4466_g1_i1	338	-	-	-	-	-	gi|460392503|ref|XP_004241855.1|PREDICTED: ATP-dependent Clp protease ATP-binding subunit ClpX-like [Solanum lycopersicum]
c4466_g2_i1	599	GO:0006457;GO:0008233;GO:0006508;GO:0005524;GO:0000166;GO:0051082;GO:0017111;	-	COG1219;KOG0745;virNOG04418;virNOG07651	O	-	gi|460369119|ref|XP_004230411.1|PREDICTED: ATP-dependent Clp protease ATP-binding subunit ClpX-like [Solanum lycopersicum]
c4468_g1_i1	819	-	-	virNOG09668;virNOG18168	D	-	gi|462423269|gb|EMJ27532.1|hypothetical protein PRUPE_ppa022254mg [Prunus persica]
c4469_g1_i1	1001	GO:0003958;GO:0016651;GO:0005506;GO:0050660;GO:0005737;GO:0055114;GO:0050661;GO:0016226;GO:0010181;GO:0009793;GO:0016491;	K00380	opiNOG02558;pleNOG02191	CE	sp|P39692|MET10_YEAST Sulfite reductase [NADPH] flavoprotein component OS=Saccharomyces cerevisiae (strain ATCC 204508 / S288c) GN=MET10 PE=1 SV=2	gi|474411720|gb|EMS66851.1|NADPH-dependent diflavin oxidoreductase 1 [Triticum urartu]
c4479_g1_i1	371	GO:0015035;GO:0009055;GO:0005737;GO:0055114;GO:0045454;	-	opiNOG42043;pleNOG05784	O	sp|P55143|GLRX_RICCO Glutaredoxin OS=Ricinus communis PE=1 SV=1	gi|116790148|gb|ABK25518.1|unknown [Picea sitchensis] >gnl|BL_ORD_ID|252649 unknown [Picea sitchensis]
c4481_g1_i1	1074	GO:0006614;GO:0048500;GO:0008312;	K03105	virNOG19385	U	sp|Q943Z6|SRP19_ARATH Signal recognition particle 19 kDa protein OS=Arabidopsis thaliana GN=SRP19 PE=2 SV=1	gi|255556540|ref|XP_002519304.1|signal recognition particle 19 kD protein, putative [Ricinus communis] >gnl|BL_ORD_ID|453961 signal recognition particle 19 kD protein, putative [Ricinus communis]
c4486_g1_i1	1401	GO:0003949;GO:0008652;GO:0008152;GO:0000105;GO:0003824;	K01814	virNOG02923	E	sp|O82782|HIS3_ARATH 1-(5-phosphoribosyl)-5-[(5-phosphoribosylamino)methylideneamino] imidazole-4-carboxamide isomerase, chloroplastic OS=Arabidopsis thaliana GN=HISN3 PE=2 SV=1	gi|470134285|ref|XP_004302985.1|PREDICTED: 1-(5-phosphoribosyl)-5-[(5-phosphoribosylamino)methylideneamino] imidazole-4-carboxamide isomerase, chloroplastic-like [Fragaria vesca subsp. vesca]
c4492_g1_i1	2157	GO:0051213;GO:0055114;	K09840	virNOG05544	Q	sp|Q9M6E8|NCED1_PHAVU 9-cis-epoxycarotenoid dioxygenase NCED1, chloroplastic OS=Phaseolus vulgaris GN=NCED1 PE=2 SV=1	gi|479277765|dbj|BAN15738.1|9-cis-epoxy-carotenoid dioxygenase [Dianthus caryophyllus]
c4497_g1_i1	1523	GO:0046872;GO:0016787;GO:0004721;GO:0006470;GO:0003824;GO:0004722;	K14497	virNOG06455	T	sp|P49598|P2C37_ARATH Protein phosphatase 2C 37 OS=Arabidopsis thaliana GN=PP2CA PE=1 SV=1	gi|460388512|ref|XP_004239911.1|PREDICTED: protein phosphatase 2C 37-like [Solanum lycopersicum]
c4501_g1_i1	291	GO:0008352;GO:0005856;GO:0005874;GO:0051013;GO:0008017;GO:0005737;	-	virNOG10080	D	sp|Q8H0T9|KTNB1_ARATH Katanin p80 WD40 repeat-containing subunit B1 homolog OS=Arabidopsis thaliana GN=At5g23430 PE=2 SV=3	gi|449457803|ref|XP_004146637.1|PREDICTED: katanin p80 WD40 repeat-containing subunit B1 homolog [Cucumis sativus]
c4501_g2_i1	215	-	-	virNOG10080	D	sp|Q8H0T9|KTNB1_ARATH Katanin p80 WD40 repeat-containing subunit B1 homolog OS=Arabidopsis thaliana GN=At5g23430 PE=2 SV=3	gi|168001685|ref|XP_001753545.1|predicted protein [Physcomitrella patens subsp. patens] >gnl|BL_ORD_ID|291937 predicted protein [Physcomitrella patens subsp. patens]
c4502_g1_i1	324	GO:0016706;GO:0055114;GO:0016491;	-	KOG0143;virNOG04549;virNOG31032	Q	sp|P10967|ACCH3_SOLLC 1-aminocyclopropane-1-carboxylate oxidase homolog OS=Solanum lycopersicum GN=ACO3 PE=1 SV=1	gi|224111004|ref|XP_002315712.1|predicted protein [Populus trichocarpa] >gnl|BL_ORD_ID|422441 predicted protein [Populus trichocarpa]
c4503_g1_i1	838	-	-	virNOG22984	R	sp|Q948Z4|SNAK1_SOLTU Snakin-1 OS=Solanum tuberosum GN=SN1 PE=1 SV=1	gi|66731525|gb|AAY51975.1|GIR1 [Vigna radiata]
c4505_g1_i1	1300	GO:0016310;GO:0005524;GO:0005737;GO:0004017;GO:0019205;GO:0000166;GO:0005507;GO:0046939;GO:0005739;GO:0016776;GO:0006163;GO:0016301;GO:0006139;GO:0005774;GO:0046686;GO:0016740;	K00939	virNOG10057	F	sp|Q08480|KAD2_ORYSJ Adenylate kinase B OS=Oryza sativa subsp. japonica GN=ADK-B PE=1 SV=1	gi|225456268|ref|XP_002283508.1|PREDICTED: adenylate kinase B [Vitis vinifera] >gnl|BL_ORD_ID|226290 unnamed protein product [Vitis vinifera]
c4508_g1_i1	1393	GO:0008806;GO:0008152;GO:0016787;GO:0005829;GO:0010043;GO:0016747;GO:0009507;	K01061	virNOG01510	G	sp|P46209|USF_AQUPY Protein usf OS=Aquifex pyrophilus GN=usf PE=4 SV=1	gi|470103051|ref|XP_004287959.1|PREDICTED: protein usf-like [Fragaria vesca subsp. vesca]
c4509_g1_i1	348	-	-	euNOG11131;virNOG01607	R	sp|P50701|OS13_SOLCO Osmotin-like protein OSML13 OS=Solanum commersonii PE=2 SV=1	gi|15419836|gb|AAK97184.1|thaumatin-like protein [Capsicum annuum] >gnl|BL_ORD_ID|39651 osmotin-like protein [Capsicum annuum]
c4509_g1_i2	640	-	-	virNOG01607	R	sp|P50701|OS13_SOLCO Osmotin-like protein OSML13 OS=Solanum commersonii PE=2 SV=1	gi|460400217|ref|XP_004245632.1|PREDICTED: thaumatin-like protein-like [Solanum lycopersicum]
c4513_g1_i1	218	-	-	-	-	-	gi|470131108|ref|XP_004301440.1|PREDICTED: putative ribonuclease H protein At1g65750-like [Fragaria vesca subsp. vesca]
c4518_g1_i1	498	GO:0016020;GO:0048046;GO:0009535;GO:0004356;GO:0005524;GO:0006542;GO:0016874;GO:0006807;GO:0000166;GO:0009651;GO:0009941;GO:0009507;GO:0003824;GO:0009579;GO:0046686;GO:0009536;GO:0009570;GO:0022626;	-	COG0174;opiNOG02475;pleNOG03511	E	sp|Q96V52|GLNA_EMENI Glutamine synthetase OS=Emericella nidulans (strain FGSC A4 / ATCC 38163 / CBS 112.46 / NRRL 194 / M139) GN=glnA PE=3 SV=3	gi|373938566|gb|AEY79466.1|glutamine synthetase 1 [Dunaliella viridis]
c4519_g1_i1	1931	GO:0009507;	K13110	virNOG09339	Z	sp|P55080|MFAP1_CHICK Microfibrillar-associated protein 1 OS=Gallus gallus GN=MFAP1 PE=2 SV=1	gi|449521277|ref|XP_004167656.1|PREDICTED: microfibrillar-associated protein 1-like [Cucumis sativus]
c4520_g1_i1	778	GO:0016901;GO:0005975;GO:0046658;GO:0003824;GO:0048038;GO:0055114;	-	virNOG10164	R	sp|Q9SSG3|HIPL1_ARATH HIPL1 protein OS=Arabidopsis thaliana GN=HIPL1 PE=1 SV=2	gi|297734050|emb|CBI15297.3|unnamed protein product [Vitis vinifera]
c4520_g2_i1	889	GO:0016901;GO:0005975;GO:0046658;GO:0003824;GO:0048038;GO:0055114;	-	virNOG10164	R	sp|Q9SSG3|HIPL1_ARATH HIPL1 protein OS=Arabidopsis thaliana GN=HIPL1 PE=1 SV=2	gi|255540863|ref|XP_002511496.1|HIPL1 protein precursor, putative [Ricinus communis] >gnl|BL_ORD_ID|462853 HIPL1 protein precursor, putative [Ricinus communis]
c4527_g2_i1	1317	GO:0006281;GO:0006284;GO:0003824;	K10801	virNOG20192	L	sp|O95243|MBD4_HUMAN Methyl-CpG-binding domain protein 4 OS=Homo sapiens GN=MBD4 PE=1 SV=1	gi|255546672|ref|XP_002514395.1|conserved hypothetical protein [Ricinus communis] >gnl|BL_ORD_ID|458767 conserved hypothetical protein [Ricinus communis]
c4530_g1_i1	287	GO:0005739;GO:0009536;	-	KOG1267;virNOG00047	K	-	gi|449531338|ref|XP_004172643.1|PREDICTED: uncharacterized LOC101221161 [Cucumis sativus]
c4530_g1_i2	287	GO:0000166;GO:0005739;GO:0009536;GO:0003676;	-	KOG1267;virNOG00047	K	-	gi|470140993|ref|XP_004306220.1|PREDICTED: uncharacterized protein LOC101302386 [Fragaria vesca subsp. vesca]
c4531_g2_i1	629	GO:0042742;GO:0005737;GO:0007015;GO:0005829;GO:0015629;GO:0005739;GO:0030042;GO:0005886;GO:0009507;GO:0005634;GO:0009506;GO:0005622;GO:0009870;GO:0006979;GO:0003779;GO:0046686;	K05765	NOG42950;virNOG17258	ZR	sp|Q9FVI1|ADF2_PETHY Actin-depolymerizing factor 2 OS=Petunia hybrida GN=ADF2 PE=2 SV=1	gi|225435040|ref|XP_002284292.1|PREDICTED: actin-depolymerizing factor 2-like isoform 1 [Vitis vinifera] >gnl|BL_ORD_ID|477589 PREDICTED: actin-depolymerizing factor 2-like isoform 2 [Vitis vinifera]
c4539_g1_i1	587	-	-	NOG08146;proNOG04380	K	sp|P52665|BUDR_ENTAE HTH-type transcriptional regulator BudR (Fragment) OS=Enterobacter aerogenes GN=budR PE=3 SV=1	gi|222834540|gb|EEE73017.1|predicted protein [Populus trichocarpa]
c4545_g1_i1	1608	GO:0003677;	-	virNOG10865	S	sp|Q9S7C9|ESCA_ARATH Putative DNA-binding protein ESCAROLA OS=Arabidopsis thaliana GN=ESC PE=2 SV=1	gi|460392828|ref|XP_004242015.1|PREDICTED: putative DNA-binding protein ESCAROLA-like [Solanum lycopersicum]
c4546_g1_i1	763	-	-	virNOG12004	S	sp|P0C897|Y3264_ARATH Putative UPF0481 protein At3g02645 OS=Arabidopsis thaliana GN=At3g02645 PE=3 SV=1	gi|460393202|ref|XP_004242200.1|PREDICTED: putative UPF0481 protein At3g02645-like [Solanum lycopersicum]
c4546_g1_i2	1425	-	-	virNOG12004	S	sp|P0C897|Y3264_ARATH Putative UPF0481 protein At3g02645 OS=Arabidopsis thaliana GN=At3g02645 PE=3 SV=1	gi|462413572|gb|EMJ18621.1|hypothetical protein PRUPE_ppa026580mg [Prunus persica]
c4548_g1_i2	554	GO:0006810;GO:0016020;GO:0006857;GO:0016021;GO:0005215;	-	virNOG06012	E	sp|Q0WP01|PTR9_ARATH Probable peptide/nitrate transporter At1g22540 OS=Arabidopsis thaliana GN=At1g22540 PE=2 SV=1	gi|297845276|ref|XP_002890519.1|proton-dependent oligopeptide transport family protein [Arabidopsis lyrata subsp. lyrata] >gnl|BL_ORD_ID|648879 proton-dependent oligopeptide transport family protein [Arabidopsis lyrata subsp. lyrata]
c4549_g2_i1	688	GO:0016020;GO:0005737;GO:0055114;GO:0016209;GO:0046686;GO:0009407;GO:0004601;GO:0005829;GO:0005886;GO:0016491;GO:0009507;	-	virNOG01192	O	sp|Q9XEX2|PRX2B_ARATH Peroxiredoxin-2B OS=Arabidopsis thaliana GN=PRXIIB PE=1 SV=1	gi|125620178|gb|ABN46981.1|thioredoxin-dependent peroxidase [Nelumbo nucifera]
c4551_g1_i1	1958	GO:0006457;GO:0003755;GO:0009506;GO:0016853;GO:0000413;	K12737	virNOG02731	O	sp|Q6GLX7|CWC27_XENLA Peptidyl-prolyl cis-trans isomerase CWC27 homolog OS=Xenopus laevis GN=cwc27 PE=2 SV=1	gi|255550091|ref|XP_002516096.1|peptidyl-prolyl cis-trans isomerase, putative [Ricinus communis] >gnl|BL_ORD_ID|456885 peptidyl-prolyl cis-trans isomerase, putative [Ricinus communis]
c4552_g1_i1	445	GO:0010206;GO:0031072;GO:0051082;GO:0009534;GO:0009570;	-	virNOG19430	S	sp|Q8GSJ6|LQY1_ARATH Protein disulfide-isomerase LQY1 OS=Arabidopsis thaliana GN=LQY1 PE=1 SV=1	gi|224062017|ref|XP_002300713.1|predicted protein [Populus trichocarpa] >gnl|BL_ORD_ID|401769 predicted protein [Populus trichocarpa]
c4556_g1_i1	814	GO:0003674;GO:0048046;GO:0005749;GO:0005739;GO:0008150;	-	virNOG23317;virNOG24046	S	-	gi|482560813|gb|EOA25004.1|hypothetical protein CARUB_v10018302mg [Capsella rubella]
c4565_g1_i1	365	-	-	virNOG01451	R	sp|Q9ZUW3|PP172_ARATH Pentatricopeptide repeat-containing protein At2g27610 OS=Arabidopsis thaliana GN=PCMP-H60 PE=2 SV=1	gi|357453021|ref|XP_003596787.1|Pentatricopeptide repeat-containing protein [Medicago truncatula] >gnl|BL_ORD_ID|791530 Pentatricopeptide repeat-containing protein [Medicago truncatula]
c4567_g1_i1	600	GO:0005840;GO:0030529;GO:0000166;GO:0005622;GO:0006412;GO:0003735;	K02974	opiNOG25628	J	sp|P0CX32|RS24B_YEAST 40S ribosomal protein S24-B OS=Saccharomyces cerevisiae (strain ATCC 204508 / S288c) GN=RPS24B PE=1 SV=1	gi|224111180|ref|XP_002315773.1|predicted protein [Populus trichocarpa] >gnl|BL_ORD_ID|422500 predicted protein [Populus trichocarpa]
c4569_g1_i1	342	GO:0003676;	-	virNOG04190	R	sp|Q9C801|MOS2_ARATH Protein MOS2 OS=Arabidopsis thaliana GN=MOS2 PE=2 SV=1	gi|225442196|ref|XP_002276861.1|PREDICTED: protein MOS2-like [Vitis vinifera]
c4577_g1_i1	411	-	-	virNOG26103	U	sp|Q9SD80|TOM5_ARATH Mitochondrial import receptor subunit TOM5 homolog OS=Arabidopsis thaliana GN=TOM5 PE=1 SV=3	gi|255547179|ref|XP_002514647.1|conserved hypothetical protein [Ricinus communis] >gnl|BL_ORD_ID|458530 conserved hypothetical protein [Ricinus communis]
c4590_g1_i1	396	GO:0006508;GO:0004190;	-	KOG1339;virNOG03198;virNOG31091	O	sp|P13917|7SB1_SOYBN Basic 7S globulin OS=Glycine max GN=BG PE=1 SV=2	gi|460367144|ref|XP_004229435.1|PREDICTED: basic 7S globulin-like [Solanum lycopersicum]
c4590_g2_i1	1054	GO:0006508;GO:0004190;	-	KOG1339;virNOG03198;virNOG31091	O	sp|P13917|7SB1_SOYBN Basic 7S globulin OS=Glycine max GN=BG PE=1 SV=2	gi|255647537|gb|ACU24232.1|unknown [Glycine max]
c4591_g1_i1	345	GO:0016020;GO:0016021;GO:0043066;	-	veNOG07532	T	sp|P55062|BI1_RAT Bax inhibitor 1 OS=Rattus norvegicus GN=Tmbim6 PE=2 SV=2	gi|159484294|ref|XP_001700193.1|predicted protein [Chlamydomonas reinhardtii] >gnl|BL_ORD_ID|234188 predicted protein [Chlamydomonas reinhardtii]
c4596_g1_i1	1662	GO:0008152;GO:0009579;GO:0005773;GO:0019239;GO:0046686;GO:0009536;GO:0005739;GO:0009941;GO:0009507;GO:0009570;	-	COG0251;virNOG17269	J	sp|P52760|UK114_MOUSE Ribonuclease UK114 OS=Mus musculus GN=Hrsp12 PE=1 SV=3	gi|194466266|gb|ACF74362.1|perchloric acid soluble translation inhibitor protein [Arachis hypogaea]
c4599_g1_i1	3322	GO:0016020;GO:0005524;GO:0016597;GO:0055114;GO:0009561;GO:0005739;GO:0048037;GO:0006564;GO:0009507;GO:0016491;GO:0016616;GO:0008152;GO:0051287;GO:0004617;GO:0009536;GO:0009570;	K00058	proNOG00673	E	sp|Q8TNI1|SERC_METAC Phosphoserine aminotransferase OS=Methanosarcina acetivorans (strain ATCC 35395 / DSM 2834 / JCM 12185 / C2A) GN=serC PE=3 SV=1	gi|167998190|ref|XP_001751801.1|predicted protein [Physcomitrella patens subsp. patens] >gnl|BL_ORD_ID|293380 predicted protein [Physcomitrella patens subsp. patens]
c4601_g1_i1	218	GO:0008270;GO:0003676;	-	-	-	-	gi|125602793|gb|EAZ42118.1|hypothetical protein OsJ_26677 [Oryza sativa Japonica Group]
c4602_g1_i1	615	-	-	virNOG25361	S	-	gi|470139515|ref|XP_004305493.1|PREDICTED: uncharacterized protein LOC101291267 [Fragaria vesca subsp. vesca]
c4609_g1_i1	402	GO:0003677;GO:0090305;GO:0004518;	-	virNOG15107	R	-	gi|449529263|ref|XP_004171620.1|PREDICTED: uncharacterized protein LOC101230316 [Cucumis sativus]
c4609_g2_i1	676	GO:0003677;GO:0090305;GO:0004518;	-	virNOG15107	R	-	gi|449443974|ref|XP_004139750.1|PREDICTED: uncharacterized protein LOC101213269 [Cucumis sativus]
c4611_g1_i1	399	GO:0006807;GO:0005829;GO:0008270;GO:0016810;GO:0009507;GO:0009570;	-	virNOG01387	E	sp|Q2T9R6|NIT2_BOVIN Omega-amidase NIT2 OS=Bos taurus GN=NIT2 PE=2 SV=1	gi|226502903|ref|NP_001146295.1|uncharacterized protein LOC100279870 [Zea mays] >gnl|BL_ORD_ID|376345 unknown [Zea mays] >gnl|BL_ORD_ID|376345 hypothetical protein ZEAMMB73_720900 [Zea mays]
c4616_g1_i1	447	GO:0015074;GO:0003676;	-	NOG215611;virNOG00819;virNOG19602;virNOG34595	R	sp|P10978|POLX_TOBAC Retrovirus-related Pol polyprotein from transposon TNT 1-94 OS=Nicotiana tabacum PE=2 SV=1	gi|460389986|ref|XP_004240625.1|PREDICTED: uncharacterized protein LOC101261123 [Solanum lycopersicum]
c4619_g1_i1	480	-	-	virNOG15662;virNOG40134	S	-	gi|147797573|emb|CAN62597.1|hypothetical protein VITISV_041531 [Vitis vinifera]
c4625_g1_i1	1182	GO:0046658;	-	virNOG12610	R	sp|Q9SJ81|FLA7_ARATH Fasciclin-like arabinogalactan protein 7 OS=Arabidopsis thaliana GN=FLA7 PE=1 SV=1	gi|462413413|gb|EMJ18462.1|hypothetical protein PRUPE_ppa010321mg [Prunus persica]
c4628_g1_i1	1107	GO:0009535;GO:0009579;GO:0009507;	-	virNOG16129	S	-	gi|255569149|ref|XP_002525543.1|conserved hypothetical protein [Ricinus communis] >gnl|BL_ORD_ID|447618 conserved hypothetical protein [Ricinus communis]
c4629_g2_i1	1004	-	-	virNOG09632;virNOG18759	S	-	gi|224073724|ref|XP_002304143.1|predicted protein [Populus trichocarpa] >gnl|BL_ORD_ID|400951 predicted protein [Populus trichocarpa]
c4630_g1_i1	829	GO:0004527;GO:0005829;GO:0090305;	K00989	proNOG00499	J	sp|Q8UIG8|RNPH_AGRT5 Ribonuclease PH OS=Agrobacterium tumefaciens (strain C58 / ATCC 33970) GN=rph PE=3 SV=2	gi|449473307|ref|XP_004153844.1|PREDICTED: ribonuclease PH-like [Cucumis sativus]
c4630_g2_i1	1973	GO:0004109;GO:0003824;GO:0051536;GO:0005737;GO:0055114;GO:0006779;	K02495	proNOG01618	H	sp|Q8UIG9|NTPA_AGRT5 Non-canonical purine NTP pyrophosphatase OS=Agrobacterium tumefaciens (strain C58 / ATCC 33970) GN=Atu0326 PE=3 SV=2	gi|302830436|ref|XP_002946784.1|hypothetical protein VOLCADRAFT_42214 [Volvox carteri f. nagariensis] >gnl|BL_ORD_ID|701424 hypothetical protein VOLCADRAFT_42214 [Volvox carteri f. nagariensis]
c4632_g1_i1	219	GO:0008152;GO:0003824;GO:0016874;	-	COG0318;proNOG00194	QI	sp|P94547|LCFA_BACSU Long-chain-fatty-acid--CoA ligase OS=Bacillus subtilis (strain 168) GN=lcfA PE=3 SV=1	gi|462406969|gb|EMJ12433.1|hypothetical protein PRUPE_ppa004215mg [Prunus persica]
c4633_g1_i1	736	-	-	virNOG22080	S	-	gi|224105361|ref|XP_002313784.1|predicted protein [Populus trichocarpa] >gnl|BL_ORD_ID|409070 predicted protein [Populus trichocarpa]
c4634_g1_i1	403	-	-	-	-	-	gi|470148852|ref|XP_004309961.1|PREDICTED: uncharacterized protein LOC101293841 [Fragaria vesca subsp. vesca]
c4636_g1_i2	1047	-	-	proNOG07550	L	sp|Q2IN45|PHNC_ANADE Phosphonates import ATP-binding protein PhnC OS=Anaeromyxobacter dehalogenans (strain 2CP-C) GN=phnC PE=3 SV=1	gi|255591664|ref|XP_002535559.1|conserved hypothetical protein [Ricinus communis] >gnl|BL_ORD_ID|437711 conserved hypothetical protein [Ricinus communis]
c4640_g1_i1	1764	GO:0046872;GO:0008270;	K15685	virNOG08619	O	sp|Q5ZHZ4|HAKAI_CHICK E3 ubiquitin-protein ligase Hakai OS=Gallus gallus GN=CBLL1 PE=2 SV=1	gi|225440592|ref|XP_002273666.1|PREDICTED: uncharacterized protein LOC100244343 [Vitis vinifera]
c4641_g1_i1	596	-	-	virNOG09669	S	-	gi|462400212|gb|EMJ05880.1|hypothetical protein PRUPE_ppa000297mg [Prunus persica]
c4642_g1_i1	1502	-	K15382	virNOG06794	P	sp|Q8L9J7|SWET1_ARATH Bidirectional sugar transporter SWEET1 OS=Arabidopsis thaliana GN=SWEET1 PE=1 SV=1	gi|470108572|ref|XP_004290589.1|PREDICTED: bidirectional sugar transporter SWEET1-like [Fragaria vesca subsp. vesca]
c4644_g1_i1	972	GO:0008152;GO:0016779;	-	virNOG00458;virNOG29415	L	-	gi|147819078|emb|CAN65347.1|hypothetical protein VITISV_000637 [Vitis vinifera]
c4646_g1_i1	1317	GO:0016787;GO:0016788;GO:0006629;	-	virNOG07777	R	sp|Q8LB81|GDL79_ARATH GDSL esterase/lipase At5g33370 OS=Arabidopsis thaliana GN=At5g33370 PE=2 SV=1	gi|255562023|ref|XP_002522020.1|zinc finger protein, putative [Ricinus communis] >gnl|BL_ORD_ID|451224 zinc finger protein, putative [Ricinus communis]
c4648_g1_i2	838	GO:0016020;GO:0009506;GO:0005794;GO:0005886;	-	virNOG07192	S	-	gi|255557871|ref|XP_002519965.1|Extensin-3 precursor, putative [Ricinus communis] >gnl|BL_ORD_ID|453364 Extensin-3 precursor, putative [Ricinus communis]
c4649_g1_i1	608	GO:0005840;GO:0009506;GO:0022625;GO:0005622;GO:0005618;GO:0006412;GO:0003735;GO:0005886;GO:0009507;GO:0022626;	K02910	opiNOG30459;pleNOG05089	J	sp|P0C2H9|RL31B_YEAST 60S ribosomal protein L31-B OS=Saccharomyces cerevisiae (strain ATCC 204508 / S288c) GN=RPL31B PE=1 SV=1	gi|195606226|gb|ACG24943.1|60S ribosomal protein L31 [Zea mays] >gnl|BL_ORD_ID|332630 60S ribosomal protein L31 [Zea mays] >gnl|BL_ORD_ID|332630 60S ribosomal protein L31 [Zea mays] >gnl|BL_ORD_ID|332630 60S ribosomal protein L31 [Zea mays] >gnl|BL_ORD_ID|332630 TPA: 60S ribosomal protein L31 [Zea mays]
c4652_g1_i1	233	GO:0008152;GO:0042742;GO:0003824;GO:0048364;GO:0080022;GO:0006525;GO:0005507;GO:0044419;GO:0008483;GO:0016740;GO:0030170;GO:0009570;	-	proNOG01409	E	sp|Q98BB7|ARGD_RHILO Acetylornithine aminotransferase OS=Rhizobium loti (strain MAFF303099) GN=argD PE=3 SV=1	gi|168063956|ref|XP_001783933.1|predicted protein [Physcomitrella patens subsp. patens] >gnl|BL_ORD_ID|261897 predicted protein [Physcomitrella patens subsp. patens]
c4659_g2_i1	226	GO:0010468;GO:0003677;GO:0005524;GO:0006260;GO:0004386;GO:0009640;GO:0003676;GO:0003887;GO:0006261;GO:0006310;	-	KOG0950;virNOG06449;virNOG26247	RL	sp|O75417|DPOLQ_HUMAN DNA polymerase theta OS=Homo sapiens GN=POLQ PE=1 SV=2	gi|502124469|ref|XP_004498542.1|PREDICTED: DNA polymerase theta-like [Cicer arietinum]
c4660_g1_i1	1112	GO:0006886;GO:0016020;GO:0006605;	-	virNOG23191	U	sp|O23342|SECE1_ARATH Preprotein translocase subunit SECE1 OS=Arabidopsis thaliana GN=SECE1 PE=1 SV=1	gi|388508532|gb|AFK42332.1|unknown [Medicago truncatula]
c4666_g1_i2	929	-	-	KOG0504;virNOG08684	R	-	gi|225425880|ref|XP_002270297.1|PREDICTED: uncharacterized protein LOC100242500 [Vitis vinifera] >gnl|BL_ORD_ID|229021 ankyrin-like protein [Vitis vinifera]
c4667_g1_i1	2397	-	-	virNOG04524	S	-	gi|359477219|ref|XP_003631949.1|PREDICTED: uncharacterized protein LOC100251734 [Vitis vinifera]
c4667_g1_i2	1013	-	-	virNOG04524	S	-	gi|296083252|emb|CBI22888.3|unnamed protein product [Vitis vinifera]
c4668_g1_i1	957	GO:0005634;GO:0005829;GO:0005622;GO:0046982;GO:0043565;	-	COG5247;virNOG14423;virNOG19099	K	-	gi|225464049|ref|XP_002268063.1|PREDICTED: uncharacterized protein LOC100255768 [Vitis vinifera]
c4673_g1_i1	1781	GO:0006464;GO:0015031;	K12183	virNOG03092	OU	sp|Q9LHG8|ELC_ARATH Protein ELC OS=Arabidopsis thaliana GN=ELC PE=1 SV=1	gi|225433571|ref|XP_002271662.1|PREDICTED: protein ELC [Vitis vinifera]
c4675_g1_i1	421	-	-	virNOG02759	WMG	-	gi|462405669|gb|EMJ11133.1|hypothetical protein PRUPE_ppa004627mg [Prunus persica]
c4679_g1_i1	2713	GO:0016829;GO:0008152;GO:0006355;GO:0004089;GO:0003700;	-	-	-	sp|P72131|PTXR_PSEAE HTH-type transcriptional regulator PtxR OS=Pseudomonas aeruginosa (strain ATCC 15692 / PAO1 / 1C / PRS 101 / LMG 12228) GN=ptxR PE=4 SV=1	gi|162662269|gb|EDQ49166.1|predicted protein [Physcomitrella patens subsp. patens]
c4679_g2_i1	1921	GO:0033961;GO:0008152;GO:0016787;GO:0003824;	K01253	proNOG08127	R	sp|Q06816|HYEP_STIAD Putative epoxide hydrolase OS=Stigmatella aurantiaca (strain DW4/3-1) GN=STAUR_4299 PE=3 SV=2	gi|384249393|gb|EIE22875.1|epocide hydrolase domain-containing protein [Coccomyxa subellipsoidea C-169]
c4682_g1_i1	2058	-	-	virNOG03160;virNOG06547	S	-	gi|225437182|ref|XP_002280916.1|PREDICTED: uncharacterized protein LOC100245954 isoform 1 [Vitis vinifera]
c4683_g1_i1	1453	GO:0003677;GO:0008152;GO:0005524;GO:0016740;GO:0004386;GO:0003676;	-	virNOG13829	K	sp|B5BT18|BTAF1_ARATH TATA-binding protein-associated factor BTAF1 OS=Arabidopsis thaliana GN=BTAF1 PE=1 SV=1	gi|225436245|ref|XP_002275285.1|PREDICTED: TATA-binding protein-associated factor 172 isoform 1 [Vitis vinifera]
c4687_g1_i2	883	GO:0010207;	-	virNOG19516	S	sp|Q9ZVZ9|PB27B_ARATH Photosystem II D1 precursor processing protein PSB27-H2, chloroplastic OS=Arabidopsis thaliana GN=PSB27-2 PE=1 SV=1	gi|225432660|ref|XP_002282406.1|PREDICTED: uncharacterized protein LOC100259756 isoform 1 [Vitis vinifera] >gnl|BL_ORD_ID|224152 unnamed protein product [Vitis vinifera]
c4688_g1_i1	837	GO:0003677;GO:0008152;GO:0005524;GO:0016740;GO:0004386;GO:0003676;	-	virNOG09553;virNOG20479	K	sp|P0CO16|INO80_CRYNJ Putative DNA helicase INO80 OS=Cryptococcus neoformans var. neoformans serotype D (strain JEC21 / ATCC MYA-565) GN=INO80 PE=3 SV=1	gi|359489272|ref|XP_002274161.2|PREDICTED: chromodomain-helicase-DNA-binding protein 1-like [Vitis vinifera]
c4690_g1_i1	1848	-	-	proNOG03872	V	-	gi|413920863|gb|AFW60795.1|hypothetical protein ZEAMMB73_012629 [Zea mays]
c4690_g2_i1	718	GO:0004316;GO:0008152;GO:0051287;GO:0006633;GO:0009536;GO:0055114;GO:0016491;	-	proNOG22033	R	sp|Q51576|Y3106_PSEAE Uncharacterized oxidoreductase PA3106 OS=Pseudomonas aeruginosa (strain ATCC 15692 / PAO1 / 1C / PRS 101 / LMG 12228) GN=PA3106 PE=3 SV=1	gi|116791191|gb|ABK25890.1|unknown [Picea sitchensis]
c4694_g1_i1	443	-	-	virNOG16615	R	-	gi|356565205|ref|XP_003550833.1|PREDICTED: uncharacterized protein LOC100795963 [Glycine max]
c4696_g1_i1	667	-	-	virNOG07735	P	sp|Q9LF50|MEX1_ARATH Maltose excess protein 1, chloroplastic OS=Arabidopsis thaliana GN=MEX1 PE=1 SV=2	gi|462414553|gb|EMJ19290.1|hypothetical protein PRUPE_ppa006481mg [Prunus persica]
c4696_g2_i1	328	GO:0015768;GO:0005975;GO:0009624;GO:0009941;GO:0005983;GO:0005363;	-	virNOG07735	P	sp|Q7XTQ5|MEX1_ORYSJ Maltose excess protein 1-like, chloroplastic OS=Oryza sativa subsp. japonica GN=Os04g0602400 PE=2 SV=2	gi|224124076|ref|XP_002319239.1|predicted protein [Populus trichocarpa] >gnl|BL_ORD_ID|416089 predicted protein [Populus trichocarpa]
c4697_g1_i1	3453	GO:0008825;GO:0008168;GO:0016740;GO:0032259;GO:0008610;	K00574	proNOG00469	M	sp|P0A9H7|CFA_ECOLI Cyclopropane-fatty-acyl-phospholipid synthase OS=Escherichia coli (strain K12) GN=cfa PE=1 SV=2	gi|255599096|ref|XP_002537151.1|Cyclopropane-fatty-acyl-phospholipid synthase, putative [Ricinus communis] >gnl|BL_ORD_ID|436125 Cyclopropane-fatty-acyl-phospholipid synthase, putative [Ricinus communis]
c4699_g1_i1	762	GO:0000166;GO:0003676;	-	virNOG09065	A	-	gi|460382667|ref|XP_004237059.1|PREDICTED: peptidyl-prolyl cis-trans isomerase E-like [Solanum lycopersicum]
c4699_g1_i2	1090	GO:0008152;GO:0016853;GO:0000166;GO:0003676;	K09564	virNOG09065	A	sp|Q5R723|PPIE_PONAB Peptidyl-prolyl cis-trans isomerase E OS=Pongo abelii GN=PPIE PE=2 SV=1	gi|224101457|ref|XP_002312289.1|predicted protein [Populus trichocarpa] >gnl|BL_ORD_ID|410878 predicted protein [Populus trichocarpa]
c4705_g1_i1	238	-	-	proNOG06009	L	-	gi|222873874|gb|EEF11005.1|predicted protein [Populus trichocarpa]
c4708_g1_i1	353	GO:0016310;GO:0005524;GO:0016301;GO:0006468;GO:0009816;GO:0006979;GO:0004674;GO:0004672;GO:0005739;GO:0016772;	-	COG0515;virNOG02183;virNOG03159	T	sp|Q6NQ87|CRK22_ARATH Cysteine-rich receptor-like protein kinase 22 OS=Arabidopsis thaliana GN=CRK22 PE=2 SV=1	gi|224076407|ref|XP_002304938.1|predicted protein [Populus trichocarpa] >gnl|BL_ORD_ID|406912 predicted protein [Populus trichocarpa]
c4711_g1_i1	2499	GO:0020037;GO:0055114;GO:0006979;GO:0046872;GO:0009505;GO:0005829;GO:0004601;GO:0016491;	K00430	virNOG02997;virNOG06365	G	sp|Q9FL16|PER63_ARATH Peroxidase 63 OS=Arabidopsis thaliana GN=PER63 PE=2 SV=1	gi|460372925|ref|XP_004232273.1|PREDICTED: peroxidase 63-like [Solanum lycopersicum]
c4714_g1_i1	210	-	-	virNOG19527;virNOG24868	S	-	gi|225452101|ref|XP_002284159.1|PREDICTED: uncharacterized protein LOC100254978 [Vitis vinifera]
c4727_g1_i1	342	GO:0006810;GO:0016020;GO:0055085;GO:0016021;	-	sacNOG01880	C	sp|P23641|MPCP_YEAST Mitochondrial phosphate carrier protein OS=Saccharomyces cerevisiae (strain ATCC 204508 / S288c) GN=MIR1 PE=1 SV=1	gi|326487708|dbj|BAK05526.1|predicted protein [Hordeum vulgare subsp. vulgare]
c4732_g1_i1	386	GO:0016829;GO:0008152;	-	virNOG17881	S	-	gi|470134255|ref|XP_004302970.1|PREDICTED: metallothiol transferase FosB-like [Fragaria vesca subsp. vesca]
c4732_g2_i1	641	GO:0016829;GO:0008152;	-	virNOG17881	S	-	gi|317106739|dbj|BAJ53235.1|JHL06P13.16 [Jatropha curcas]
c4735_g1_i1	679	GO:0005576;	-	virNOG22343	S	sp|Q40374|PR1_MEDTR Pathogenesis-related protein PR-1 OS=Medicago truncatula GN=PR-1 PE=2 SV=1	gi|460399807|ref|XP_004245428.1|PREDICTED: pathogenesis-related protein PR-1-like [Solanum lycopersicum]
c4737_g1_i1	2148	-	K07054	proNOG02501;proNOG02535	SR	sp|B3Q8S3|Y3405_RHOPT UPF0753 protein Rpal_3405 OS=Rhodopseudomonas palustris (strain TIE-1) GN=Rpal_3405 PE=3 SV=1	gi|449468041|ref|XP_004151730.1|PREDICTED: uncharacterized protein YpfJ-like [Cucumis sativus]
c4739_g1_i1	296	GO:0005634;GO:0008168;GO:0006479;GO:0035246;GO:0016274;GO:0005829;GO:0016740;GO:0032259;	-	opiNOG02704;pleNOG08254	OTK	sp|Q9URX7|ANM1_SCHPO Probable protein arginine N-methyltransferase OS=Schizosaccharomyces pombe (strain 972 / ATCC 24843) GN=SPAC890.07c PE=1 SV=2	gi|48716647|dbj|BAD23315.1|putative protein-arginine N-methyltransferase [Oryza sativa Japonica Group]
c4747_g1_i1	560	-	-	virNOG13896	O	-	gi|460368714|ref|XP_004230210.1|PREDICTED: uncharacterized protein LOC101245500 [Solanum lycopersicum]
c4747_g1_i2	1285	-	-	virNOG13896	O	-	gi|224125242|ref|XP_002319537.1|predicted protein [Populus trichocarpa] >gnl|BL_ORD_ID|416368 predicted protein [Populus trichocarpa]
c4748_g1_i2	803	GO:0005739;	-	virNOG04325	S	sp|Q9H6L4|ARMC7_HUMAN Armadillo repeat-containing protein 7 OS=Homo sapiens GN=ARMC7 PE=1 SV=1	gi|462413703|gb|EMJ18752.1|hypothetical protein PRUPE_ppa022453mg [Prunus persica]
c4750_g1_i1	580	GO:0016310;GO:0005524;GO:0004715;GO:0016301;GO:0006468;GO:0006950;GO:0004674;GO:0004672;GO:0016740;GO:0016772;GO:0018108;	-	virNOG02882	T	-	gi|296081668|emb|CBI20673.3|unnamed protein product [Vitis vinifera]
c4762_g1_i1	369	-	-	virNOG15133;virNOG24110	S	-	gi|224113825|ref|XP_002316585.1|predicted protein [Populus trichocarpa] >gnl|BL_ORD_ID|418021 predicted protein [Populus trichocarpa]
c4771_g1_i1	261	GO:0006979;GO:0008113;GO:0016671;GO:0030091;GO:0055114;	-	COG0225;sphNOG02772	O	sp|Q9RTB6|MSRA_DEIRA Peptide methionine sulfoxide reductase MsrA OS=Deinococcus radiodurans (strain ATCC 13939 / DSM 20539 / JCM 16871 / LMG 4051 / NBRC 15346 / NCIMB 9279 / R1 / VKM B-1422) GN=msrA PE=3 SV=1	gi|159476520|ref|XP_001696359.1|peptide methionine-S-sulfoxide reductase [Chlamydomonas reinhardtii] >gnl|BL_ORD_ID|243846 peptide methionine-S-sulfoxide reductase [Chlamydomonas reinhardtii]
c4774_g2_i1	1466	GO:0003922;GO:0005524;GO:0016462;GO:0006529;GO:0005829;GO:0006177;GO:0006164;GO:0004066;	K01951	proNOG00521	F	sp|Q8UIL2|GUAA_AGRT5 GMP synthase [glutamine-hydrolyzing] OS=Agrobacterium tumefaciens (strain C58 / ATCC 33970) GN=guaA PE=3 SV=1	gi|449473706|ref|XP_004153959.1|PREDICTED: GMP synthase [glutamine-hydrolyzing]-like [Cucumis sativus]
c4775_g1_i1	1258	GO:0016020;GO:0048046;GO:0008652;GO:0005524;GO:0048868;GO:0004124;GO:0005777;GO:0031977;GO:0016829;GO:0010310;GO:0008270;GO:0009941;GO:0005739;GO:0030170;GO:0005886;GO:0009507;GO:0005634;GO:0080145;GO:0009643;GO:0005802;GO:0007568;GO:0005768;GO:0005774;GO:0046686;GO:0090322;GO:0005794;GO:0006535;GO:0019344;GO:0016740;GO:0015979;GO:0009570;	K01738	proNOG01201	E	sp|P0A534|CYSK_MYCTU O-acetylserine sulfhydrylase OS=Mycobacterium tuberculosis GN=cysK1 PE=1 SV=1	gi|302835754|ref|XP_002949438.1|hypothetical protein VOLCADRAFT_89892 [Volvox carteri f. nagariensis] >gnl|BL_ORD_ID|698896 hypothetical protein VOLCADRAFT_89892 [Volvox carteri f. nagariensis]
c4775_g2_i1	1522	-	K00758	proNOG01348	F	sp|Q8UJ08|TYPH_AGRT5 Thymidine phosphorylase OS=Agrobacterium tumefaciens (strain C58 / ATCC 33970) GN=deoA PE=3 SV=1	gi|449474883|ref|XP_004154311.1|PREDICTED: thymidine phosphorylase-like [Cucumis sativus]
c4776_g1_i1	293	GO:0008152;GO:0016787;GO:0009827;GO:0005576;GO:0005975;GO:0004650;GO:0016798;	-	COG5434;virNOG03766	MR	sp|P49063|PGLR2_ARATH Exopolygalacturonase clone GBGA483 OS=Arabidopsis thaliana GN=At3g07850 PE=2 SV=2	gi|449529716|ref|XP_004171844.1|PREDICTED: polygalacturonase-like, partial [Cucumis sativus]
c4776_g2_i1	301	-	-	virNOG15935	G	sp|P49063|PGLR2_ARATH Exopolygalacturonase clone GBGA483 OS=Arabidopsis thaliana GN=At3g07850 PE=2 SV=2	gi|296084985|emb|CBI28400.3|unnamed protein product [Vitis vinifera]
c4779_g2_i1	376	GO:0003677;GO:0010154;GO:0009414;GO:0006355;GO:0048443;GO:0003690;GO:0032508;GO:0010228;GO:0048316;GO:0003697;GO:0005829;GO:0009651;GO:0008270;GO:0005886;GO:0009269;GO:0009631;GO:0003729;GO:0009409;GO:0003676;GO:0009737;GO:0046872;GO:0043457;GO:0009790;GO:0010501;	K09276	veNOG03891	K	sp|Q06066|YBOX1_CHICK Nuclease-sensitive element-binding protein 1 OS=Gallus gallus GN=YBX1 PE=2 SV=1	gi|297735007|emb|CBI17369.3|unnamed protein product [Vitis vinifera]
c4781_g1_i1	1283	GO:0015074;GO:0008270;GO:0003676;	-	KOG0017;NOG59350;poaNOG22480;virNOG05810	SR	sp|P10978|POLX_TOBAC Retrovirus-related Pol polyprotein from transposon TNT 1-94 OS=Nicotiana tabacum PE=2 SV=1	gi|147811281|emb|CAN61230.1|hypothetical protein VITISV_010115 [Vitis vinifera]
c4782_g1_i2	1037	-	-	virNOG16034	S	-	gi|470131963|ref|XP_004301857.1|PREDICTED: uncharacterized protein LOC101301400 [Fragaria vesca subsp. vesca]
c4783_g1_i1	258	GO:0016020;GO:0005506;GO:0006355;GO:0055114;GO:0006119;GO:0043565;GO:0016021;GO:0005739;GO:0003700;GO:0016491;GO:0009055;GO:0020037;GO:0004129;GO:0009060;GO:1902600;GO:0046872;GO:0005743;GO:0070469;	-	proNOG00013	C	sp|P24010|COX1_BACSU Cytochrome c oxidase subunit 1 OS=Bacillus subtilis (strain 168) GN=ctaD PE=3 SV=3	gi|222834287|gb|EEE72764.1|predicted protein [Populus trichocarpa]
c4786_g1_i1	1445	-	-	virNOG14984	R	sp|P93011|PP182_ARATH Pentatricopeptide repeat-containing protein At2g33760 OS=Arabidopsis thaliana GN=PCMP-H6 PE=3 SV=1	gi|449434342|ref|XP_004134955.1|PREDICTED: pentatricopeptide repeat-containing protein At2g33760-like [Cucumis sativus]
c4786_g2_i1	282	-	-	KOG4197;NOG122301;virNOG14984	SR	sp|Q9SHZ8|PP168_ARATH Pentatricopeptide repeat-containing protein At2g22070 OS=Arabidopsis thaliana GN=PCMP-H41 PE=3 SV=1	gi|359496160|ref|XP_003635166.1|PREDICTED: LOW QUALITY PROTEIN: pentatricopeptide repeat-containing protein At2g33760-like [Vitis vinifera]
c4788_g1_i1	437	GO:0005274;GO:0015720;GO:0042906;GO:0015505;GO:0042907;GO:0015857;GO:0015210;GO:0005886;GO:0009507;	-	virNOG00098	P	sp|Q9ZPR7|UPS1_ARATH Ureide permease 1 OS=Arabidopsis thaliana GN=UPS1 PE=1 SV=1	gi|357487619|ref|XP_003614097.1|Ureide permease [Medicago truncatula] >gnl|BL_ORD_ID|814876 Ureide permease [Medicago truncatula]
c4793_g1_i2	933	GO:0009867;GO:0009753;GO:1900150;	-	virNOG18641	R	sp|Q9SRV3|LBD20_ARATH LOB domain-containing protein 20 OS=Arabidopsis thaliana GN=LBD20 PE=2 SV=1	gi|225439233|ref|XP_002271115.1|PREDICTED: LOB domain-containing protein 20 [Vitis vinifera]
c4803_g1_i1	2195	GO:0006355;GO:0006351;	-	virNOG00060	K	sp|Q9M0M5|SCL13_ARATH Scarecrow-like protein 13 OS=Arabidopsis thaliana GN=SCL13 PE=2 SV=2	gi|356555748|ref|XP_003546192.1|PREDICTED: scarecrow-like protein 13-like [Glycine max]
c4806_g1_i1	793	GO:0006413;GO:0003743;	-	virNOG00032	J	sp|Q6PD83|BZW1A_DANRE Basic leucine zipper and W2 domain-containing protein 1-A OS=Danio rerio GN=bzw1a PE=2 SV=1	gi|255547564|ref|XP_002514839.1|translation initiation factor, putative [Ricinus communis] >gnl|BL_ORD_ID|458170 translation initiation factor, putative [Ricinus communis]
c4809_g1_i1	345	-	-	KOG0987;virNOG02250;virNOG16933	D	-	gi|218190743|gb|EEC73170.1|hypothetical protein OsI_07215 [Oryza sativa Indica Group]
c4810_g1_i2	748	GO:0046872;	-	virNOG14654	TU	-	gi|297744882|emb|CBI38341.3|unnamed protein product [Vitis vinifera]
c4812_g1_i1	391	GO:0016020;GO:0006508;	-	proNOG00787	U	sp|Q9A3H4|TOLB_CAUCR Protein TolB OS=Caulobacter crescentus (strain ATCC 19089 / CB15) GN=tolB PE=3 SV=1	gi|449499097|ref|XP_004160721.1|PREDICTED: protein TolB-like [Cucumis sativus]
c4817_g1_i1	749	GO:0009055;GO:0051537;GO:0022900;GO:0046872;GO:0051536;	K02639	virNOG17358;virNOG21037	R	sp|P27788|FER3_MAIZE Ferredoxin-3, chloroplastic OS=Zea mays GN=FDX3 PE=2 SV=1	gi|147819070|emb|CAN74125.1|hypothetical protein VITISV_038770 [Vitis vinifera]
c4819_g1_i1	820	GO:0015074;GO:0003723;GO:0016023;GO:0004190;GO:0003676;GO:0003964;GO:0046872;GO:0006508;GO:0008270;GO:0006278;	-	COG2801;virNOG15679;virNOG27333	RL	sp|P20825|POL2_DROME Retrovirus-related Pol polyprotein from transposon 297 OS=Drosophila melanogaster GN=pol PE=4 SV=1	gi|22711558|gb|AAM01161.2|AC113336_13Putative retroelement [Oryza sativa Japonica Group] >gnl|BL_ORD_ID|1098847 retrotransposon protein, putative, Ty3-gypsy subclass [Oryza sativa Japonica Group]
c4821_g1_i1	1157	GO:0005840;GO:0005622;GO:0006412;GO:0003735;	K02902	virNOG13707	J	sp|P36525|RM24_YEAST 54S ribosomal protein L24, mitochondrial OS=Saccharomyces cerevisiae (strain ATCC 204508 / S288c) GN=MRPL24 PE=1 SV=2	gi|449456779|ref|XP_004146126.1|PREDICTED: uncharacterized protein LOC101212331 [Cucumis sativus] >gnl|BL_ORD_ID|1173958 PREDICTED: uncharacterized LOC101212331 [Cucumis sativus]
c4836_g1_i1	383	GO:0003677;GO:0003676;	-	proNOG14013	L	-	gi|114199205|gb|ABI54186.1|putative transposase [Catharanthus roseus]
c4842_g1_i1	259	-	-	virNOG00375	S	-	gi|255575379|ref|XP_002528592.1|conserved hypothetical protein [Ricinus communis] >gnl|BL_ORD_ID|444635 conserved hypothetical protein [Ricinus communis]
c4842_g1_i2	611	-	-	virNOG00375	S	-	gi|225440978|ref|XP_002283412.1|PREDICTED: uncharacterized protein LOC100240905 [Vitis vinifera]
c4845_g1_i1	326	GO:0003674;GO:0010260;GO:0008150;GO:0009507;GO:0005773;	-	virNOG07696	R	-	gi|218189199|gb|EEC71626.1|hypothetical protein OsI_04047 [Oryza sativa Indica Group]
c4847_g1_i1	1219	GO:0005524;GO:0004672;GO:0006468;GO:0016772;	-	virNOG01330	T	sp|Q8RWW0|ALE2_ARATH Receptor-like serine/threonine-protein kinase ALE2 OS=Arabidopsis thaliana GN=ALE2 PE=1 SV=1	gi|147856502|emb|CAN78643.1|hypothetical protein VITISV_031742 [Vitis vinifera]
c4852_g1_i1	440	GO:0008152;GO:0016597;	-	virNOG00001	S	sp|Q9RAE4|GLND_RHILV [Protein-PII] uridylyltransferase OS=Rhizobium leguminosarum bv. viciae GN=glnD PE=3 SV=2	gi|224129764|ref|XP_002320665.1|predicted protein [Populus trichocarpa] >gnl|BL_ORD_ID|419717 predicted protein [Populus trichocarpa]
c4857_g1_i1	1307	GO:0006355;GO:0043565;GO:0003700;	-	virNOG13153	K	sp|Q9LP56|WRK65_ARATH Probable WRKY transcription factor 65 OS=Arabidopsis thaliana GN=WRKY65 PE=2 SV=1	gi|225446682|ref|XP_002277383.1|PREDICTED: probable WRKY transcription factor 65 [Vitis vinifera]
c4860_g1_i1	3003	GO:0005524;GO:0006260;GO:0004386;GO:0055114;GO:0032508;GO:0008026;GO:0004096;GO:0016787;GO:0000166;GO:0044237;GO:0020037;GO:0006281;GO:0005622;GO:0003824;GO:0003676;GO:0006200;GO:0043140;GO:0006310;	K03654	proNOG00478	L	sp|P15043|RECQ_ECOLI ATP-dependent DNA helicase RecQ OS=Escherichia coli (strain K12) GN=recQ PE=1 SV=5	gi|302755182|ref|XP_002961015.1|hypothetical protein SELMODRAFT_402571 [Selaginella moellendorffii] >gnl|BL_ORD_ID|688120 hypothetical protein SELMODRAFT_402571 [Selaginella moellendorffii]
c4861_g1_i1	2934	GO:0004252;GO:0048046;GO:0080001;GO:0008233;GO:0048359;GO:0008236;GO:0009505;GO:0010214;GO:0006508;GO:0016787;	-	virNOG03883	O	sp|O65351|SUBL_ARATH Subtilisin-like protease OS=Arabidopsis thaliana GN=ARA12 PE=1 SV=1	gi|255584904|ref|XP_002533167.1|Xylem serine proteinase 1 precursor, putative [Ricinus communis] >gnl|BL_ORD_ID|440078 Xylem serine proteinase 1 precursor, putative [Ricinus communis]
c4864_g1_i1	3151	GO:0016020;GO:0004222;GO:0008152;GO:0000502;GO:0005524;GO:0006508;GO:0000166;GO:0017111;	-	proNOG07053;proNOG78359	OK	sp|P55530|Y4KL_RHISN Uncharacterized AAA family ATPase y4kL OS=Rhizobium sp. (strain NGR234) GN=NGR_a02840 PE=3 SV=1	gi|255618381|ref|XP_002539930.1|Proteasome-activating nucleotidase, putative [Ricinus communis] >gnl|BL_ORD_ID|433351 Proteasome-activating nucleotidase, putative [Ricinus communis]
c4865_g1_i1	2621	GO:0006355;GO:0006351;	K14494	virNOG02726	K	sp|Q8S4W7|GAI1_VITVI DELLA protein GAI1 OS=Vitis vinifera GN=GAI1 PE=2 SV=1	gi|224101865|ref|XP_002312450.1|DELLA domain GRAS family transcription factor, GA insensitive (GAI), GA1-3 1 (RGA1) repressor protein [Populus trichocarpa] >gnl|BL_ORD_ID|411034 DELLA domain GRAS family transcription factor, GA insensitive (GAI), GA1-3 1 (RGA1) repressor protein [Populus trichocarpa]
c4867_g1_i1	732	-	-	-	-	-	gi|31879430|dbj|BAC77693.1|salt-induced hydrophilic protein [Atriplex nummularia]
c4868_g1_i1	1155	GO:0016036;	-	virNOG10885	P	sp|Q94A21|SPX4_ARATH SPX domain-containing protein 4 OS=Arabidopsis thaliana GN=SPX4 PE=2 SV=1	gi|296082946|emb|CBI22247.3|unnamed protein product [Vitis vinifera]
c4869_g1_i1	1636	GO:0005643;GO:0005730;GO:0005635;	K14004	virNOG03448	U	sp|Q5XFW8|SEC13_RAT Protein SEC13 homolog OS=Rattus norvegicus GN=Sec13 PE=1 SV=1	gi|356567320|ref|XP_003551869.1|PREDICTED: protein SEC13 homolog [Glycine max]
c4870_g1_i1	251	GO:0016829;GO:0046872;GO:0045490;GO:0030570;	-	COG3866;virNOG09397	SG	-	gi|470133909|ref|XP_004302801.1|PREDICTED: probable pectate lyase 4-like [Fragaria vesca subsp. vesca]
c4872_g1_i1	1826	GO:0003674;GO:0005783;GO:0005794;GO:0005829;GO:0005802;GO:0016192;	-	virNOG16544;virNOG18095	U	sp|Q9FLB6|PR1B3_ARATH PRA1 family protein B3 OS=Arabidopsis thaliana GN=PRA1B3 PE=1 SV=1	gi|224091050|ref|XP_002309160.1|predicted protein [Populus trichocarpa] >gnl|BL_ORD_ID|254872 unknown [Populus trichocarpa] >gnl|BL_ORD_ID|254872 predicted protein [Populus trichocarpa]
c4878_g1_i1	1635	GO:0008152;GO:0006633;GO:0016747;GO:0003824;GO:0016740;	-	proNOG06269	I	sp|Q83E37|FABF_COXBU 3-oxoacyl-[acyl-carrier-protein] synthase 2 OS=Coxiella burnetii (strain RSA 493 / Nine Mile phase I) GN=fabF PE=1 SV=1	gi|168021554|ref|XP_001763306.1|predicted protein [Physcomitrella patens subsp. patens] >gnl|BL_ORD_ID|282163 predicted protein [Physcomitrella patens subsp. patens]
c4878_g2_i1	4010	GO:0051989;GO:0003824;GO:0051536;GO:0005737;GO:0055114;GO:0006779;GO:0004109;GO:0009507;GO:0016491;	K02495	proNOG02746;proNOG10350	HI	sp|Q51676|HEMN_PARDP Oxygen-independent coproporphyrinogen-III oxidase OS=Paracoccus denitrificans (strain Pd 1222) GN=hemN PE=3 SV=1	gi|145340617|ref|XP_001415418.1|predicted protein [Ostreococcus lucimarinus CCE9901] >gnl|BL_ORD_ID|172294 predicted protein [Ostreococcus lucimarinus CCE9901]
c4879_g1_i1	683	GO:0006457;GO:0009644;GO:0016020;GO:0009408;GO:0042542;GO:0016595;GO:0016021;GO:0008150;	-	virNOG07232	T	sp|Q94A20|BI1L_ARATH BI1-like protein OS=Arabidopsis thaliana GN=At4g15470 PE=2 SV=1	gi|462395760|gb|EMJ01559.1|hypothetical protein PRUPE_ppa010573mg [Prunus persica]
c4879_g2_i1	517	GO:0016020;GO:0009826;GO:0016021;GO:0009742;	-	virNOG07232	T	sp|Q94A20|BI1L_ARATH BI1-like protein OS=Arabidopsis thaliana GN=At4g15470 PE=2 SV=1	gi|460403706|ref|XP_004247329.1|PREDICTED: BI1-like protein-like [Solanum lycopersicum]
c4880_g1_i1	1382	GO:0050832;GO:0003677;GO:0008152;GO:0005524;GO:0004386;GO:0006306;GO:0030422;GO:0003676;	K10875	virNOG09599	L	sp|Q9GQN5|ATRX_DROME Transcriptional regulator ATRX homolog OS=Drosophila melanogaster GN=XNP PE=1 SV=2	gi|356544159|ref|XP_003540522.1|PREDICTED: DNA repair protein rhp54-like [Glycine max]
c4885_g1_i1	789	GO:0003674;GO:0005634;GO:0006626;	-	virNOG25492	S	-	gi|330318672|gb|AEC10996.1|hypothetical protein [Camellia sinensis]
c4885_g1_i2	592	-	-	virNOG25492	S	-	gi|225459032|ref|XP_002285622.1|PREDICTED: uncharacterized protein LOC100257445 [Vitis vinifera]
c4886_g1_i1	771	GO:0016310;GO:0004715;GO:0005524;GO:0016301;GO:0006468;GO:0004674;GO:0004672;GO:0016740;GO:0018108;GO:0016772;	-	virNOG05787;virNOG15247	T	sp|Q9CAH1|Y1725_ARATH Putative receptor-like protein kinase At1g72540 OS=Arabidopsis thaliana GN=At1g72540 PE=2 SV=1	gi|224073690|ref|XP_002304131.1|predicted protein [Populus trichocarpa] >gnl|BL_ORD_ID|400941 predicted protein [Populus trichocarpa]
c4886_g1_i2	1360	GO:0016310;GO:0005524;GO:0004715;GO:0016301;GO:0006468;GO:0042742;GO:0004674;GO:0004672;GO:0016740;GO:0016772;GO:0018108;	K04733	virNOG05787;virNOG16574	T	sp|Q9CAH1|Y1725_ARATH Putative receptor-like protein kinase At1g72540 OS=Arabidopsis thaliana GN=At1g72540 PE=2 SV=1	gi|255560609|ref|XP_002521318.1|Protein kinase APK1B, chloroplast precursor, putative [Ricinus communis] >gnl|BL_ORD_ID|451785 Protein kinase APK1B, chloroplast precursor, putative [Ricinus communis]
c4887_g1_i1	499	GO:0008152;GO:0009414;GO:0009409;GO:0009737;GO:0006979;GO:0016757;GO:0047216;GO:0009651;GO:0016740;	-	NOG28501;virNOG00448	OG	sp|O22893|GOLS1_ARATH Galactinol synthase 1 OS=Arabidopsis thaliana GN=GOLS1 PE=1 SV=1	gi|255645237|gb|ACU23116.1|unknown [Glycine max]
c4888_g1_i1	704	-	-	virNOG26302	S	-	gi|460412773|ref|XP_004251772.1|PREDICTED: uncharacterized protein LOC101248846 [Solanum lycopersicum]
c4890_g1_i2	298	-	-	-	-	-	gi|470147191|ref|XP_004309199.1|PREDICTED: uncharacterized protein At3g49055-like [Fragaria vesca subsp. vesca]
c4892_g1_i1	479	GO:0016746;GO:0008152;GO:0016740;GO:0047196;	-	virNOG08294;virNOG15729	S	sp|Q3ED15|WAXSA_ARATH Putative long-chain-alcohol O-fatty-acyltransferase 10 OS=Arabidopsis thaliana GN=At1g34490 PE=3 SV=1	gi|224099693|ref|XP_002311581.1|predicted protein [Populus trichocarpa] >gnl|BL_ORD_ID|410210 predicted protein [Populus trichocarpa]
c4892_g2_i1	749	GO:0016746;GO:0008152;GO:0016740;GO:0047196;	-	virNOG08294;virNOG15729	S	sp|Q9FJ73|WAXS2_ARATH Probable long-chain-alcohol O-fatty-acyltransferase 2 OS=Arabidopsis thaliana GN=AT2 PE=3 SV=1	gi|357494759|ref|XP_003617668.1|hypothetical protein MTR_5g094140 [Medicago truncatula] >gnl|BL_ORD_ID|818119 hypothetical protein MTR_5g094140 [Medicago truncatula]
c4893_g1_i2	608	GO:0006430;GO:0005524;GO:0005737;GO:0003676;GO:0000166;GO:0006418;GO:0004824;GO:0004812;	-	virNOG00145	J	sp|Q9ZPI1|SYK_ARATH Lysine--tRNA ligase OS=Arabidopsis thaliana GN=At3g11710 PE=2 SV=1	gi|482565915|gb|EOA30104.1|hypothetical protein CARUB_v10013215mg [Capsella rubella]
c4900_g1_i1	590	GO:0006346;GO:0033562;GO:0006306;	-	virNOG12380;virNOG18111	S	-	gi|225442489|ref|XP_002283948.1|PREDICTED: uncharacterized protein LOC100258357 [Vitis vinifera] >gnl|BL_ORD_ID|225241 unnamed protein product [Vitis vinifera]
c4900_g2_i1	573	GO:0006346;GO:0006355;GO:0043565;GO:0003700;GO:0033562;GO:0006306;	-	virNOG18111	S	-	gi|255549846|ref|XP_002515974.1|conserved hypothetical protein [Ricinus communis] >gnl|BL_ORD_ID|457180 conserved hypothetical protein [Ricinus communis]
c4901_g1_i1	291	GO:0001510;GO:0008168;GO:0032259;	-	virNOG10245	A	sp|Q58771|RLME_METJA Ribosomal RNA large subunit methyltransferase E OS=Methanocaldococcus jannaschii (strain ATCC 43067 / DSM 2661 / JAL-1 / JCM 10045 / NBRC 100440) GN=rlmE PE=3 SV=1	gi|225449466|ref|XP_002283276.1|PREDICTED: ribosomal RNA large subunit methyltransferase E [Vitis vinifera] >gnl|BL_ORD_ID|480195 unnamed protein product [Vitis vinifera]
c4901_g2_i1	1176	GO:0001510;GO:0008168;GO:0032259;	-	virNOG10245	A	sp|A4VNP3|RLME_PSEU5 Ribosomal RNA large subunit methyltransferase E OS=Pseudomonas stutzeri (strain A1501) GN=rlmE PE=3 SV=2	gi|255581527|ref|XP_002531569.1|ftsj, putative [Ricinus communis] >gnl|BL_ORD_ID|441649 ftsj, putative [Ricinus communis]
c4902_g1_i1	1078	-	-	NOG148033;NOG154565;virNOG24836	SOR	sp|Q9LFR3|GASAE_ARATH Gibberellin-regulated protein 14 OS=Arabidopsis thaliana GN=GASA14 PE=1 SV=1	gi|462413106|gb|EMJ18155.1|hypothetical protein PRUPE_ppa015520mg, partial [Prunus persica]
c4903_g1_i2	663	GO:0009535;GO:0009507;	-	virNOG26292	S	-	gi|460411063|ref|XP_004250934.1|PREDICTED: uncharacterized protein LOC101247982 [Solanum lycopersicum]
c4906_g2_i1	4130	-	-	proNOG12410	R	sp|P49861|COAT_BPHK7 Major capsid protein OS=Enterobacteria phage HK97 GN=5 PE=1 SV=1	gi|255599293|ref|XP_002537195.1|conserved hypothetical protein [Ricinus communis] >gnl|BL_ORD_ID|436078 conserved hypothetical protein [Ricinus communis]
c4908_g1_i1	1752	GO:0009611;GO:0030554;	-	virNOG07987	S	sp|Q84WQ5|CBSX5_ARATH CBS domain-containing protein CBSX5 OS=Arabidopsis thaliana GN=CBSX5 PE=2 SV=2	gi|462410541|gb|EMJ15875.1|hypothetical protein PRUPE_ppa022868mg [Prunus persica]
c4909_g1_i1	1650	GO:0032440;GO:0050832;GO:0005783;GO:0048046;GO:0009506;GO:0008233;GO:0055114;GO:0005773;GO:0006508;GO:0016787;GO:0008234;GO:0005829;GO:0009651;GO:0016491;GO:0009507;	K01376	virNOG09238	O	sp|P43297|RD21A_ARATH Cysteine proteinase RD21a OS=Arabidopsis thaliana GN=RD21A PE=1 SV=1	gi|595986|gb|AAA79915.1|cysteine proteinase, partial [Dianthus caryophyllus]
c4910_g1_i1	961	GO:0045859;GO:0016310;GO:0000278;GO:0016538;GO:0006661;GO:0042023;GO:0005737;GO:0005515;GO:0004693;GO:0005634;GO:0016301;GO:0045736;GO:0010440;GO:0051301;GO:0051726;GO:0007049;	K02219	virNOG23454	D	sp|O23249|CKS1_ARATH Cyclin-dependent kinases regulatory subunit 1 OS=Arabidopsis thaliana GN=CKS1 PE=1 SV=1	gi|45935118|gb|AAS79576.1|putative CDK regulatory subunit [Ipomoea trifida]
c4911_g1_i1	1446	GO:0016020;	-	virNOG01999	S	sp|A7S4N4|SERIC_NEMVE Probable serine incorporator OS=Nematostella vectensis GN=serinc PE=3 SV=1	gi|460380266|ref|XP_004235878.1|PREDICTED: probable serine incorporator-like [Solanum lycopersicum]
c4913_g1_i1	2303	-	-	virNOG02109	R	sp|Q9FN48|CAS_ARATH Calcium sensing receptor, chloroplastic OS=Arabidopsis thaliana GN=CAS PE=1 SV=1	gi|359478275|ref|XP_002274820.2|PREDICTED: uncharacterized protein LOC100249037 [Vitis vinifera] >gnl|BL_ORD_ID|587085 unnamed protein product [Vitis vinifera]
c4914_g1_i1	1608	GO:0003677;GO:0006355;GO:0003700;GO:0005886;	-	proNOG58922;proNOG74328	K	sp|A8GEE7|Y2386_SERP5 UPF0114 protein Spro_2386 OS=Serratia proteamaculans (strain 568) GN=Spro_2386 PE=3 SV=1	gi|255593249|ref|XP_002535822.1|conserved hypothetical protein [Ricinus communis] >gnl|BL_ORD_ID|437445 conserved hypothetical protein [Ricinus communis]
c4915_g1_i1	335	GO:0016760;GO:0016020;GO:0030244;	-	virNOG03844	O	sp|Q69P51|CESA9_ORYSJ Cellulose synthase A catalytic subunit 9 [UDP-forming] OS=Oryza sativa subsp. japonica GN=CESA9 PE=2 SV=1	gi|386576414|gb|AFJ12111.1|cellulose synthase, partial [Nicotiana tabacum]
c4915_g1_i2	818	GO:0016020;GO:0016760;GO:0046872;GO:0016757;GO:0030244;GO:0016021;GO:0008270;GO:0016740;GO:0005886;	-	COG1215;virNOG03844	OM	sp|Q9SWW6|CESA7_ARATH Cellulose synthase A catalytic subunit 7 [UDP-forming] OS=Arabidopsis thaliana GN=CESA7 PE=1 SV=1	gi|401466650|gb|AFP93559.1|cellulose synthase A1 [Neolamarckia cadamba]
c4915_g1_i3	818	GO:0016760;GO:0016020;GO:0030244;	-	COG1215;virNOG03844	OM	sp|Q9SWW6|CESA7_ARATH Cellulose synthase A catalytic subunit 7 [UDP-forming] OS=Arabidopsis thaliana GN=CESA7 PE=1 SV=1	gi|403322924|gb|AFR39085.1|cellulose synthase, partial [Populus nigra] >gnl|BL_ORD_ID|973855 cellulose synthase, partial [Populus nigra] >gnl|BL_ORD_ID|973855 cellulose synthase, partial [Populus nigra] >gnl|BL_ORD_ID|973855 cellulose synthase, partial [Populus nigra] >gnl|BL_ORD_ID|973855 cellulose synthase, partial [Populus nigra] >gnl|BL_ORD_ID|973855 cellulose synthase, partial [Populus nigra…
c4916_g1_i1	616	GO:0016020;GO:0055085;GO:0016021;GO:0015238;GO:0015297;GO:0006855;	-	virNOG13195	R	sp|Q9LYT3|TT12_ARATH Protein TRANSPARENT TESTA 12 OS=Arabidopsis thaliana GN=TT12 PE=2 SV=1	gi|296085875|emb|CBI31199.3|unnamed protein product [Vitis vinifera]
c4916_g2_i1	1161	GO:0016020;GO:0055085;GO:0016021;GO:0015238;GO:0015297;GO:0006855;	K03327	virNOG13195	R	sp|Q9LYT3|TT12_ARATH Protein TRANSPARENT TESTA 12 OS=Arabidopsis thaliana GN=TT12 PE=2 SV=1	gi|225439162|ref|XP_002267923.1|PREDICTED: protein TRANSPARENT TESTA 12-like [Vitis vinifera]
c4919_g1_i1	4600	-	-	proNOG69700	M	sp|Q92V27|Y5606_RHIME UPF0337 protein RB0906 OS=Rhizobium meliloti (strain 1021) GN=RB0906 PE=3 SV=2	gi|255588101|ref|XP_002534500.1|conserved hypothetical protein [Ricinus communis] >gnl|BL_ORD_ID|438741 conserved hypothetical protein [Ricinus communis]
c4920_g1_i1	644	GO:0016020;GO:0000271;GO:0051260;GO:0030003;GO:0030007;GO:0009651;GO:0016021;GO:0006810;GO:0015271;GO:0015269;GO:0005267;GO:0007030;GO:0006816;GO:0006811;GO:0010029;GO:0005774;GO:0005216;GO:0005509;GO:0010119;GO:0071805;GO:0070838;	-	virNOG07897	P	sp|Q8LBL1|TPK1_ARATH Two-pore potassium channel 1 OS=Arabidopsis thaliana GN=TPK1 PE=1 SV=2	gi|482549392|gb|EOA13586.1|hypothetical protein CARUB_v10026652mg [Capsella rubella]
c4923_g1_i1	206	GO:0071482;GO:0005982;GO:0071329;GO:0003844;GO:0003824;GO:0071333;GO:0004553;GO:0005978;GO:0043169;GO:0005975;GO:0071332;	-	COG0296;proNOG101353	G	sp|Q2G7S5|GLGB_NOVAD 1,4-alpha-glucan branching enzyme GlgB OS=Novosphingobium aromaticivorans (strain DSM 12444) GN=glgB PE=3 SV=1	gi|257071023|gb|ACV40761.1|starch branching enzyme IIb, partial [Triticum durum]
c4933_g1_i1	1223	GO:0016310;GO:0005524;GO:0016301;GO:0006468;GO:0004674;GO:0004672;GO:0000166;GO:0016772;	-	virNOG07441	T	sp|P42158|KC1D_ARATH Casein kinase I isoform delta-like OS=Arabidopsis thaliana GN=At4g26100 PE=2 SV=2	gi|356572272|ref|XP_003554293.1|PREDICTED: casein kinase I isoform delta-like [Glycine max]
c4937_g1_i1	215	GO:0010413;GO:0043687;GO:0006486;GO:0005634;GO:0006355;GO:0010228;GO:0045893;GO:0009630;GO:0045492;GO:0016926;GO:0050665;GO:0003700;	-	NOG05096;virNOG03902	R	sp|Q8GUI6|JMJ14_ARATH Probable lysine-specific demethylase JMJ14 OS=Arabidopsis thaliana GN=JMJ14 PE=1 SV=1	gi|297843650|ref|XP_002889706.1|transcription factor jumonji family protein [Arabidopsis lyrata subsp. lyrata] >gnl|BL_ORD_ID|648077 transcription factor jumonji family protein [Arabidopsis lyrata subsp. lyrata]
c4937_g2_i1	426	GO:0005634;	-	virNOG03902	R	-	gi|356533690|ref|XP_003535393.1|PREDICTED: probable lysine-specific demethylase JMJ14-like [Glycine max]
c4941_g1_i1	2171	GO:0006364;GO:0000154;GO:0031167;GO:0016433;GO:0008649;GO:0016740;GO:0032259;GO:0000179;	K15266	proNOG05095	J	sp|Q8UGD5|RSMA_AGRT5 Ribosomal RNA small subunit methyltransferase A OS=Agrobacterium tumefaciens (strain C58 / ATCC 33970) GN=rsmA PE=3 SV=1	gi|222875338|gb|EEF12469.1|predicted protein [Populus trichocarpa]
c4941_g2_i1	1281	-	-	proNOG07352	O	sp|Q8UGD4|PDXA_AGRT5 4-hydroxythreonine-4-phosphate dehydrogenase OS=Agrobacterium tumefaciens (strain C58 / ATCC 33970) GN=pdxA PE=3 SV=2	gi|449474770|ref|XP_004154281.1|PREDICTED: 4-hydroxythreonine-4-phosphate dehydrogenase-like [Cucumis sativus]
c4942_g1_i1	1899	GO:0009505;GO:0048046;GO:0046658;	-	euNOG07966;virNOG12804	R	sp|O22126|FLA8_ARATH Fasciclin-like arabinogalactan protein 8 OS=Arabidopsis thaliana GN=FLA8 PE=1 SV=1	gi|502104783|ref|XP_004492650.1|PREDICTED: fasciclin-like arabinogalactan protein 10-like [Cicer arietinum]
c4943_g1_i1	1011	GO:0006810;GO:0008289;GO:0006869;	-	virNOG23426	T	sp|Q43748|NLTP_BETVU Non-specific lipid-transfer protein OS=Beta vulgaris GN=IWF1' PE=3 SV=1	gi|291621319|dbj|BAI94497.1|lipid transfer protein [Dianthus caryophyllus]
c4948_g1_i1	1056	GO:0003723;GO:0046872;GO:0008152;GO:0016787;GO:0009507;GO:0016788;	K12574	proNOG02520	R	sp|Q45493|RNJ1_BACSU Ribonuclease J 1 OS=Bacillus subtilis (strain 168) GN=rnjA PE=1 SV=1	gi|253759010|ref|XP_002488904.1|hypothetical protein SORBIDRAFT_2069s002010 [Sorghum bicolor] >gnl|BL_ORD_ID|551838 hypothetical protein SORBIDRAFT_2069s002010 [Sorghum bicolor]
c4948_g2_i1	811	GO:0006464;GO:0004077;GO:0003824;GO:0016874;	K03524	proNOG103083;proNOG104125	H	sp|P29906|BIRA_PARDE Biotin--[acetyl-CoA-carboxylase] synthetase OS=Paracoccus denitrificans GN=birA PE=3 SV=1	gi|449467441|ref|XP_004151431.1|PREDICTED: bifunctional protein BirA-like [Cucumis sativus]
c4949_g1_i1	1521	GO:0080008;GO:0005634;GO:0016746;GO:0008152;GO:0004402;GO:0016573;GO:0005829;GO:0016740;	K10752	virNOG02847	B	sp|O22468|MSI2_ARATH WD-40 repeat-containing protein MSI2 OS=Arabidopsis thaliana GN=MSI2 PE=2 SV=1	gi|225428031|ref|XP_002278931.1|PREDICTED: WD-40 repeat-containing protein MSI2 [Vitis vinifera] >gnl|BL_ORD_ID|225351 unnamed protein product [Vitis vinifera]
c4950_g1_i1	2520	GO:0005886;	-	virNOG00367	R	sp|Q9S9Q9|Y1044_ARATH BTB/POZ domain-containing protein At1g30440 OS=Arabidopsis thaliana GN=At1g30440 PE=1 SV=2	gi|147766196|emb|CAN72130.1|hypothetical protein VITISV_002335 [Vitis vinifera]
c4951_g1_i2	1398	GO:0009535;GO:0005524;GO:0006754;GO:0000166;GO:0015992;GO:0009507;GO:0046933;GO:0006810;GO:0045261;GO:0006811;GO:0009579;GO:0015986;GO:0015991;GO:0033178;GO:0016820;GO:0009536;	K02112	proNOG00672	C	sp|B5ZSN7|ATPB_RHILW ATP synthase subunit beta OS=Rhizobium leguminosarum bv. trifolii (strain WSM2304) GN=atpD PE=1 SV=1	gi|17224770|gb|AAL37106.1|ATP synthase beta subunit [Burmannia lutescens] >gnl|BL_ORD_ID|42117 ATP synthase beta subunit [Geomitra clavigera]
c4952_g1_i1	243	GO:0009555;GO:0010154;GO:0005524;GO:0006298;GO:0032300;GO:0030983;GO:0048316;GO:0006310;	-	virNOG02035	L	sp|Q941I6|PMS1_ARATH DNA mismatch repair protein PMS1 OS=Arabidopsis thaliana GN=PMS1 PE=1 SV=1	gi|255564118|ref|XP_002523056.1|DNA mismatch repair protein pms2, putative [Ricinus communis] >gnl|BL_ORD_ID|450046 DNA mismatch repair protein pms2, putative [Ricinus communis]
c4952_g2_i1	454	GO:0009555;GO:0010154;GO:0005524;GO:0006298;GO:0032300;GO:0030983;GO:0048316;GO:0006310;	K10858	virNOG02035	L	sp|Q941I6|PMS1_ARATH DNA mismatch repair protein PMS1 OS=Arabidopsis thaliana GN=PMS1 PE=1 SV=1	gi|449436509|ref|XP_004136035.1|PREDICTED: mismatch repair endonuclease PMS2-like [Cucumis sativus] >gnl|BL_ORD_ID|1164173 PREDICTED: mismatch repair endonuclease PMS2-like [Cucumis sativus]
c4954_g1_i1	278	GO:0016020;GO:0016021;	-	KOG1441;virNOG10221	GE	sp|Q8RXL8|Y1689_ARATH Uncharacterized membrane protein At1g06890 OS=Arabidopsis thaliana GN=At1g06890 PE=1 SV=1	gi|502145404|ref|XP_004506015.1|PREDICTED: uncharacterized membrane protein At1g06890-like [Cicer arietinum]
c4955_g1_i1	3318	GO:0006810;GO:0016020;GO:0008152;GO:0006355;GO:0004585;GO:0016021;GO:0016740;GO:0003700;GO:0006591;	K11070	proNOG01772	E	sp|P38488|CREA_PSEPU Creatinase OS=Pseudomonas putida PE=1 SV=2	gi|449467225|ref|XP_004151325.1|PREDICTED: probable HTH-type transcriptional regulator LrhA-like [Cucumis sativus]
c4956_g1_i1	803	GO:0016020;GO:0009523;GO:0005506;GO:0045156;GO:0055114;GO:0042651;GO:0019684;GO:0016021;GO:0016491;GO:0009507;GO:0009772;GO:0009055;GO:0009635;GO:0009579;GO:0046872;GO:0009536;GO:0015979;	K02703	NOG02398;virNOG12824	C	sp|Q2QDA8|PSBA_CUCSA Photosystem Q(B) protein OS=Cucumis sativus GN=psbA PE=3 SV=1	gi|408901314|gb|AFU95391.1|PsbA, partial (chloroplast) [Clusia rosea]
c4957_g1_i1	2368	GO:0016829;GO:0004056;GO:0042450;GO:0003824;GO:0009570;	K01755	proNOG00128	E	sp|Q8U9X6|ARLY1_AGRT5 Argininosuccinate lyase 1 OS=Agrobacterium tumefaciens (strain C58 / ATCC 33970) GN=argH1 PE=3 SV=2	gi|357465245|ref|XP_003602904.1|Argininosuccinate lyase [Medicago truncatula] >gnl|BL_ORD_ID|796620 Argininosuccinate lyase [Medicago truncatula]
c4957_g2_i1	1002	GO:0016616;GO:0005777;GO:0055114;GO:0070403;GO:0006631;GO:0003857;GO:0016491;GO:0050662;	-	COG0526;proNOG38760	O	sp|P43221|TLPA_BRAJA Thiol:disulfide interchange protein TlpA OS=Bradyrhizobium japonicum (strain USDA 110) GN=tlpA PE=1 SV=1	gi|361066319|gb|AEW07471.1|Pinus taeda anonymous locus 0_2298_01 genomic sequence >gnl|BL_ORD_ID|899441 Pinus taeda anonymous locus 0_2298_01 genomic sequence >gnl|BL_ORD_ID|899441 Pinus taeda anonymous locus 0_2298_01 genomic sequence >gnl|BL_ORD_ID|899441 Pinus taeda anonymous locus 0_2298_01 genomic sequence >gnl|BL_ORD_ID|899441 Pinus taeda anonymous locus 0_2298_01 genomic sequence >gnl|BL_O…
c4958_g1_i1	227	-	-	proNOG45145	E	sp|Q502D1|GLOD5_DANRE Glyoxalase domain-containing protein 5 OS=Danio rerio GN=glod5 PE=2 SV=1	gi|168070070|ref|XP_001786681.1|predicted protein [Physcomitrella patens subsp. patens] >gnl|BL_ORD_ID|259172 predicted protein [Physcomitrella patens subsp. patens]
c4959_g1_i2	1173	GO:0016310;GO:0004674;GO:0005524;GO:0004672;GO:0016301;GO:0006468;GO:0016772;	-	COG0515;virNOG01918	T	sp|Q9LV48|PERK1_ARATH Proline-rich receptor-like protein kinase PERK1 OS=Arabidopsis thaliana GN=PERK1 PE=1 SV=1	gi|40645474|dbj|BAD06582.1|PERK1-like protein kinase [Nicotiana tabacum]
c4962_g1_i1	2760	GO:0016020;GO:0007165;GO:0005524;GO:0004114;GO:0006468;GO:0009190;GO:0035556;GO:0016849;GO:0016829;GO:0004672;GO:0000166;GO:0016021;GO:0016772;	K01768	proNOG31339	T	sp|Q8U8R2|RECX_AGRT5 Regulatory protein RecX OS=Agrobacterium tumefaciens (strain C58 / ATCC 33970) GN=recX PE=3 SV=2	gi|384251222|gb|EIE24700.1|hypothetical protein COCSUDRAFT_14531 [Coccomyxa subellipsoidea C-169]
c4963_g1_i1	729	GO:0010598;GO:0016020;GO:0010275;GO:0009536;GO:0009507;GO:0009570;	-	virNOG22991	S	-	gi|359488522|ref|XP_002280011.2|PREDICTED: uncharacterized protein LOC100249838 [Vitis vinifera] >gnl|BL_ORD_ID|585015 unnamed protein product [Vitis vinifera]
c4966_g1_i1	357	GO:0008152;GO:0016787;	-	COG1473;proNOG00891	E	-	gi|308802836|ref|XP_003078731.1|putative auxin amidohydrolase (ISS) [Ostreococcus tauri] >gnl|BL_ORD_ID|128383 putative auxin amidohydrolase (ISS) [Ostreococcus tauri]
c4967_g1_i1	514	GO:0003674;GO:0005634;GO:0000398;GO:0005689;	-	KOG1705;virNOG19392	S	sp|Q0WMV8|PHF5B_ARATH PHD finger-like domain-containing protein 5B OS=Arabidopsis thaliana GN=At1g07170 PE=2 SV=1	gi|255569387|ref|XP_002525661.1|Pre-mRNA-splicing factor ini1 [Ricinus communis] >gnl|BL_ORD_ID|447595 Pre-mRNA-splicing factor ini1 [Ricinus communis]
c4969_g1_i2	1203	GO:0016020;GO:0009535;GO:0009817;GO:0048046;GO:0042742;GO:0005737;GO:0016829;GO:0005829;GO:0008270;GO:0004089;GO:0009941;GO:0009507;GO:0010037;GO:0008152;GO:0009409;GO:0009579;GO:0015976;GO:0009536;GO:0010119;GO:0010319;GO:0009570;	K01673	virNOG12703	P	sp|P16016|CAHC_SPIOL Carbonic anhydrase, chloroplastic OS=Spinacia oleracea PE=1 SV=2	gi|115472|sp|P16016.2|CAHC_SPIOLRecName: Full=Carbonic anhydrase, chloroplastic; AltName: Full=Carbonate dehydratase; Flags: Precursor >gnl|BL_ORD_ID|6006 carbonic anhydrase (EC 4.2.1.1) [Spinacia oleracea]
c4972_g1_i1	2071	GO:0016310;GO:0004674;GO:0005524;GO:0004672;GO:0016301;GO:0006468;GO:0016772;	-	virNOG14227	T	sp|Q8GXZ3|Y5102_ARATH Serine/threonine-protein kinase At5g01020 OS=Arabidopsis thaliana GN=At5g01020 PE=1 SV=1	gi|359484947|ref|XP_002265117.2|PREDICTED: serine/threonine-protein kinase At5g01020-like [Vitis vinifera]
c4972_g2_i1	1725	GO:0016310;GO:0004674;GO:0005524;GO:0004672;GO:0016301;GO:0006468;GO:0016772;	-	virNOG14227	T	sp|Q8GXZ3|Y5102_ARATH Serine/threonine-protein kinase At5g01020 OS=Arabidopsis thaliana GN=At5g01020 PE=1 SV=1	gi|255563878|ref|XP_002522939.1|Protein kinase APK1B, chloroplast precursor, putative [Ricinus communis] >gnl|BL_ORD_ID|450255 Protein kinase APK1B, chloroplast precursor, putative [Ricinus communis]
c4973_g1_i1	735	GO:0008152;GO:0004857;GO:0043086;GO:0030599;	-	virNOG19278;virNOG20658	R	sp|P17407|21KD_DAUCA 21 kDa protein OS=Daucus carota PE=2 SV=1	gi|225466061|ref|XP_002264167.1|PREDICTED: 21 kDa protein [Vitis vinifera]
c4975_g1_i1	5861	GO:0008152;GO:0009555;GO:0003824;GO:0009082;GO:0004160;GO:0005507;GO:0009536;GO:0009570;GO:0009507;	-	proNOG00671	E	sp|Q1JUQ1|ARADA_AZOBR L-arabonate dehydratase OS=Azospirillum brasilense GN=araC PE=1 SV=1	gi|357453587|ref|XP_003597071.1|Dihydroxy-acid dehydratase [Medicago truncatula] >gnl|BL_ORD_ID|791768 Dihydroxy-acid dehydratase [Medicago truncatula]
c4976_g1_i1	2277	GO:0003987;GO:0008152;GO:0008756;GO:0003824;GO:0016874;	-	virNOG14134	I	sp|Q9FFE9|AAE6_ARATH Probable acyl-activating enzyme 6 OS=Arabidopsis thaliana GN=AAE6 PE=2 SV=1	gi|359476425|ref|XP_002263877.2|PREDICTED: medium-chain-fatty-acid--CoA ligase [Vitis vinifera]
c4978_g1_i1	1372	-	K13104	virNOG04879	R	sp|Q63ZM9|ZN830_XENLA Zinc finger protein 830 OS=Xenopus laevis GN=znf830 PE=2 SV=1	gi|460409558|ref|XP_004250205.1|PREDICTED: zinc finger protein 830-like [Solanum lycopersicum]
c4980_g1_i1	248	GO:0005788;GO:0016020;GO:0005783;GO:0034976;GO:0045454;GO:0043067;GO:0048316;GO:0009651;GO:0003756;GO:0005886;GO:0009507;GO:0006457;GO:0008152;GO:0016853;GO:0000327;GO:0010043;GO:0009579;GO:0005774;GO:0009505;GO:0000326;GO:0046686;GO:0016757;GO:0005794;GO:0009790;GO:0016740;	-	COG0526;opiNOG01596	O	sp|Q12730|PDI_ASPNG Protein disulfide-isomerase OS=Aspergillus niger GN=pdiA PE=2 SV=1	gi|302762420|ref|XP_002964632.1|hypothetical protein SELMODRAFT_142613 [Selaginella moellendorffii] >gnl|BL_ORD_ID|684848 hypothetical protein SELMODRAFT_142613 [Selaginella moellendorffii]
c4982_g2_i1	788	-	K03101	COG0597;proNOG00653;proNOG45829	MU	sp|O52213|LSPA_SERMA Lipoprotein signal peptidase OS=Serratia marcescens GN=lspA PE=3 SV=1	gi|222839562|gb|EEE77899.1|predicted protein [Populus trichocarpa]
c4983_g1_i1	426	-	-	virNOG01541	S	-	gi|460405712|ref|XP_004248319.1|PREDICTED: uncharacterized protein LOC101258497 [Solanum lycopersicum]
c4988_g1_i1	856	GO:0005575;GO:0003674;GO:0009269;	-	virNOG17356	S	-	gi|255565669|ref|XP_002523824.1|conserved hypothetical protein [Ricinus communis] >gnl|BL_ORD_ID|449357 conserved hypothetical protein [Ricinus communis]
c4989_g1_i1	2980	-	K06194	COG0739;proNOG103769;proNOG33075	M	sp|Q8UEQ7|MOBA_AGRT5 Molybdenum cofactor guanylyltransferase OS=Agrobacterium tumefaciens (strain C58 / ATCC 33970) GN=mobA PE=3 SV=1	gi|449466014|ref|XP_004150722.1|PREDICTED: uncharacterized lipoprotein YgeR-like [Cucumis sativus]
c4993_g1_i2	794	GO:0046872;	-	virNOG26587	R	-	gi|470129585|ref|XP_004300690.1|PREDICTED: uncharacterized protein LOC101301976 [Fragaria vesca subsp. vesca]
c4994_g1_i1	1657	GO:0009535;GO:0009941;GO:0009534;	-	virNOG00235	G	sp|Q8H124|Y2446_ARATH Uncharacterized protein At2g34460, chloroplastic OS=Arabidopsis thaliana GN=At2g34460 PE=1 SV=1	gi|462407521|gb|EMJ12855.1|hypothetical protein PRUPE_ppa008970mg [Prunus persica]
c4994_g2_i1	752	GO:0016020;GO:0005524;GO:0006184;GO:0042803;GO:0005737;GO:0003924;GO:0006807;GO:0016530;GO:0048554;GO:0016151;	K03189	virNOG06729	S	sp|Q96WV0|UREG_SCHPO Uncharacterized urease accessory protein ureG-like OS=Schizosaccharomyces pombe (strain 972 / ATCC 24843) GN=SPCPB16A4.05c PE=3 SV=1	gi|470114702|ref|XP_004293549.1|PREDICTED: uncharacterized urease accessory protein ureG-like [Fragaria vesca subsp. vesca]
c4995_g1_i1	2413	GO:0009055;GO:0020037;GO:0005506;GO:0030151;GO:0050660;GO:0055114;GO:0042128;GO:0043546;GO:0046872;GO:0046857;GO:0016491;	K07147	proNOG00930	R	sp|P58770|YEDY_AGRT5 Sulfoxide reductase catalytic subunit YedY OS=Agrobacterium tumefaciens (strain C58 / ATCC 33970) GN=yedY PE=3 SV=1	gi|449467769|ref|XP_004151595.1|PREDICTED: sulfoxide reductase catalytic subunit YedY-like [Cucumis sativus]
c4995_g2_i1	3182	GO:0004160;GO:0008152;GO:0003824;GO:0009082;	K01687	proNOG00671	E	sp|Q8UE43|ILVD_AGRT5 Dihydroxy-acid dehydratase OS=Agrobacterium tumefaciens (strain C58 / ATCC 33970) GN=ilvD PE=3 SV=2	gi|449473966|ref|XP_004154034.1|PREDICTED: dihydroxy-acid dehydratase-like [Cucumis sativus]
c4996_g1_i1	212	GO:0007165;GO:0006184;GO:0003924;GO:0006886;GO:0006913;GO:0007264;GO:0000166;GO:0005525;	-	NOG00251;opiNOG00608;opiNOG53987;sorNOG02736	RU	sp|Q7RVL0|GSP1_NEUCR GTP-binding nuclear protein GSP1/Ran OS=Neurospora crassa (strain ATCC 24698 / 74-OR23-1A / CBS 708.71 / DSM 1257 / FGSC 987) GN=gsp-1 PE=2 SV=1	gi|412987723|emb|CCO20558.1|unknown [Bathycoccus prasinos]
c4996_g2_i1	216	GO:0009506;GO:0007165;GO:0006184;GO:0003924;GO:0006886;GO:0006913;GO:0005794;GO:0007264;GO:0000166;GO:0005525;	-	opiNOG00608;pleNOG05164;sordNOG09123	U	sp|Q8TFK3|GSP1_YARLI GTP-binding nuclear protein GSP1/Ran OS=Yarrowia lipolytica (strain CLIB 122 / E 150) GN=GSP1 PE=3 SV=1	gi|293334007|ref|NP_001168978.1|uncharacterized protein LOC100382806 [Zea mays] >gnl|BL_ORD_ID|468258 unknown [Zea mays]
c4999_g1_i1	1298	GO:0047668;GO:0004567;GO:0080083;GO:0004553;GO:0009505;GO:0005618;GO:0080079;GO:0080082;GO:0005975;GO:0080081;GO:0022626;	K05350	virNOG02707	G	sp|Q9LV33|BGL44_ARATH Beta-glucosidase 44 OS=Arabidopsis thaliana GN=BGLU44 PE=2 SV=1	gi|502163136|ref|XP_004512738.1|PREDICTED: beta-glucosidase 44-like [Cicer arietinum]
c4999_g2_i1	544	GO:0047668;GO:0004567;GO:0080083;GO:0009505;GO:0004553;GO:0005618;GO:0080079;GO:0080082;GO:0005975;GO:0080081;GO:0022626;	-	virNOG02707	G	sp|Q9LV33|BGL44_ARATH Beta-glucosidase 44 OS=Arabidopsis thaliana GN=BGLU44 PE=2 SV=1	gi|356531160|ref|XP_003534146.1|PREDICTED: beta-glucosidase 44-like [Glycine max]
c5001_g1_i1	987	GO:0008152;GO:0006543;GO:0016884;GO:0070409;GO:0004088;GO:0016874;	-	proNOG00136	F	sp|Q8UDF7|CARA_AGRT5 Carbamoyl-phosphate synthase small chain OS=Agrobacterium tumefaciens (strain C58 / ATCC 33970) GN=carA PE=3 SV=2	gi|255594065|ref|XP_002536011.1|conserved hypothetical protein [Ricinus communis] >gnl|BL_ORD_ID|437258 conserved hypothetical protein [Ricinus communis]
c5001_g2_i1	4226	GO:0005951;GO:0016036;GO:0006543;GO:0070409;GO:0004088;GO:0009570;GO:0016874;	K01956	proNOG00096;proNOG102381	STN	sp|Q8UDF5|NORM_AGRT5 Probable multidrug resistance protein NorM OS=Agrobacterium tumefaciens (strain C58 / ATCC 33970) GN=norM PE=3 SV=1	gi|6552725|gb|AAF16525.1|AF191301_1carbamoyl-phosphate synthase subunit A [Medicago sativa]
c5005_g1_i1	1271	GO:0016746;GO:0008152;GO:0047180;GO:0050636;GO:0016747;GO:0016740;GO:0009820;	-	virNOG08361;virNOG15340;virNOG32425;virNOG33233	SR	sp|Q70PR7|VINSY_RAUSE Vinorine synthase OS=Rauvolfia serpentina GN=ACT PE=1 SV=2	gi|224061883|ref|XP_002300646.1|predicted protein [Populus trichocarpa] >gnl|BL_ORD_ID|401706 predicted protein [Populus trichocarpa]
c5006_g1_i1	1006	GO:0003677;GO:0005524;GO:0006260;GO:0016779;GO:0004386;GO:0003676;GO:0003887;GO:0006261;GO:0016740;	K02349	virNOG06449	R	sp|O75417|DPOLQ_HUMAN DNA polymerase theta OS=Homo sapiens GN=POLQ PE=1 SV=2	gi|255551068|ref|XP_002516582.1|DNA polymerase theta, putative [Ricinus communis] >gnl|BL_ORD_ID|456711 DNA polymerase theta, putative [Ricinus communis]
c5006_g2_i1	519	GO:0003677;GO:0005524;GO:0006260;GO:0016779;GO:0004386;GO:0003676;GO:0003887;GO:0006261;GO:0016740;	-	virNOG06449	R	-	gi|359476049|ref|XP_002281624.2|PREDICTED: LOW QUALITY PROTEIN: DNA polymerase theta-like [Vitis vinifera]
c5007_g1_i1	2397	GO:0008152;GO:0016787;GO:0016810;	K02058	proNOG102150;proNOG24326	FR	sp|P95442|ATZB_PSESD Hydroxydechloroatrazine ethylaminohydrolase OS=Pseudomonas sp. (strain ADP) GN=atzB PE=1 SV=1	gi|222832910|gb|EEE71387.1|predicted protein [Populus trichocarpa]
c5008_g1_i1	2001	GO:0016829;GO:0008652;GO:0008152;GO:0016836;GO:0003861;GO:0051539;	K01703	virNOG10869	E	sp|Q94AR8|LEUC_ARATH 3-isopropylmalate dehydratase OS=Arabidopsis thaliana GN=IIL1 PE=2 SV=1	gi|462424661|gb|EMJ28924.1|hypothetical protein PRUPE_ppa004448mg [Prunus persica]
c5009_g1_i2	397	GO:0055085;GO:0009506;GO:0016021;	-	-	-	-	gi|357127521|ref|XP_003565428.1|PREDICTED: leucine-rich repeat extensin-like protein 3-like [Brachypodium distachyon]
c5011_g1_i1	1391	GO:0007623;GO:0016020;GO:0009506;GO:0008168;GO:0006730;GO:0003824;GO:0006563;GO:0004372;GO:0046686;GO:0006544;GO:0016740;GO:0035999;GO:0005886;GO:0032259;GO:0030170;	K00600	virNOG05607	E	sp|O23254|GLYC4_ARATH Serine hydroxymethyltransferase 4 OS=Arabidopsis thaliana GN=SHM4 PE=1 SV=1	gi|211906466|gb|ACJ11726.1|serine hydroxymethyltransferase [Gossypium hirsutum]
c5011_g2_i1	634	GO:0009555;GO:0008168;GO:0003824;GO:0006563;GO:0004372;GO:0010197;GO:0006544;GO:0016740;GO:0032259;GO:0030170;	-	COG0112;virNOG05607	E	sp|O23254|GLYC4_ARATH Serine hydroxymethyltransferase 4 OS=Arabidopsis thaliana GN=SHM4 PE=1 SV=1	gi|403328164|gb|AFR41455.1|serine hydroxymethyltransferase, partial [Populus trichocarpa]
c5012_g1_i1	2874	GO:0006281;GO:0008152;GO:0005524;GO:0004386;GO:0032508;GO:0004003;GO:0003676;GO:0016787;GO:0006310;	K04066	proNOG00161	L	sp|P05445|PRIA_RHORU Primosomal protein N' OS=Rhodospirillum rubrum GN=priA PE=3 SV=1	gi|255617093|ref|XP_002539812.1|conserved hypothetical protein [Ricinus communis] >gnl|BL_ORD_ID|433470 conserved hypothetical protein [Ricinus communis]
c5012_g2_i1	4373	GO:0046034;GO:0006810;GO:0045261;GO:0005524;GO:0006811;GO:0006754;GO:0015986;GO:0015991;GO:0033178;GO:0016820;GO:0000166;GO:0005739;GO:0015992;GO:0046933;GO:0046961;	K02132	proNOG04215	C	sp|Q8UC74|ATPA_AGRT5 ATP synthase subunit alpha OS=Agrobacterium tumefaciens (strain C58 / ATCC 33970) GN=atpA PE=1 SV=1	gi|460416045|ref|XP_004253362.1|PREDICTED: ATP synthase subunit alpha-like [Solanum lycopersicum]
c5014_g2_i1	318	-	-	COG3853;proNOG13392	P	-	gi|222838737|gb|EEE77102.1|predicted protein [Populus trichocarpa]
c5015_g1_i1	645	GO:0005742;GO:0008565;GO:0030150;	K17771	NOG114280;virNOG25385	U	sp|Q9ASY8|TOM71_ARATH Mitochondrial import receptor subunit TOM7-1 OS=Arabidopsis thaliana GN=TOM7-1 PE=1 SV=1	gi|225443425|ref|XP_002269243.1|PREDICTED: mitochondrial import receptor subunit TOM7-1 [Vitis vinifera]
c5016_g1_i1	605	GO:0030048;GO:0016020;GO:0005794;GO:0003824;GO:0008150;	-	KOG1021;virNOG09282	WMG	sp|Q8H038|KATAM_ORYSJ Xyloglucan galactosyltransferase KATAMARI1 homolog OS=Oryza sativa subsp. japonica GN=Os03g0144800 PE=2 SV=1	gi|297826287|ref|XP_002881026.1|exostosin family protein [Arabidopsis lyrata subsp. lyrata] >gnl|BL_ORD_ID|639640 exostosin family protein [Arabidopsis lyrata subsp. lyrata]
c5020_g1_i1	987	GO:0005634;GO:0032319;GO:0042802;GO:0048364;GO:0005737;GO:0080147;GO:0080092;GO:0005089;	-	virNOG06508	T	sp|Q9LV40|ROGF8_ARATH Rho guanine nucleotide exchange factor 8 OS=Arabidopsis thaliana GN=ROPGEF8 PE=1 SV=1	gi|359482588|ref|XP_002279325.2|PREDICTED: rho guanine nucleotide exchange factor 8-like [Vitis vinifera]
c5020_g1_i2	888	GO:0005634;GO:0032319;GO:0042802;GO:0048364;GO:0005737;GO:0080147;GO:0080092;GO:0005089;	-	virNOG06508	T	sp|Q9LV40|ROGF8_ARATH Rho guanine nucleotide exchange factor 8 OS=Arabidopsis thaliana GN=ROPGEF8 PE=1 SV=1	gi|255546449|ref|XP_002514284.1|hypothetical protein RCOM_1052370 [Ricinus communis] >gnl|BL_ORD_ID|459011 hypothetical protein RCOM_1052370 [Ricinus communis]
c5022_g1_i1	398	-	-	-	-	-	gi|462404563|gb|EMJ10027.1|hypothetical protein PRUPE_ppa025223mg [Prunus persica]
c5022_g2_i1	476	GO:0009786;GO:0005634;GO:0009555;GO:0009556;	-	virNOG18261	S	sp|Q9STS6|LBD27_ARATH LOB domain-containing protein 27 OS=Arabidopsis thaliana GN=LBD27 PE=2 SV=1	gi|224133330|ref|XP_002321540.1|predicted protein [Populus trichocarpa] >gnl|BL_ORD_ID|426022 predicted protein [Populus trichocarpa]
c5023_g1_i1	1915	GO:0003677;	-	virNOG12633	S	sp|Q9S7C9|ESCA_ARATH Putative DNA-binding protein ESCAROLA OS=Arabidopsis thaliana GN=ESC PE=2 SV=1	gi|296084126|emb|CBI24514.3|unnamed protein product [Vitis vinifera]
c5024_g1_i1	2926	GO:0004316;GO:0008678;GO:0008152;GO:0006633;GO:0051287;GO:0055114;GO:0016491;	K00046	COG4948;proNOG02693	MG	sp|P0A9P9|IDNO_ECOLI Gluconate 5-dehydrogenase OS=Escherichia coli (strain K12) GN=idnO PE=3 SV=1	gi|255594339|ref|XP_002536073.1|gluconate 5-dehydrogenase, putative [Ricinus communis] >gnl|BL_ORD_ID|437197 gluconate 5-dehydrogenase, putative [Ricinus communis]
c5027_g1_i1	4375	GO:0036292;GO:0005737;GO:0010332;GO:0010228;GO:0010014;GO:0048439;GO:0007131;GO:0042138;GO:0016787;GO:0048519;GO:0032204;GO:0003700;GO:0048480;GO:0009855;GO:0009938;GO:0004003;GO:0003678;GO:0006310;GO:0045132;GO:0010051;GO:0003677;GO:0005524;GO:0032508;GO:0033044;GO:0009944;GO:0005634;GO:0043247;GO:0010252;GO:0048479;GO:0009887;GO:0007126;GO:0007062;	-	proNOG10497	S	sp|A4J4E3|ADDA_DESRM ATP-dependent helicase/nuclease subunit A OS=Desulfotomaculum reducens (strain MI-1) GN=addA PE=3 SV=1	gi|222838015|gb|EEE76380.1|predicted protein [Populus trichocarpa]
c5029_g1_i1	509	-	-	virNOG06848	S	-	gi|462423965|gb|EMJ28228.1|hypothetical protein PRUPE_ppa000696mg [Prunus persica]
c5029_g2_i1	314	GO:0003674;GO:0005739;GO:0008150;GO:0009860;	-	virNOG06848	S	-	gi|356574740|ref|XP_003555503.1|PREDICTED: uncharacterized protein LOC100816466 [Glycine max]
c5031_g1_i1	765	GO:0018106;GO:0016020;GO:0023014;GO:0016310;GO:0007165;GO:0005524;GO:0016301;GO:0004673;GO:0000155;GO:0000160;GO:0004871;GO:0016740;GO:0016772;	-	COG4191;proNOG01539	T	sp|P13633|DCTB_RHIME C4-dicarboxylate transport sensor protein DctB OS=Rhizobium meliloti (strain 1021) GN=dctB PE=1 SV=3	gi|255614711|ref|XP_002539615.1|two component histidine kinase, putative [Ricinus communis] >gnl|BL_ORD_ID|433665 two component histidine kinase, putative [Ricinus communis]
c5037_g2_i1	1172	GO:0009941;GO:0005739;GO:0009536;GO:0009706;GO:0009507;	-	virNOG01697	S	-	gi|298204572|emb|CBI23847.3|unnamed protein product [Vitis vinifera]
c5046_g1_i1	1152	GO:0032502;GO:0003723;GO:0005634;GO:0000398;GO:0051302;GO:0003676;GO:0046872;GO:0000166;GO:0008270;	K13154	virNOG18580	A	sp|Q499V6|ZCRB1_RAT Zinc finger CCHC-type and RNA-binding motif-containing protein 1 OS=Rattus norvegicus GN=Zcrb1 PE=2 SV=1	gi|225448910|ref|XP_002265627.1|PREDICTED: zinc finger CCHC-type and RNA-binding motif-containing protein 1 [Vitis vinifera] >gnl|BL_ORD_ID|190282 hypothetical protein VITISV_022491 [Vitis vinifera]
c5048_g1_i1	1168	GO:0046983;	-	virNOG16474	K	sp|Q8GXT3|BH123_ARATH Transcription factor bHLH123 OS=Arabidopsis thaliana GN=BHLH123 PE=2 SV=1	gi|359493921|ref|XP_002280367.2|PREDICTED: transcription factor bHLH123-like [Vitis vinifera]
c5056_g1_i1	1095	GO:0005634;GO:0006355;GO:0005622;GO:0046982;GO:0043565;	-	virNOG17583;virNOG17707	K	sp|Q67XJ2|NFYBA_ARATH Nuclear transcription factor Y subunit B-10 OS=Arabidopsis thaliana GN=NFYB10 PE=2 SV=1	gi|356505184|ref|XP_003521372.1|PREDICTED: nuclear transcription factor Y subunit B-8-like [Glycine max]
c5060_g1_i1	1035	GO:0006355;GO:0009739;	-	virNOG12134;virNOG16896	SR	sp|Q9M886|LBD41_ARATH LOB domain-containing protein 41 OS=Arabidopsis thaliana GN=LBD41 PE=2 SV=1	gi|356545723|ref|XP_003541285.1|PREDICTED: LOB domain-containing protein 41-like [Glycine max]
c5067_g1_i1	788	-	-	virNOG20927	S	-	gi|225446853|ref|XP_002283729.1|PREDICTED: uncharacterized protein LOC100257403 [Vitis vinifera]
c5069_g1_i1	387	GO:0005524;GO:0000166;GO:0006950;	-	sacNOG03137	O	sp|P10591|HSP71_YEAST Heat shock protein SSA1 OS=Saccharomyces cerevisiae (strain ATCC 204508 / S288c) GN=SSA1 PE=1 SV=4	gi|254558246|gb|ACT67905.1|heat shock protein 70 [Ulva pertusa]
c5072_g1_i1	430	GO:0034976;GO:0009627;GO:0009750;GO:0009744;GO:0005887;GO:0006623;GO:0005509;GO:0017119;GO:0005794;GO:0009749;GO:0009697;	-	virNOG14267	U	sp|Q9FYH7|VSR6_ARATH Vacuolar-sorting receptor 6 OS=Arabidopsis thaliana GN=VSR6 PE=2 SV=3	gi|460373630|ref|XP_004232618.1|PREDICTED: vacuolar-sorting receptor 6-like [Solanum lycopersicum]
c5076_g1_i1	574	GO:0010483;GO:0016020;GO:0005737;GO:0012505;GO:0006952;GO:0016021;GO:0005516;GO:0005886;GO:0009607;	K08472	virNOG06831	S	sp|Q9FKY5|MLO10_ARATH MLO-like protein 10 OS=Arabidopsis thaliana GN=MLO10 PE=2 SV=1	gi|225438432|ref|XP_002276608.1|PREDICTED: MLO9 protein [Vitis vinifera] >gnl|BL_ORD_ID|226655 unnamed protein product [Vitis vinifera]
c5077_g1_i1	1290	GO:0000151;GO:0016567;GO:0004842;	-	virNOG05273	O	sp|Q9SF15|PUB24_ARATH E3 ubiquitin-protein ligase PUB24 OS=Arabidopsis thaliana GN=PUB24 PE=1 SV=1	gi|359479109|ref|XP_002275220.2|PREDICTED: E3 ubiquitin-protein ligase PUB24-like [Vitis vinifera]
c5078_g1_i1	792	-	-	virNOG13565	S	-	gi|224052847|ref|XP_002297610.1|predicted protein [Populus trichocarpa] >gnl|BL_ORD_ID|404061 predicted protein [Populus trichocarpa]
c5079_g1_i1	264	GO:0016020;GO:0009506;GO:0003746;GO:0010043;GO:0006414;GO:0005773;GO:0046686;GO:0005618;GO:0005829;GO:0005507;GO:0006412;GO:0005886;	-	virNOG07515	J	sp|Q9FVT2|EF1G2_ARATH Probable elongation factor 1-gamma 2 OS=Arabidopsis thaliana GN=At1g57720 PE=2 SV=1	gi|482571031|gb|EOA35219.1|hypothetical protein CARUB_v10020374mg [Capsella rubella]
c5079_g2_i1	630	GO:0006412;GO:0003746;GO:0005739;GO:0006414;	K03233	virNOG07515	J	sp|Q6YW46|EF1G2_ORYSJ Elongation factor 1-gamma 2 OS=Oryza sativa subsp. japonica GN=Os02g0220500 PE=1 SV=2	gi|359493457|ref|XP_002278756.2|PREDICTED: elongation factor 1-gamma-like [Vitis vinifera]
c5099_g1_i1	1489	GO:0016787;GO:0008152;GO:0003824;	-	virNOG04565	R	sp|Q8R2Y0|ABHD6_MOUSE Monoacylglycerol lipase ABHD6 OS=Mus musculus GN=Abhd6 PE=2 SV=1	gi|225448247|ref|XP_002272747.1|PREDICTED: monoacylglycerol lipase ABHD6 [Vitis vinifera] >gnl|BL_ORD_ID|229526 unnamed protein product [Vitis vinifera]
c5101_g1_i1	858	GO:0005618;GO:0005773;	-	virNOG22759;virNOG25302	R	sp|Q54SW1|Y2179_DICDI Putative phosphatidylglycerol/phosphatidylinositol transfer protein DDB_G0282179 OS=Dictyostelium discoideum GN=DDB_G0282179 PE=3 SV=2	gi|255566183|ref|XP_002524079.1|Phosphatidylglycerol/phosphatidylinositol transfer protein precursor, putative [Ricinus communis] >gnl|BL_ORD_ID|449098 Phosphatidylglycerol/phosphatidylinositol transfer protein precursor, putative [Ricinus communis]
c5103_g1_i1	676	GO:0005840;GO:0016020;GO:0003723;GO:0015935;GO:0042254;GO:0005730;GO:0005829;GO:0003735;GO:0005886;GO:0009506;GO:0005622;GO:0005773;GO:0003676;GO:0005774;GO:0005618;GO:0030529;GO:0006412;GO:0022627;GO:0022626;	K02964	opiNOG26179;sordNOG04528	J	sp|Q8ISP0|RS18_BRABE 40S ribosomal protein S18 OS=Branchiostoma belcheri GN=RPS18 PE=2 SV=1	gi|226504536|ref|NP_001151612.1|40S ribosomal protein S18 [Zea mays] >gnl|BL_ORD_ID|325131 hypothetical protein SORBIDRAFT_01g005360 [Sorghum bicolor] >gnl|BL_ORD_ID|325131 unknown [Zea mays] >gnl|BL_ORD_ID|325131 40S ribosomal protein S18 [Zea mays] >gnl|BL_ORD_ID|325131 40S ribosomal protein S18 [Zea mays] >gnl|BL_ORD_ID|325131 40S ribosomal protein S18 [Zea mays] >gnl|BL_ORD_ID|325131 40S ribo…
c5106_g1_i1	961	GO:0000287;GO:0016829;GO:0046872;GO:0008152;GO:0016853;GO:0009905;GO:0010333;	-	virNOG03218	H	sp|E2IHE0|CLDS_CISCR Copal-8-ol diphosphate hydratase, chloroplastic OS=Cistus creticus subsp. creticus GN=CLS PE=1 SV=1	gi|224082644|ref|XP_002306777.1|copalyl diphosphate synthase [Populus trichocarpa] >gnl|BL_ORD_ID|414779 copalyl diphosphate synthase [Populus trichocarpa]
c5106_g1_i3	401	GO:0000287;GO:0016829;GO:0046872;GO:0008152;GO:0010333;	-	-	-	-	gi|7770093|dbj|BAA95612.1|copalyl diphosphate [Croton sublyratus]
c5114_g1_i1	1077	-	K17279	virNOG00404	U	sp|Q6NLY8|HA22K_ARATH HVA22-like protein k OS=Arabidopsis thaliana GN=HVA22K PE=2 SV=1	gi|255568265|ref|XP_002525107.1|Receptor expression-enhancing protein, putative [Ricinus communis] >gnl|BL_ORD_ID|448049 Receptor expression-enhancing protein, putative [Ricinus communis]
c5126_g1_i1	993	GO:0009508;GO:0009295;	-	virNOG19743	S	-	gi|502088209|ref|XP_004488767.1|PREDICTED: uncharacterized protein LOC101508085 isoform X1 [Cicer arietinum] >gnl|BL_ORD_ID|1366864 PREDICTED: uncharacterized protein LOC101508085 isoform X2 [Cicer arietinum]
c5127_g1_i1	639	GO:0006952;	-	virNOG24893;virNOG25595	R	sp|Q9FFP8|DEF06_ARATH Defensin-like protein 6 OS=Arabidopsis thaliana GN=PDF2.5 PE=3 SV=1	gi|11596184|gb|AAG38520.1|AF283535_1proteinase inhibitor se60-like protein [Citrus x paradisi]
c5128_g1_i1	1822	-	K12850	virNOG01119	S	sp|Q5VTL8|PR38B_HUMAN Pre-mRNA-splicing factor 38B OS=Homo sapiens GN=PRPF38B PE=1 SV=1	gi|296085137|emb|CBI28632.3|unnamed protein product [Vitis vinifera]
c5131_g1_i1	2045	GO:0006810;GO:0016020;GO:0055085;GO:0015293;GO:0006817;GO:0005315;GO:0016021;GO:0022857;	K08176	virNOG02775	P	sp|Q01MW8|PHT14_ORYSI Probable inorganic phosphate transporter 1-4 OS=Oryza sativa subsp. indica GN=PHT1-4 PE=2 SV=2	gi|6177892|dbj|BAA86070.1|Phospate transpoter [Nicotiana tabacum]
c5134_g1_i1	1551	GO:0006810;GO:0016020;GO:0055085;GO:0016021;	K14684	virNOG02737	C	sp|Q9LJX5|BRTL1_ARATH Probable mitochondrial adenine nucleotide transporter BTL1 OS=Arabidopsis thaliana GN=At3g20240 PE=2 SV=1	gi|225443377|ref|XP_002266396.1|PREDICTED: protein brittle-1, chloroplastic/amyloplastic isoform 1 [Vitis vinifera] >gnl|BL_ORD_ID|228438 unnamed protein product [Vitis vinifera]
c5134_g1_i2	892	GO:0006810;GO:0016020;GO:0055085;GO:0016021;	-	virNOG02737	C	sp|Q9LJX5|BRTL1_ARATH Probable mitochondrial adenine nucleotide transporter BTL1 OS=Arabidopsis thaliana GN=At3g20240 PE=2 SV=1	gi|359483221|ref|XP_003632922.1|PREDICTED: protein brittle-1, chloroplastic/amyloplastic isoform 2 [Vitis vinifera]
c5135_g1_i1	380	GO:0016020;GO:0005840;GO:0022625;GO:0005622;GO:0005774;GO:0005730;GO:0005829;GO:0030529;GO:0006412;GO:0003735;GO:0005886;GO:0022626;	-	COG1632;veNOG03798	J	sp|P61314|RL15_RAT 60S ribosomal protein L15 OS=Rattus norvegicus GN=Rpl15 PE=1 SV=2	gi|281398214|gb|ADA67930.1|putative 60S ribosomal protein L15 [Wolffia arrhiza]
c5137_g1_i1	1320	-	-	virNOG25560	S	-	gi|460399759|ref|XP_004245404.1|PREDICTED: uncharacterized protein LOC101254718 [Solanum lycopersicum]
c5140_g1_i1	539	GO:0050661;GO:0006006;GO:0006098;GO:0005975;GO:0055114;GO:0004345;GO:0016491;	-	opiNOG06309;pleNOG00018	G	sp|P48826|G6PD_ASPNG Glucose-6-phosphate 1-dehydrogenase OS=Aspergillus niger GN=gsdA PE=2 SV=1	gi|326522839|dbj|BAJ88465.1|predicted protein [Hordeum vulgare subsp. vulgare]
c5149_g1_i1	409	-	-	euNOG43715;virNOG09033	S	-	gi|147783371|emb|CAN72963.1|hypothetical protein VITISV_016491 [Vitis vinifera]
c5152_g1_i1	1546	GO:0003677;GO:0006950;	-	virNOG10459	O	sp|Q9NXW2|DJB12_HUMAN DnaJ homolog subfamily B member 12 OS=Homo sapiens GN=DNAJB12 PE=1 SV=4	gi|225459101|ref|XP_002283863.1|PREDICTED: uncharacterized protein LOC100260770 [Vitis vinifera]
c5157_g1_i1	1805	-	K11547	virNOG00940;virNOG07273	D	sp|Q4R630|NDC80_MACFA Kinetochore protein NDC80 homolog OS=Macaca fascicularis GN=NDC80 PE=2 SV=1	gi|225455018|ref|XP_002279662.1|PREDICTED: kinetochore protein NDC80 homolog [Vitis vinifera]
c5157_g2_i1	614	-	-	KOG0995;virNOG00940;virNOG07273	D	-	gi|298204642|emb|CBI23917.3|unnamed protein product [Vitis vinifera]
c5170_g1_i1	930	GO:0003677;GO:0006281;	-	virNOG09957	S	-	gi|470109427|ref|XP_004290999.1|PREDICTED: uncharacterized protein LOC101296920 [Fragaria vesca subsp. vesca]
c5173_g1_i2	691	GO:0016787;GO:0016788;GO:0006629;	-	virNOG08636;virNOG09844	I	sp|Q9SSA7|GLIP5_ARATH GDSL esterase/lipase 5 OS=Arabidopsis thaliana GN=GLIP5 PE=2 SV=2	gi|470135902|ref|XP_004303744.1|PREDICTED: GDSL esterase/lipase 5-like [Fragaria vesca subsp. vesca]
c5173_g2_i1	567	GO:0016787;GO:0016788;GO:0006629;	-	virNOG09844	I	sp|Q9SSA7|GLIP5_ARATH GDSL esterase/lipase 5 OS=Arabidopsis thaliana GN=GLIP5 PE=2 SV=2	gi|224074089|ref|XP_002304247.1|predicted protein [Populus trichocarpa] >gnl|BL_ORD_ID|401048 predicted protein [Populus trichocarpa]
c5174_g1_i1	902	GO:0016310;GO:0005524;GO:0016301;GO:0006950;GO:0006468;GO:0004674;GO:0004672;GO:0016772;	-	COG0515;virNOG06300	T	sp|Q9SW11|PUB35_ARATH U-box domain-containing protein 35 OS=Arabidopsis thaliana GN=PUB35 PE=1 SV=2	gi|224115636|ref|XP_002332105.1|predicted protein [Populus trichocarpa] >gnl|BL_ORD_ID|431979 predicted protein [Populus trichocarpa]
c5175_g1_i1	929	GO:0003677;GO:0008152;GO:0005524;GO:0004386;GO:0003676;	-	virNOG03922;virNOG17453	SR	sp|Q9NDJ2|DOM_DROME Helicase domino OS=Drosophila melanogaster GN=dom PE=1 SV=2	gi|356498438|ref|XP_003518059.1|PREDICTED: uncharacterized protein LOC100794898 [Glycine max]
c5175_g1_i2	942	GO:0003677;GO:0008152;GO:0005524;GO:0004386;GO:0003676;	-	virNOG03922;virNOG17453	SR	sp|Q9NDJ2|DOM_DROME Helicase domino OS=Drosophila melanogaster GN=dom PE=1 SV=2	gi|224054306|ref|XP_002298194.1|chromatin remodeling complex subunit [Populus trichocarpa] >gnl|BL_ORD_ID|404613 chromatin remodeling complex subunit [Populus trichocarpa]
c5177_g1_i1	386	GO:0005313;GO:0016020;GO:0015819;GO:0015189;GO:0051938;GO:0043091;GO:0015181;GO:0016021;GO:0003333;GO:0005886;GO:0015326;GO:0015171;	-	virNOG08285	E	sp|Q84MA5|CAAT1_ARATH Cationic amino acid transporter 1 OS=Arabidopsis thaliana GN=CAT1 PE=1 SV=1	gi|356525397|ref|XP_003531311.1|PREDICTED: low affinity cationic amino acid transporter 2-like [Glycine max]
c5177_g1_i2	348	GO:0016020;GO:0003333;GO:0016021;GO:0015171;	-	virNOG08285	E	sp|Q84MA5|CAAT1_ARATH Cationic amino acid transporter 1 OS=Arabidopsis thaliana GN=CAT1 PE=1 SV=1	gi|255571330|ref|XP_002526614.1|cationic amino acid transporter, putative [Ricinus communis] >gnl|BL_ORD_ID|446598 cationic amino acid transporter, putative [Ricinus communis]
c5177_g1_i3	884	GO:0016020;GO:0003333;GO:0016021;GO:0015171;	K03294	virNOG08285	E	sp|Q84MA5|CAAT1_ARATH Cationic amino acid transporter 1 OS=Arabidopsis thaliana GN=CAT1 PE=1 SV=1	gi|225444009|ref|XP_002281463.1|PREDICTED: high affinity cationic amino acid transporter 1-like isoform 1 [Vitis vinifera] >gnl|BL_ORD_ID|479202 PREDICTED: high affinity cationic amino acid transporter 1-like isoform 2 [Vitis vinifera]
c5182_g1_i1	298	GO:0042937;GO:0006810;GO:0016020;GO:0042939;GO:0009506;GO:0042936;GO:0015824;GO:0006807;GO:0006857;GO:0042938;GO:0015996;GO:0016021;GO:0005886;GO:0005215;	-	COG3104;virNOG02212;virNOG24912	E	sp|Q9M390|PTR1_ARATH Peptide transporter PTR1 OS=Arabidopsis thaliana GN=PTR1 PE=2 SV=1	gi|149941220|emb|CAO02542.1|putative proton-dependent oligopeptide transport (POT) family protein [Vigna unguiculata] >gnl|BL_ORD_ID|209875 putative proton-dependent oligopeptide transport (POT) family protein [Vigna unguiculata]
c5187_g2_i1	801	GO:0005840;GO:0008152;GO:0005622;GO:0016779;GO:0015935;GO:0030529;GO:0006412;GO:0003735;	K00963	virNOG05923;virNOG18794	JG	sp|Q9GCB9|RT02_ARATH Ribosomal protein S2, mitochondrial OS=Arabidopsis thaliana GN=RPS2 PE=2 SV=1	gi|224123978|ref|XP_002319211.1|predicted protein [Populus trichocarpa] >gnl|BL_ORD_ID|416064 predicted protein [Populus trichocarpa]
c5194_g1_i1	493	-	-	-	-	-	gi|15021754|gb|AAK77904.1|AF397032_1root nodule extensin [Pisum sativum]
c5201_g1_i1	532	GO:0009744;GO:0016021;GO:0009725;	-	virNOG05799	T	-	gi|470103689|ref|XP_004288264.1|PREDICTED: ADIPOR-like receptor CG5315-like [Fragaria vesca subsp. vesca]
c5214_g1_i1	1107	-	-	virNOG23565	S	sp|P32024|JI23_HORVU 23 kDa jasmonate-induced protein OS=Hordeum vulgare PE=2 SV=1	gi|449526892|ref|XP_004170447.1|PREDICTED: 23 kDa jasmonate-induced protein-like [Cucumis sativus]
c5217_g1_i1	755	GO:0003964;GO:0003723;GO:0006278;	-	KOG1884;virNOG09103	S	sp|Q55GD2|Y8328_DICDI Protein DDB_G0268328 OS=Dictyostelium discoideum GN=DDB_G0268328 PE=4 SV=1	gi|147807723|emb|CAN77758.1|hypothetical protein VITISV_035945 [Vitis vinifera]
c5217_g1_i2	1446	GO:0003964;GO:0003723;GO:0006278;	-	KOG1884;virNOG09103	S	sp|Q55GD2|Y8328_DICDI Protein DDB_G0268328 OS=Dictyostelium discoideum GN=DDB_G0268328 PE=4 SV=1	gi|296082526|emb|CBI21531.3|unnamed protein product [Vitis vinifera]
c5227_g1_i1	210	GO:0008233;GO:0009862;GO:0006869;GO:0005319;GO:0008289;GO:0006508;GO:0005576;GO:0008270;GO:0005504;	-	euNOG22509;virNOG24842	R	sp|Q8W453|DIRL1_ARATH Putative lipid-transfer protein DIR1 OS=Arabidopsis thaliana GN=DIR1 PE=1 SV=1	gi|297795511|ref|XP_002865640.1|protease inhibitor/seed storage/lipid transfer protein family protein [Arabidopsis lyrata subsp. lyrata] >gnl|BL_ORD_ID|624583 protease inhibitor/seed storage/lipid transfer protein family protein [Arabidopsis lyrata subsp. lyrata]
c5236_g1_i1	278	GO:0016020;GO:0004158;GO:0004152;GO:0009220;GO:0003824;GO:0055114;GO:0006222;GO:0006207;	-	sphNOG00431	F	sp|A0M4D0|PYRD_GRAFK Dihydroorotate dehydrogenase (quinone) OS=Gramella forsetii (strain KT0803) GN=pyrD PE=3 SV=1	gi|449471245|ref|XP_004153251.1|PREDICTED: dihydroorotate dehydrogenase (quinone)-like [Cucumis sativus]
c5247_g1_i1	390	GO:0005840;GO:0005622;GO:0006412;GO:0003735;	-	virNOG19310	J	sp|Q9M5L0|RL35_EUPES 60S ribosomal protein L35 OS=Euphorbia esula GN=RPL35 PE=2 SV=1	gi|470143589|ref|XP_004307456.1|PREDICTED: 60S ribosomal protein L35-like [Fragaria vesca subsp. vesca]
c5249_g2_i1	1907	GO:0009882;GO:0009414;GO:0009583;GO:0010343;GO:0009637;GO:0010118;GO:0009785;GO:0055114;GO:0009640;GO:0003913;GO:0004672;GO:0006281;GO:0042802;GO:0042803;GO:0010075;GO:0046777;GO:0010617;GO:0046283;GO:0051510;	K00567	proNOG00072	L	sp|P05327|PHR_SYNP6 Deoxyribodipyrimidine photo-lyase OS=Synechococcus sp. (strain ATCC 27144 / PCC 6301 / SAUG 1402/1) GN=phr PE=1 SV=4	gi|413922772|gb|AFW62704.1|hypothetical protein ZEAMMB73_163109 [Zea mays]
c5251_g1_i1	346	GO:0003677;GO:0005634;GO:0046982;GO:0006334;GO:0005694;GO:0000786;	K11252	KOG1744;virNOG17871;virNOG19871;virNOG21582;virNOG34412	B	sp|A2WKT1|H2B6_ORYSI Histone H2B.6 OS=Oryza sativa subsp. indica GN=H2B.6 PE=3 SV=1	gi|152032518|sp|A2WKT1.1|H2B6_ORYSIRecName: Full=Histone H2B.6 >gnl|BL_ORD_ID|146020 hypothetical protein OsI_00443 [Oryza sativa Indica Group]
c5251_g1_i2	347	GO:0003677;GO:0005634;GO:0051276;GO:0046982;GO:0006334;GO:0005694;GO:0000786;	K11252	KOG1744;virNOG17871;virNOG19871;virNOG21582;virNOG34412	B	sp|Q43216|H2B5_WHEAT Histone H2B.5 OS=Triticum aestivum PE=1 SV=3	gi|326513398|dbj|BAK06939.1|predicted protein [Hordeum vulgare subsp. vulgare]
c5252_g1_i2	217	GO:0003677;GO:0006355;	-	euNOG10800;virNOG09217	SK	sp|Q9ZNU2|NAC18_ARATH NAC domain-containing protein 18 OS=Arabidopsis thaliana GN=NAC018 PE=2 SV=1	gi|187940287|gb|ACD39374.1|NAC domain protein, partial [Glycine max]
c5263_g1_i1	725	GO:0005840;GO:0015934;GO:0030529;GO:0006412;GO:0005739;GO:0003735;	K02890	virNOG02056	J	sp|Q0ANQ5|RL22_MARMM 50S ribosomal protein L22 OS=Maricaulis maris (strain MCS10) GN=rplV PE=3 SV=1	gi|388507502|gb|AFK41817.1|unknown [Lotus japonicus]
c5263_g2_i1	634	GO:0005840;GO:0015934;GO:0030529;GO:0006412;GO:0005739;GO:0003735;	-	virNOG02056	J	-	gi|225439305|ref|XP_002267832.1|PREDICTED: 50S ribosomal protein L22, chloroplastic [Vitis vinifera] >gnl|BL_ORD_ID|228028 unnamed protein product [Vitis vinifera]
c5271_g1_i1	673	-	-	virNOG19258	S	-	gi|470147839|ref|XP_004309485.1|PREDICTED: uncharacterized protein LOC101313084 [Fragaria vesca subsp. vesca]
c5286_g1_i1	325	GO:0016174;GO:0016020;GO:0015688;GO:0055114;GO:0055072;GO:0016021;GO:0009617;GO:0016491;	-	KOG0039;virNOG01268	QP	sp|P92949|FRO2_ARATH Ferric reduction oxidase 2 OS=Arabidopsis thaliana GN=FRO2 PE=1 SV=2	gi|357504429|ref|XP_003622503.1|NADPH oxidase [Medicago truncatula] >gnl|BL_ORD_ID|801127 NADPH oxidase [Medicago truncatula]
c5290_g1_i1	438	-	-	virNOG07121	T	-	gi|502138880|ref|XP_004503563.1|PREDICTED: uncharacterized protein LOC101508253 isoform X1 [Cicer arietinum]
c5290_g2_i1	400	-	-	virNOG07121	T	-	gi|449523261|ref|XP_004168642.1|PREDICTED: uncharacterized LOC101209457, partial [Cucumis sativus]
c5313_g1_i2	279	GO:0008152;GO:0016787;GO:0005576;GO:0005975;GO:0004650;GO:0016798;	-	virNOG03766;virNOG07562	R	sp|P24548|PGLR_OENOR Exopolygalacturonase (Fragment) OS=Oenothera organensis PE=2 SV=1	gi|449473146|ref|XP_004153799.1|PREDICTED: polygalacturonase-like, partial [Cucumis sativus]
c5329_g1_i1	334	GO:0005840;GO:0005730;GO:0030529;GO:0022625;GO:0006412;GO:0003735;	K02894	opiNOG25587;rhaNOG10853	J	sp|P48158|RL23_CAEEL 60S ribosomal protein L23 OS=Caenorhabditis elegans GN=rpl-23 PE=3 SV=1	gi|168022308|ref|XP_001763682.1|predicted protein [Physcomitrella patens subsp. patens] >gnl|BL_ORD_ID|281904 predicted protein [Physcomitrella patens subsp. patens]
c5336_g1_i1	1130	-	K11789	virNOG05484	D	sp|Q9M086|DCAF1_ARATH DDB1- and CUL4-associated factor homolog 1 OS=Arabidopsis thaliana GN=DCAF1 PE=1 SV=2	gi|460401440|ref|XP_004246232.1|PREDICTED: DDB1- and CUL4-associated factor homolog 1-like [Solanum lycopersicum]
c5342_g1_i2	484	GO:0003674;GO:0008150;	-	NOG181468;virNOG26492;virNOG40132	S	sp|O88892|SERF1_MOUSE Small EDRK-rich factor 1 OS=Mus musculus GN=Serf1 PE=1 SV=1	gi|118482809|gb|ABK93321.1|unknown [Populus trichocarpa]
c5347_g1_i1	204	GO:0005524;GO:0016301;GO:0006468;GO:0004674;GO:0004672;GO:0000166;GO:0005886;GO:0016772;	-	virNOG07743	T	sp|Q9LFP7|Y5158_ARATH Probable receptor-like protein kinase At5g15080 OS=Arabidopsis thaliana GN=At5g15080 PE=1 SV=1	gi|293335431|ref|NP_001167795.1|uncharacterized protein LOC100381489 [Zea mays] >gnl|BL_ORD_ID|464890 unknown [Zea mays]
c5347_g1_i2	284	GO:0016310;GO:0005524;GO:0016301;GO:0006468;GO:0004674;GO:0004672;GO:0000166;GO:0005886;GO:0016772;	-	virNOG07743	T	sp|Q9LFP7|Y5158_ARATH Probable receptor-like protein kinase At5g15080 OS=Arabidopsis thaliana GN=At5g15080 PE=1 SV=1	gi|460386161|ref|XP_004238768.1|PREDICTED: probable receptor-like protein kinase At5g15080-like [Solanum lycopersicum]
c5350_g1_i1	299	GO:0008152;GO:0005524;GO:0004386;GO:0008026;GO:0003676;GO:0016787;GO:0000166;GO:0006200;	-	proNOG00124	L	sp|P44701|SRMB_HAEIN ATP-dependent RNA helicase SrmB homolog OS=Haemophilus influenzae (strain ATCC 51907 / DSM 11121 / KW20 / Rd) GN=srmB PE=3 SV=1	gi|224083077|ref|XP_002306942.1|predicted protein [Populus trichocarpa] >gnl|BL_ORD_ID|414934 predicted protein [Populus trichocarpa]
c5352_g1_i1	255	GO:0016812;GO:0016787;GO:0004151;GO:0009507;GO:0019856;	-	proNOG06032	F	sp|Q1GT81|PYRC_SPHAL Dihydroorotase OS=Sphingopyxis alaskensis (strain DSM 13593 / LMG 18877 / RB2256) GN=pyrC PE=3 SV=1	gi|307104876|gb|EFN53128.1|hypothetical protein CHLNCDRAFT_137490 [Chlorella variabilis]
c5357_g1_i2	348	GO:0005524;GO:0016567;GO:0006468;GO:0006950;GO:0004842;GO:0000151;GO:0004672;GO:0000166;GO:0016772;	-	virNOG07732	T	sp|Q8GUH1|PUB33_ARATH U-box domain-containing protein 33 OS=Arabidopsis thaliana GN=PUB33 PE=2 SV=2	gi|414587134|tpg|DAA37705.1|TPA: putative U-box domain protein kinase family [Zea mays]
c5388_g1_i1	287	GO:0016310;GO:0005524;GO:0016301;GO:0006468;GO:0004674;GO:0004672;GO:0000166;GO:0016772;	-	COG0515;euNOG50443;virNOG06319	T	sp|Q8RWZ5|SD25_ARATH G-type lectin S-receptor-like serine/threonine-protein kinase SD2-5 OS=Arabidopsis thaliana GN=SD25 PE=1 SV=1	gi|225349392|gb|ACN87590.1|kinase-like protein [Corylus avellana]
c5390_g1_i1	323	GO:0016021;	-	virNOG01949;virNOG11880	S	-	gi|338762845|gb|AEI98632.1|hypothetical protein 111018.19 [Coffea canephora]
c5406_g1_i1	1326	GO:0003677;GO:0005634;GO:0006334;GO:0005694;GO:0000786;	K11275	virNOG23886	B	sp|P40267|H1_SOLPN Histone H1 OS=Solanum pennellii PE=2 SV=1	gi|14594811|emb|CAC43291.1|putative linker histone H1 variant protein [Beta vulgaris]
c5408_g1_i1	361	GO:0003677;GO:0003682;	-	-	-	-	gi|255569211|ref|XP_002525574.1|r2r3-myb transcription factor, putative [Ricinus communis] >gnl|BL_ORD_ID|447649 r2r3-myb transcription factor, putative [Ricinus communis]
c5408_g2_i1	370	GO:0003677;GO:0003682;	-	virNOG02998;virNOG04980	K	-	gi|296083906|emb|CBI24294.3|unnamed protein product [Vitis vinifera]
c5416_g1_i1	211	-	-	KOG1788;virNOG01217;virNOG31963	STU	sp|Q6ZS81|WDFY4_HUMAN WD repeat- and FYVE domain-containing protein 4 OS=Homo sapiens GN=WDFY4 PE=1 SV=3	gi|224066342|ref|XP_002302086.1|predicted protein [Populus trichocarpa] >gnl|BL_ORD_ID|403065 predicted protein [Populus trichocarpa]
c5438_g1_i1	1206	-	-	virNOG22455	S	-	gi|460388402|ref|XP_004239856.1|PREDICTED: uncharacterized protein LOC101258154 isoform 1 [Solanum lycopersicum]
c5441_g1_i1	374	-	-	virNOG27117	S	sp|Q1G3V9|EPFL8_ARATH EPIDERMAL PATTERNING FACTOR-like protein 8 OS=Arabidopsis thaliana GN=EPFL8 PE=3 SV=1	gi|470101695|ref|XP_004287305.1|PREDICTED: polygalacturonase-like [Fragaria vesca subsp. vesca]
c5442_g1_i1	901	GO:0009505;GO:0009506;	-	opiNOG54906;rhaNOG11881	W	sp|P34804|COL40_CAEEL Cuticle collagen 40 OS=Caenorhabditis elegans GN=col-40 PE=3 SV=3	gi|242050804|ref|XP_002463146.1|hypothetical protein SORBIDRAFT_02g038480 [Sorghum bicolor] >gnl|BL_ORD_ID|531479 hypothetical protein SORBIDRAFT_02g038480 [Sorghum bicolor]
c5444_g1_i1	217	GO:0005634;GO:0008168;GO:0034968;GO:0046872;GO:0008270;GO:0009536;GO:0016740;GO:0032259;GO:0009507;GO:0018024;GO:0016568;	-	virNOG03103;virNOG28735	K	sp|Q8VZJ1|ATXR5_ARATH Histone-lysine N-methyltransferase ATXR5 OS=Arabidopsis thaliana GN=ATXR5 PE=2 SV=1	gi|255552380|ref|XP_002517234.1|Histone-lysine N-methyltransferase ATXR6, putative [Ricinus communis] >gnl|BL_ORD_ID|455925 Histone-lysine N-methyltransferase ATXR6, putative [Ricinus communis]
c5444_g2_i1	217	GO:0046872;GO:0008270;	-	KOG1083;virNOG03103;virNOG28735	K	sp|Q8VZJ1|ATXR5_ARATH Histone-lysine N-methyltransferase ATXR5 OS=Arabidopsis thaliana GN=ATXR5 PE=2 SV=1	gi|224131178|ref|XP_002328474.1|SET domain protein [Populus trichocarpa] >gnl|BL_ORD_ID|398511 SET domain protein [Populus trichocarpa]
c5453_g1_i1	275	GO:0003677;GO:0006355;	-	virNOG09217	K	sp|Q8GY42|NAC25_ARATH NAC transcription factor 25 OS=Arabidopsis thaliana GN=NAC025 PE=2 SV=1	gi|255555947|ref|XP_002519008.1|transcription factor, putative [Ricinus communis] >gnl|BL_ORD_ID|454012 transcription factor, putative [Ricinus communis]
c5454_g1_i1	574	GO:0005774;GO:0048443;GO:0048527;GO:0071249;GO:0002237;GO:0010152;GO:0080022;	-	virNOG01111	T	sp|Q9LPW7|AFB3_ARATH Protein AUXIN SIGNALING F-BOX 3 OS=Arabidopsis thaliana GN=AFB3 PE=1 SV=1	gi|469609864|gb|AGH62009.1|auxin signaling F-box 3, partial [Arachis hypogaea] >gnl|BL_ORD_ID|1271853 auxin signaling F-box 3, partial [Arachis hypogaea]
c5454_g2_i1	1624	GO:0009734;GO:0048443;GO:0048527;GO:0002237;GO:0010152;GO:0080022;GO:0005774;GO:0000822;GO:0071249;	-	virNOG01111	T	sp|Q9LW29|AFB2_ARATH Protein AUXIN SIGNALING F-BOX 2 OS=Arabidopsis thaliana GN=AFB2 PE=1 SV=1	gi|377684868|gb|AFB74453.1|transport inhibitor response protein [Prunus persica] >gnl|BL_ORD_ID|914888 hypothetical protein PRUPE_ppa003465mg [Prunus persica]
c5464_g1_i1	263	GO:0005759;GO:0005524;GO:0005737;GO:0044267;GO:0005829;GO:0000166;GO:0005507;GO:0009941;GO:0005886;GO:0009507;GO:0006457;GO:0009408;GO:0005774;GO:0046686;GO:0042026;GO:0022626;GO:0009570;	-	proNOG01860	O	sp|Q2N5R9|CH602_ERYLH 60 kDa chaperonin 2 OS=Erythrobacter litoralis (strain HTCC2594) GN=groL2 PE=3 SV=1	gi|168016396|ref|XP_001760735.1|predicted protein [Physcomitrella patens subsp. patens] >gnl|BL_ORD_ID|284764 predicted protein [Physcomitrella patens subsp. patens]
c5471_g1_i2	241	-	-	virNOG04474;virNOG08942	R	sp|Q9LSL9|PP445_ARATH Pentatricopeptide repeat-containing protein At5g65560 OS=Arabidopsis thaliana GN=At5g65560 PE=2 SV=1	gi|255581786|ref|XP_002531694.1|pentatricopeptide repeat-containing protein, putative [Ricinus communis] >gnl|BL_ORD_ID|441531 pentatricopeptide repeat-containing protein, putative [Ricinus communis]
c5472_g1_i1	266	-	-	virNOG13121	R	-	gi|462406680|gb|EMJ12144.1|hypothetical protein PRUPE_ppa024138mg [Prunus persica]
c5477_g1_i1	241	GO:0016020;GO:0008152;GO:0005524;GO:0000166;GO:0006200;GO:0017111;GO:0016887;	-	COG1131;virNOG11121	QV	sp|Q9ZUT0|AB2G_ARATH ABC transporter G family member 2 OS=Arabidopsis thaliana GN=ABCG2 PE=2 SV=1	gi|462403700|gb|EMJ09257.1|hypothetical protein PRUPE_ppa002035mg [Prunus persica]
c5479_g1_i1	1665	GO:0006979;GO:0020037;GO:0004601;GO:0055114;	K00434	virNOG00825	R	sp|Q05431|APX1_ARATH L-ascorbate peroxidase 1, cytosolic OS=Arabidopsis thaliana GN=APX1 PE=1 SV=2	gi|310587|gb|AAA99518.1|ascorbate peroxidase [Spinacia oleracea] >gnl|BL_ORD_ID|1035273 cytosolic ascorbate peroxidase [Spinacia oleracea]
c5491_g1_i1	317	GO:0000162;GO:0004834;GO:0006979;GO:0006568;GO:0009651;GO:0009941;GO:0005886;GO:0009570;	-	proNOG00564	E	sp|B0UIA8|TRPB_METS4 Tryptophan synthase beta chain OS=Methylobacterium sp. (strain 4-46) GN=trpB PE=3 SV=1	gi|222873662|gb|EEF10793.1|predicted protein [Populus trichocarpa]
c5498_g2_i1	1080	GO:0003677;GO:0006281;	-	COG0507;proNOG101823;proNOG12637;proNOG96857	L	sp|Q44363|TRAA_RHIRD Conjugal transfer protein TraA OS=Rhizobium radiobacter GN=traA PE=3 SV=1	gi|255602900|ref|XP_002537946.1|conserved hypothetical protein [Ricinus communis] >gnl|BL_ORD_ID|435330 conserved hypothetical protein [Ricinus communis]
c5504_g1_i1	229	GO:0046872;GO:0030001;	-	virNOG20175	P	sp|Q94BT9|ATOX1_ARATH Copper transport protein ATX1 OS=Arabidopsis thaliana GN=ATX1 PE=1 SV=1	gi|224118500|ref|XP_002317834.1|predicted protein [Populus trichocarpa] >gnl|BL_ORD_ID|416929 predicted protein [Populus trichocarpa]
c5506_g1_i1	500	GO:0043022;GO:0005634;GO:0005737;GO:0006413;GO:0003743;GO:0042254;GO:0005730;GO:0005829;GO:0006412;GO:0043023;GO:0042256;GO:0042273;GO:0071215;GO:0009793;	K03264	virNOG05654	J	sp|Q9M060|IF62_ARATH Eukaryotic translation initiation factor 6-2 OS=Arabidopsis thaliana GN=EIF6-2 PE=2 SV=1	gi|255583438|ref|XP_002532478.1|translation initiation factor, putative [Ricinus communis] >gnl|BL_ORD_ID|440751 translation initiation factor, putative [Ricinus communis]
c5512_g1_i1	552	GO:0016020;GO:0023014;GO:0016310;GO:0007165;GO:0005524;GO:0016301;GO:0016773;GO:0000155;GO:0000160;GO:0000166;GO:0016740;GO:0016772;	K08873	virNOG00642	L	sp|Q96Q15|SMG1_HUMAN Serine/threonine-protein kinase SMG1 OS=Homo sapiens GN=SMG1 PE=1 SV=3	gi|255556185|ref|XP_002519127.1|conserved hypothetical protein [Ricinus communis] >gnl|BL_ORD_ID|454131 conserved hypothetical protein [Ricinus communis]
c5529_g1_i2	1462	GO:0003964;GO:0015074;GO:0003723;GO:0004523;GO:0090502;GO:0006278;GO:0003676;	-	COG2801;virNOG25547	RL	-	gi|147854075|emb|CAN83398.1|hypothetical protein VITISV_016835 [Vitis vinifera]
c5530_g1_i1	533	GO:0046034;GO:0006810;GO:0045261;GO:0005524;GO:0006811;GO:0006754;GO:0015986;GO:0015991;GO:0033178;GO:0016820;GO:0000166;GO:0005739;GO:0015992;GO:0046933;GO:0046961;	-	onyNOG04282;opiNOG00657;sorNOG01989	C	sp|P37211|ATPA_NEUCR ATP synthase subunit alpha, mitochondrial OS=Neurospora crassa (strain ATCC 24698 / 74-OR23-1A / CBS 708.71 / DSM 1257 / FGSC 987) GN=atp-1 PE=3 SV=1	gi|226510502|ref|NP_001141021.1|uncharacterized protein LOC100273100 [Zea mays] >gnl|BL_ORD_ID|322588 unknown [Zea mays]
c5535_g1_i1	246	GO:0016310;GO:0004715;GO:0005524;GO:0016301;GO:0006468;GO:0004674;GO:0004672;GO:0000166;GO:0048544;GO:0016740;GO:0018108;GO:0016772;	-	virNOG10667	T	sp|O65238|Y5537_ARATH G-type lectin S-receptor-like serine/threonine-protein kinase At5g35370 OS=Arabidopsis thaliana GN=At5g35370 PE=2 SV=2	gi|224063122|ref|XP_002301001.1|predicted protein [Populus trichocarpa] >gnl|BL_ORD_ID|402038 predicted protein [Populus trichocarpa]
c5559_g1_i2	609	GO:0005634;GO:0004712;GO:0005524;GO:0016301;GO:0006468;GO:0004674;GO:0004672;GO:0016772;	-	virNOG09434	T	sp|Q05609|CTR1_ARATH Serine/threonine-protein kinase CTR1 OS=Arabidopsis thaliana GN=CTR1 PE=1 SV=1	gi|359492500|ref|XP_003634421.1|PREDICTED: serine/threonine-protein kinase CTR1-like [Vitis vinifera] >gnl|BL_ORD_ID|594690 unnamed protein product [Vitis vinifera]
c5571_g1_i1	435	GO:0005840;GO:0003723;GO:0005622;GO:0015935;GO:0030529;GO:0006412;GO:0003735;GO:0019843;	K02997	COG0522;veNOG09781	J	sp|P29314|RS9_RAT 40S ribosomal protein S9 OS=Rattus norvegicus GN=Rps9 PE=1 SV=4	gi|388490654|gb|AFK33393.1|unknown [Lotus japonicus]
c5572_g1_i1	1628	GO:0008519;GO:0016020;GO:0072488;GO:0016021;GO:0015696;	-	proNOG04320	D	sp|Q8U526|FTSK_AGRT5 DNA translocase FtsK OS=Agrobacterium tumefaciens (strain C58 / ATCC 33970) GN=ftsK PE=3 SV=2	gi|449474337|ref|XP_004154143.1|PREDICTED: ammonia channel-like [Cucumis sativus]
c5572_g2_i1	986	GO:0008519;GO:0016020;GO:0072488;GO:0016021;GO:0015696;	K03320	proNOG00716	P	sp|P69681|AMTB_ECOLI Ammonia channel OS=Escherichia coli (strain K12) GN=amtB PE=1 SV=1	gi|222833689|gb|EEE72166.1|ammonium transporter [Populus trichocarpa]
c5583_g1_i2	239	GO:0008565;GO:0005622;GO:0031204;	-	virNOG12853	O	-	gi|449533991|ref|XP_004173953.1|PREDICTED: translocation protein SEC63 homolog, partial [Cucumis sativus]
c5589_g1_i1	589	GO:0005840;GO:0009620;GO:0009506;GO:0022625;GO:0005622;GO:0030529;GO:0005829;GO:0006412;GO:0003735;GO:0005886;GO:0022626;	K02908	opiNOG33432;pleNOG05252	J	sp|Q7S7F1|RL30_NEUCR 60S ribosomal protein L30 OS=Neurospora crassa (strain ATCC 24698 / 74-OR23-1A / CBS 708.71 / DSM 1257 / FGSC 987) GN=rpl-30 PE=3 SV=1	gi|384246071|gb|EIE19562.1|ribosomal protein L30 [Coccomyxa subellipsoidea C-169]
c5589_g1_i2	774	GO:0005840;GO:0009620;GO:0009506;GO:0022625;GO:0005622;GO:0005829;GO:0006412;GO:0003735;GO:0005886;GO:0022626;	-	opiNOG33432;pleNOG05252	J	sp|Q7S7F1|RL30_NEUCR 60S ribosomal protein L30 OS=Neurospora crassa (strain ATCC 24698 / 74-OR23-1A / CBS 708.71 / DSM 1257 / FGSC 987) GN=rpl-30 PE=3 SV=1	gi|37729521|gb|AAO47715.1|putative 60S ribosomal protein L30 [Pteris vittata]
c5594_g1_i1	412	-	-	COG5178;virNOG00696	A	sp|P34369|PRP8_CAEEL Pre-mRNA-splicing factor 8 homolog OS=Caenorhabditis elegans GN=prp-8 PE=1 SV=1	gi|470134940|ref|XP_004303294.1|PREDICTED: pre-mRNA-processing-splicing factor 8-like [Fragaria vesca subsp. vesca]
c5596_g1_i1	448	GO:0070588;GO:0016020;GO:0008152;GO:0005524;GO:0005388;GO:0019829;GO:0006812;GO:0046872;GO:0016787;GO:0000166;GO:0016021;	-	COG0474;NOG00070;virNOG06386	P	sp|Q9LIK7|ACA13_ARATH Putative calcium-transporting ATPase 13, plasma membrane-type OS=Arabidopsis thaliana GN=ACA13 PE=3 SV=1	gi|224107941|ref|XP_002314662.1|autoinhibited calcium ATPase [Populus trichocarpa] >gnl|BL_ORD_ID|421469 autoinhibited calcium ATPase [Populus trichocarpa]
c5596_g2_i1	219	GO:0070588;GO:0016020;GO:0008152;GO:0005524;GO:0005388;GO:0019829;GO:0006812;GO:0046872;GO:0016787;GO:0000166;GO:0016021;	-	COG0474;NOG04071;virNOG06386	P	sp|Q9LIK7|ACA13_ARATH Putative calcium-transporting ATPase 13, plasma membrane-type OS=Arabidopsis thaliana GN=ACA13 PE=3 SV=1	gi|255552023|ref|XP_002517056.1|cation-transporting atpase plant, putative [Ricinus communis] >gnl|BL_ORD_ID|456009 cation-transporting atpase plant, putative [Ricinus communis]
[truncated: 43,283 more rows]
