# Supplementary material for: Genome-wide analysis of gene expression reveals gene regulatory networks that regulate chasmogamous and cleistogamous flowering in Pseudostellaria heterophylla (Caryophyllaceae)
Source: BMC Genomics. 2016 May 20;17:382. doi: 10.1186/s12864-016-2732-0 (PMC4875749; doi:10.1186/s12864-016-2732-0)
Supplement: Additional file 3: — Putative homologues of Pseudostellaria heterophylla genes involved in flowering process identified by BLAST search with Arabidopsis genes. (XLSX 56 kb) [file 12864_2016_2732_MOESM3_ESM.xlsx]

## Sheet: FLOWER DEVELOPMENT-TOTAL
Additional file 3. Putative homologues of Pseudostellaria heterophylla genes involved in flowering process identified by BLAST search with Arabidopsis genes. Gene names after Arabidopsis's.
GENE	GO ANNOTION	TAIR LOCUS	Transcript ID	Scores	E-value	Identities	OTHER NAME
ABCB1	GO:0048440 (carpel development)	AT2G36910	c30453_g2_i1	1061	0	1140/1508 (76%)	AT2G36910|ATPGP1|PGP1|ABCB1|ARABIDOPSIS THALIANA P GLYCOPROTEIN1|P-GLYCOPROTEIN 1|ATP-binding cassette B1|T1J8.9|T1J8_9
ABCB13	GO:0048440 (carpel development)	AT1G27940	c34090_g5_i2	241	8e-62	571/857 (67%)	AT1G27940|PGP13|ABCB13|P-glycoprotein 13|ATP-binding cassette B13|F13K9.5|F13K9_5
ABCB15	GO:0048440 (carpel development)	AT3G28345	c14363_g1_i1	482	1e-134	616/846 (73%)	AT3G28345|ABCB15|MDR13|ATP-binding cassette B15|multi-drug resistance 13|MFJ20.7
ABCB19	GO:0048440 (carpel development)	AT3G28860	c48632_g1_i1	2791	0	2836/3692 (77%)	AT3G28860|ATMDR1|ATMDR11|PGP19|MDR11|MDR1|ATPGP19|ABCB19|ATABCB19|MULTIDRUG RESISTANCE PROTEIN 11|P-GLYCOPROTEIN 19|ATP-binding cassette B19|Arabidopsis thaliana ATP-binding cassette B19|MLD15.2
ABCB6	GO:0048440 (carpel development)	AT2G39480	c34981_g5_i2	1166	0	1396/1881 (74%)	AT2G39480|PGP6|ABCB6|P-glycoprotein 6|ATP-binding cassette B6|F12L6.14|F12L6_14
ABCI7	GO:0048481 (ovule development)	AT1G32500	c29094_g1_i1	246	9e-64	306/419 (73%)	AT1G32500|ATNAP6|NAP6|ABCI7|non-intrinsic ABC protein 6|ATP-binding cassette I7|F5D14.28|F5D14_28
ACD1	GO:0048481 (ovule development)	AT3G44880	c31412_g4_i1	450	4e-125	494/657 (75%)	AT3G44880|ACD1|LLS1|PAO|ACCELERATED CELL DEATH 1|LETHAL LEAF-SPOT 1 HOMOLOG|PHEOPHORBIDE A OXYGENASE|F28D10.70
ADA2A	GO:0048481 (ovule development)	AT3G07740	c26095_g3_i1	210	7e-53	331/469 (71%)	AT3G07740|ADA2A|ATADA2A|HAC10|HXA02|HXA2|homolog of yeast ADA2 2A|MLP3.19
ADG1	GO:0048481 (ovule development)	AT5G48300	c25588_g2_i1	854	0	743/923 (80%)	AT5G48300|ADG1|APS1|ADP glucose pyrophosphorylase 1|ADP-GLUCOSE PYROPHOSPHORYLASE SMALL SUBUNIT 1|K23F3.2|K23F3_2|ADP GLUCOSE PYROPHOSPHORYLASE SMALL SUBUNIT
ADT1	GO:0048440 (carpel development)	AT1G11790	c33890_g5_i3	168	2e-40	174/228 (76%)	AT1G11790|ADT1|AtADT1|arogenate dehydratase 1|Arabidopsis thaliana arogenate dehydratase 1|F25C20.4|F25C20_4
ADT2	GO:0048440 (carpel development)	AT3G07630	c32153_g2_i4	387	3e-106	424/564 (75%	AT3G07630|ADT2|AtADT2|arogenate dehydratase 2|Arabidopsis thaliana arogenate dehydratase 2|MLP3.8
ADT6	GO:0048440 (carpel development)	AT1G08250	c20899_g1_i1	484	2e-135	647/903 (72%)	AT1G08250|ADT6|AtADT6|arogenate dehydratase 6|Arabidopsis thaliana arogenate dehydratase 6|T23G18.10|T23G18_10
AFB2	GO:0048442 (sepal development)	AT3G26810	c5454_g2_i1	520	4e-146	943/1375 (69%)	AT3G26810|AFB2|auxin signaling F-box 2|MDJ14.9
AFB4	GO:0048442 (setal development)	AT4G24390	c27058_g3_i1	616	6e-175	1075/1551 (69%)	AT4G24390|AFB4|auxin signaling F-box 4|T22A6.220|T22A6_220
AFO	GO:0010093 (specification of floral organ identity)	AT2G45190	c31369_g1_i3	253	3e-66	232/292 (79%)	AT2G45190|AFO|FIL|YAB1|ABNORMAL FLORAL ORGANS|FILAMENTOUS FLOWER|YABBY1|F4L23.30|ABNORMAL FLORAL ORGANS PROTEIN
AG	GO:0048440 (carpel development)	AT4G18960	c22076_g1_i1	340	4e-92	405/544 (74%)	AT4G18960|AG|AGAMOUS|F13C5.130|F13C5_130|AGAMOUS PROTEIN
AGD5	GO:0010227 (floral organ abscission)	AT5G54310	c31177_g3_i2	277	5e-73	255/323 (79%)	AT5G54310|NEV|AGD5|AtAGD5|NEVERSHED|ARF-GAP domain 5|MDK4.13|MDK4_13
AGL12	GO:0048481 (ovule development)	AT1G71692	c7334_g2_i1	102	1e-20	118/159 (74%)	AT1G71692|AGL12|XAL1|AGAMOUS-like 12|XAANTAL1|F14O23.5|F14O23_5
AGL14	GO:0048440 (carpel development)	AT4G11880	c31211_g3_i1	163	5e-39	148/185 (80%)	AT4G11880|AGL14|XAL2|AGAMOUS-like 14|XAANTAL2|T26M18.90|T26M18_90
AGL18	GO:0048440 (carpel development)	AT3G57390	c30631_g1_i2	98	2e-19	113/152 (74%	AT3G57390|AGL18|AGAMOUS-like 18|F28O9.240
AGL24	GO:0048481 (ovule development)	AT4G24540	c26732_g2_i2	161	2e-38	301/439 (69%)	AT4G24540|AGL24|AGAMOUS-like 24|F22K18.260|F22K18_260
AGO4	GO:0048449 （floral organ formation）	AT2G27040	c32274_g4_i1	605	1e-171	730/989 (74%)	AT2G27040|AGO4|OCP11|ARGONAUTE 4|OVEREXPRESSOR OF CATIONIC PEROXIDASE 11|T20P8.9|T20P8_9
AGO5	GO:0048441 (petal development)	AT2G27880	c24643_g1_i1	396	1e-108	664/958 (69%)	AT2G27880|AGO5|AtAGO5|ARGONAUTE 5|T1E2.20|T1E2_20
AHL21	GO:0048440 (carpel development)	AT2G35270	c19371_g1_i4	190	3e-47	309/443 (70%)	AT2G35270|GIK|AHL21|GIANT KILLER|AT-hook motif nuclear localized protein 21|T4C15.6|T4C15_6
AHL5	GO:0048449 （floral organ formation）	AT1G63470	c27924_g1_i2	109	2e-22	285/434 (66%	AT1G63470|AHL5|AT-hook motif nuclear localized protein 5|F2K11.28|F2K11_28
AN	GO:0048444 (floral organ morphogenesis)	AT1G01510	c28244_g3_i1	513	5e-144	659/907 (73%)	AT1G01510|AN|DOQ|ANGUSTIFOLIA|DETORQUEO|F22L4.6|F22L4_6
AN3	GO:0048481 (ovule development)	AT5G28640	c20764_g2_i1	199	7e-50	175/218 (80%)	AT5G28640|AN3|GIF|GIF1|ATGIF1|ANGUSTIFOLIA 3|GRF1-INTERACTING FACTOR|GRF1-INTERACTING FACTOR 1|ARABIDOPSIS GRF1-INTERACTING FACTOR 1|F4I4.20|F4I4_20
AP1	GO:0010093 (specification of floral organ identity)	AT1G69120	c32467_g2_i1	241	3e-62	351/496 (71%)	AT1G69120|AP1|AGL7|AtAP1|APETALA1|AGAMOUS-like 7|F4N2.9|F4N2_9|AGL7|FLORAL HOMEOTIC PROTEIN APETALA1
AP2	GO:0010093 (specification of floral organ identity)	AT4G36920	c36007_g1_i1	462	6e-129	415/521 (80%)	AT4G36920|AP2|FLO2|FL1|AtAP2|APETALA 2|FLORAL MUTANT 2|FLOWER 1|AP22.49|AP22_49|FLORAL HOMEOTIC PROTEIN APETALA 2
AP3	GO:0010093 (specification of floral organ identity)	AT3G54340	c32726_g3_i1	163	5e-39	149/188 (79%)	AT3G54340|AP3|ATAP3|APETALA 3|T12E18.30|FLORAL HOMEOTIC PROTEIN APETALA 3
APY6	GO:0009901 (anther dehiscence)	AT2G02970	c24877_g1_i1	333	1e-89	726/1074 (68%)	AT2G02970|APY6|AtAPY6|apyrase 6|T17M13.14|T17M13_14
APY7	GO:0009901 (anther dehiscence)	AT4G19180	c34214_g7_i2	372	1e-101	568/808 (70%)	AT4G19180|APY7|AtAPY7|apyrase 7|T18B16.150|T18B16_150
ARF10	GO:0048441 (petal development)	AT2G28350	c33343_g6_i1	205	3e-51	271/373 (73%)	AT2G28350|ARF10|auxin response factor 10|T1B3.13|T1B3_13
ARF2	GO:0010227 (floral organ abscission)	AT5G62000	c33663_g5_i1	354	5e-96	412/556 (74%)	AT5G62000|ARF2|ARF1-BP|HSS|ORE14|AtARF2|auxin response factor 2|ARF1-BINDING PROTEIN|HLS1 SUPPRESSOR|ORESARA 14|MTG10.1|MTG10_1|AT5G62010|MTG10.4|MTG10_4
ARF6	GO:0048481 (ovule development)	AT1G30330	c29728_g1_i1	980	0	934/1190 (78%)	AT1G30330|ARF6|auxin response factor 6|T4K22.6|T4K22_6
ARF8	GO:0048481 (ovule development)	AT5G37020	c26804_g2_i1	951	0	907/1158 (78%)	AT5G37020|ARF8|ATARF8|auxin response factor 8|K15O15.1|K15O15_1
ARP6	GO:0009910 (negative regulation of flower development)	AT3G33520	c34552_g3_i1	181	3e-44	215/289 (74%)	AT3G33520|ACTIN-RELATED PROTEIN 6
ARP7	GO:0010227 (floral organ abscission)	AT3G60830	c33653_g2_i1	302	1e-80	441/620 (71%)	AT3G60830|ATARP7|ARP7|actin-related protein 7|T4C21.240
AS2	GO:0048441 (petal development)	AT1G65620	c68429_g1_i1	224	2e-57	257/345 (74%)	AT1G65620|AS2|ASYMMETRIC LEAVES 2|F5I14.15|F5I14_15
AT1G03020	GO:0048653 （anther development）	AT1G03020	c20477_g1_i1	129	3e-29	206/288 (72%)	AT1G03020|F10O3.16|F10O3_16
AT1G11860	GO:0048481 (ovule development)	AT1G11860	c21731_g1_i2	480	2e-134	533/711 (75%)	AT1G11860|F12F1.30|F12F1_30
AT1G15330	GO:0048442 (setal development)	AT1G15330	c26874_g1_i1	136	8e-31	327/502 (65%)	AT1G15330|F9L1.27|F9L1_27
AT1G17230	GO:0048442 (setal development)	AT1G17230	c4230_g1_i1	250	1e-64	375/526 (71%)	AT1G17230|F20D23.7|F20D23_7
AT1G17960	GO:0048481 (ovule development)	AT1G17960	c29534_g2_i3	269	3e-68	406/575 (71%)	AT1G17960|F2H15.18|F2H15_18
AT1G20410	GO:0048449 （floral organ formation）	AT1G20410	c35204_g3_i1	215	1e-54	238/317 (75%)	AT1G20410|F5M15.23|F5M15_23
AT1G21780	GO:0010227 (floral organ abscission)	AT1G21780	c33358_g3_i7	329	8e-89	662/979 (68%)	AT1G21780|F8K7.22|F8K7_22
AT1G21810	GO:0048451 （petal formation）	AT1G21810	c27728_g1_i6	127	7e-28	178/247 (72%)	AT1G21810|T26F17.2
AT1G23000	GO:0048449 （floral organ formation）	AT1G23000	c20000_g1_i2	131	4e-29	182/255 (71%)	AT1G23000|F19G10.6|F19G10_6
AT1G23790	GO:0048451 （petal formation）	AT1G23790	c32963_g3_i1	156	1e-36	253/364 (70%)	AT1G23790|F5O8.34|F5O8_34
AT1G36390	GO:0048481 (ovule development)	AT1G36390	c1464_g1_i1	116	6e-25	204/297 (69%)	AT1G36390|F7F23.11|F7F23_11
AT1G49870	GO:0048451 （petal formation）	AT1G49870	c31779_g3_i2	242	2e-62	411/590 (70%)	AT1G49870|F10F5.13|F10F5_13
AT1G62950	GO:0048442 (setal development)	AT1G62950	c27970_g2_i1	448	2e-124	640/897 (71%)	AT1G62950|F16P17.10|F16P17_10
AT1G63100	GO:0048451 （petal formation）	AT1G63100	c24561_g3_i1	201	4e-50	391/576 (68%)	AT1G63100|F16M19.21|F16M19_21
AT1G63640	GO:0048449 （floral organ formation）	AT1G63640	c20385_g1_i1	760	0	882/1184 (74%)	AT1G63640|F2K11.1|F2K11_1
AT1G64450	GO:0048451 （petal formation）	AT1G64450	c24729_g1_i3	120	6e-26	190/271 (70%)	AT1G64450|F15H21.17
AT1G64500	GO:0048653 （anther development）	AT1G64500	c32776_g6_i1	89	1e-16	285/432 (66%)	AT1G64500|F1N19.7|F1N19_7
AT1G65810	GO:0048451 （petal formation）	AT1G65810	c34428_g5_i2	120	2e-25	173/244 (71%)	AT1G65810|F1E22.16|F1E22_16
AT1G67180	GO:0048451 （petal formation）	AT1G67180	c33717_g1_i1	113	1e-23	161/227 (71%)	AT1G67180|F5A8.9|F5A8_9
AT1G67690	GO:0048449 （floral organ formation）	AT1G67690	c32904_g4_i2	179	1e-43	284/407 (70%)	AT1G67690|F12A21.16
AT1G68420	GO:0048445 （carpel morphogenesis）	AT1G68420	c48512_g1_i1	141	4e-33	155/206 (75%)	AT1G68420|T2E12.3|T2E12_3
AT1G68780	GO:0048442 (setal development)	AT1G68780	c31729_g4_i5	154	5e-36	174/233 (75%)	AT1G68780|F14K14.11|F14K14_11
AT1G71695	GO:0048653 （anther development）	AT1G71695	c27470_g5_i1	199	8e-50	518/781 (66%)	AT1G71695|F14O23.6|F14O23_6
AT1G72180	GO:0048442 (setal development)	AT1G72180	c29582_g2_i1	187	1e-45	260/366 (71%)	AT1G72180|T9N14.3|T9N14_3
AT1G72250	GO:0048451 （petal formation）	AT1G72250	c35577_g3_i1	417	5e-115	550/760 (72%)	AT1G72250|T9N14.6|T9N14_6
AT2G01210	GO:0048451 （petal formation）	AT2G01210	c28660_g3_i1	219	2e-55	794/1228 (65%)	AT2G01210|F10A8.9|F10A8_9
AT2G04740	GO:0010227 (floral organ abscission)	AT2G04740	c25992_g3_i1	280	4e-74	311/415 (75%)	AT2G04740|F28I8.22|F28I8_22
AT2G05920	GO:0048653 （anther development）	AT2G05920	c19154_g1_i1	612	8e-174	1079/1560 (69%)	AT2G05920|T6P5.12|T6P5_12
AT2G16250	GO:0048442 (setal development)	AT2G16250	c25760_g2_i1	262	2e-68	463/670 (69%)	AT2G16250|F16F14.25|F16F14_25
AT2G19940	GO:0048481 (ovule development)	AT2G19940	c33144_g1_i5	625	8e-178	756/1029 (73%)	AT2G19940|F6F22.3|F6F22_3
AT2G22230	GO:0048653 （anther development）	AT2G22230	c22103_g1_i3	318	9e-86	334/439 (76%)	AT2G22230|T26C19.11|T26C19_11
AT2G22610	GO:0048449 （floral organ formation）	AT2G22610	c34770_g6_i3	728	0	830/1112 (75%)	AT2G22610|T9I22.5|T9I22_5
AT2G30540	GO:0048653 （anther development）	AT2G30540	c25627_g1_i1	87	2e-16	141/203 (69%)	AT2G30540|T6B20.11|T6B20_11
AT2G30600	GO:0010227 (floral organ abscission)	AT2G30600	c32126_g2_i3	300	8e-80	725/1081 (67%)	AT2G30600|T6B20.5|T6B20_5|AT2G30610
AT2G33640	GO:0048449 （floral organ formation）	AT2G33640	c22874_g1_i1	327	4e-88	572/826 (69%)	AT2G33640|F4P9.41|F4P9_41
AT2G41330	GO:0048653 （anther development）	AT2G41330	c30403_g1_i2	111	4e-23	290/437 (66%	AT2G41330|F13H10.12|F13H10_12
AT2G45870	GO:0048449 （floral organ formation）	AT2G45870	c32312_g3_i1	154	3e-36	154/200 (77%)	AT2G45870|F4I18.15
AT3G01410	GO:0048451 （petal formation）	AT3G01410	c15934_g1_i2	154	3e-36	254/364 (70%)	AT3G01410|T13O15.5|T13O15_5
AT3G02760	GO:0048481 (ovule development)	AT3G02760	c30298_g1_i1	621	2e-176	713/956 (75%)	AT3G02760|F13E7.30|F13E7_30
AT3G05470	GO:0048451 （petal formation）	AT3G05470	c35080_g3_i1	192	3e-47	199/261 (76%)	AT3G05470|F22F7.8|F22F7_8
AT3G11920	GO:0048653 （anther development）	AT3G11920	c23667_g1_i1	104	0.07	416/645 (64%)	AT3G11920|F26K24.21
AT3G12170	GO:0048451 （petal formation）	AT3G12170	c28657_g1_i2	387	2e-106	518/719 (72%)	AT3G12170|F28J15.2
AT3G15550	GO:0048451 （petal formation）	AT3G15550	c33741_g4_i2	120	1e-25	252/373 (68%)	AT3G15550|MJK13.21
AT3G18680	GO:0048481 (ovule development)	AT3G18680	c27688_g3_i4	531	1e-149	491/622 (79%)	AT3G18680|MVE11.4
AT3G24240	GO:0048442 (setal development)	AT3G24240	c33176_g2_i1	149	4e-34	213/294 (72%)	AT3G24240|K13K6.1
AT3G25670	GO:0048442 (setal development)	AT3G25670	c31729_g5_i2	159	8e-38	199/270 (74%)	AT3G25670|T5M7.12
AT3G28040	GO:0048442 (setal development)	AT3G28040	c33323_g3_i1	140	2e-31	433/660 (66%)	AT3G28040|MMG15.21
AT3G28850	GO:0048653 （anther development）	AT3G28850	c12140_g1_i1	181	2e-44	280/401 (70%)	AT3G28850|T19N8.15
AT3G42660	GO:0048449 （floral organ formation）	AT3G42660	c35284_g3_i3	264	5e-69	430/614 (70%)	AT3G42660|T12K4.110
AT3G44740	GO:0048481 (ovule development)	AT3G44740	c30097_g3_i3	259	9e-68	266/347 (77%)	AT3G44740|T32N15.9
AT3G48810	GO:0048445 （carpel morphogenesis）	AT3G48810	c25186_g1_i2	360	8e-98	727/1065 (68%)	AT3G48810|T21J18.80
AT3G52270	GO:0048445 （carpel morphogenesis）	AT3G52270	c32294_g13_i1	206	4e-52	362/522 (69%)	AT3G52270|T25B15.40
AT3G56120	GO:0048449 （floral organ formation）	AT3G56120	c30388_g2_i1	387	4e-106	436/581 (75%)	AT3G56120|F18O21.80
AT3G56350	GO:0010227 (floral organ abscission)	AT3G56350	c27110_g2_i1	295	1e-78	409/570 (72%)	AT3G56350|T5P19.1
AT3G56370	GO:0048653 （anther development）	AT3G56370	c30088_g2_i2	486	1e-135	619/847 (73%)	AT3G56370|T5P19.20
AT3G56900	GO:0048449 （floral organ formation）	AT3G56900	c32396_g1_i4	228	2e-58	279/381 (73%)	AT3G56900|T8M16.230
AT3G57600	GO:0010093 (specification of floral organ identity)	AT3G57600	c61881_g1_i1	199	7e-50	283/391 (72%)	AT3G57600|F15B8.210
AT3G58140	GO:0048481 (ovule development)	AT3G58140	c33098_g1_i4	603	3e-171	695/935 (74%)	AT3G58140|F9D24.50
AT3G59260	GO:0048446 （petal morphogenesis）	AT3G59260	c1696_g1_i1	158	2e-37	278/399 (70%)	AT3G59260|F25L23.120
AT3G61410	GO:0010093 (specification of floral organ identity)	AT3G61410	c34313_g4_i1	782	0	836/1101 (76%)	AT3G61410|F2A19.10
AT3G61700	GO:0010093 (specification of floral organ identity)	AT3G61700	c35274_g2_i7	448	1e-124	573/782 (73%)	AT3G61700|F15G16.90
AT4G01730	GO:0048451 （petal formation）	AT4G01730	c28092_g1_i3	210	5e-53	285/393 (73%)	AT4G01730|T15B16.11|T15B16_11
AT4G14330	GO:0048449 （floral organ formation）	AT4G14330	c9120_g1_i1	297	9e-79	409/570 (72%)	AT4G14330|DL3205W|FCAALL.179
AT4G21820	GO:0048451 （petal formation）	AT4G21820	c35631_g6_i1	450	9e-125	699/995 (70%)	AT4G21820|T8O5.30|T8O5_30
AT4G29360	GO:0048449 （floral organ formation）	AT4G29360	c27751_g1_i1	437	3e-121	669/951 (70%)	AT4G29360|F17A13.180|F17A13_180
AT4G30130	GO:0048451 （petal formation）	AT4G30130	c32844_g3_i1	352	1e-95	500/698 (72%)	AT4G30130|F6G3.160|F6G3_160
AT4G33760	GO:0048481 (ovule development)	AT4G33760	c34649_g1_i7	515	1e-144	719/1004 (72%)	AT4G33760|T16L1.250|T16L1_250
AT4G36180	GO:0048442 (setal development)	AT4G36180	c30865_g2_i1	654	0	734/974 (75%)	AT4G36180|F23E13.70|F23E13_70
AT4G37210	GO:0048449 （floral organ formation）	AT4G37210	c31436_g1_i4	183	9e-45	363/527 (69%)	AT4G37210|AP22.13|AP22_13
AT4G38660	GO:0048653 （anther development）	AT4G38660	c36557_g1_i1	248	2e-64	471/689 (68%)	AT4G38660|T9A14.6
AT5G01660	GO:0048451 （petal formation）	AT5G01660	c31267_g7_i4	167	9e-40	182/242 (75%)	AT5G01660|F7A7.180|F7A7_180
AT5G02370	GO:0048449 （floral organ formation）	AT5G02370	c35518_g8_i4	311	3e-83	511/728 (70%)	AT5G02370|T1E22.130|T1E22_130
AT5G03870	GO:0048653 （anther development）	AT5G03870	c28568_g2_i1	158	3e-37	324/482 (67%)	AT5G03870|MED24.17|MED24_17
AT5G05670	GO:0048449 （floral organ formation）	AT5G05670	c8169_g1_i1	205	2e-51	230/308 (75%)	AT5G05670|MJJ3.7|MJJ3_7
AT5G10880	GO:0048481 (ovule development)	AT5G10880	c33280_g2_i5	217	2e-55	447/666 (67%)	AT5G10880|T30N20.150|T30N20_150
AT5G12000	GO:0010093 (specification of floral organ identity)	AT5G12000	c25074_g1_i2	468	2e-130	543/730 (74%)	AT5G12000|F14F18.170|F14F18_170
AT5G25590	GO:0048449 （floral organ formation）	AT5G25590	c19124_g1_i1	452	2e-125	721/1031 (70%)	AT5G25590|T14C9.130|T14C9_130
AT5G38760	GO:0048445 （carpel morphogenesis）	AT5G38760	c20414_g1_i2	113	4e-24	153/211 (73%)	AT5G38760|MKD10.60|MKD10_60
AT5G47190	GO:0048481 (ovule development)	AT5G47190	c3827_g1_i1	246	4e-64	282/374 (75%)	AT5G47190|MQL5.4|MQL5_4
AT5G48360	GO:0048451 （petal formation）	AT5G48360	c25775_g3_i1	131	7e-29	356/545 (65%)	AT5G48360|K23F3.8|K23F3_8
AT5G48940	GO:0048442 (setal development)	AT5G48940	c33176_g3_i1	203	2e-50	174/215 (81%)	AT5G48940|K19E20.5|K19E20_5
AT5G50010	GO:0048446 （petal morphogenesis）	AT5G50010	c32371_g10_i1	123	8e-27	131/173 (76%)	AT5G50010|K9P8.17
AT5G51950	GO:0048441 (petal development)	AT5G51950	c29857_g2_i4	250	8e-65	615/927 (66%)	AT5G51950|MSG15.3|MSG15_3
AT5G52970	GO:0048481 (ovule development)	AT5G52970	c26494_g1_i2	156	6e-37	142/179 (79%)	AT5G52970|MNB8.3|MNB8_3
AT5G60150	GO:0048451 （petal formation）	AT5G60150	c26729_g1_i4	138	7e-31	148/195 (76%)	AT5G60150|F15L12.4|F15L12_4
AT5G61240	GO:0048442 (setal development)	AT5G61240	c31583_g5_i1	253	5e-66	242/310 (78%)	AT5G61240|MFB13.23|MFB13_23
AT5G63930	GO:0048442 (setal development)	AT5G63930	c4230_g1_i1	401	3e-110	630/899 (70%)	AT5G63930|MBM17.3|MBM17_3
AT5G63960	GO:0048449 （floral organ formation）	AT5G63960	c35259_g2_i2	738	0	683/863 (79%)	AT5G63960|MBM17.6|MBM17_6
AT5G66230	GO:0048451 （petal formation）	AT5G66230	c8855_g1_i1	143	8e-33	228/326 (70%	AT5G66230|K2A18.31|K2A18_31
ATH1	GO:0010227 (floral organ abscission)	AT4G32980	c30792_g3_i4	132	2e-29	150/201 (75%)	AT4G32980|ATH1|homeobox gene 1|F26P21.100|F26P21_100
ATHB-15	GO:0080060 （integument development）	AT1G52150	c34432_g3_i5	1406	0	1521/2004 (76%)	AT1G52150|ATHB-15|ATHB15|CNA|ICU4|CORONA|INCURVATA 4|F5F19.21|F5F19_21
AT-HSFA7B	GO:0048445 （carpel morphogenesis）	AT3G63350	c28206_g2_i1	125	1e-27	199/280 (71%)	AT3G63350|AT-HSFA7B|HSFA7B|HEAT SHOCK TRANSCRIPTION FACTOR A7B|MAA21.4
ATK1	GO:0048449 （floral organ formation）	AT4G21270	c26578_g2_i1	349	2e-94	487/679 (72%)	AT4G21270|ATK1|KATA|KATAP|kinesin 1|KINESIN-LIKE PROTEIN IN ARABIDOPSIS THALIANA A|KINESIN-LIKE PROTEIN IN ARABIDOPSIS THALIANA A PROTEIN|F7J7.210|F7J7_210
ATML1	GO:0048481 (ovule development)	AT4G21750	c29546_g2_i2	749	0	781/1025 (76%)	AT4G21750|ATML1|MERISTEM LAYER 1|F17L22.210|F17L22_210
ATS	GO:0048481 (ovule development)	AT5G42630	c20433_g1_i1	248	2e-64	214/265 (81%)	AT5G42630|KAN4|ATS|KANADI 4|ABERRANT TESTA SHAPE|MFO20.5|MFO20_5
ATS2	GO:0048481 (ovule development)	AT4G30580	c32207_g1_i1	250	5e-65	471/685 (69%)	AT4G30580|ATS2|EMB1995|LPAT1|EMBRYO DEFECTIVE 1995|lysophosphatidic acid acyltransferase 1|F17I23.80|F17I23_80|PHOSPHOLIPID/GLYCEROL ACYLTRANSFERASE
ATX1	GO:0010093 (specification of floral organ identity)	AT2G31650	c32238_g4_i1	376	1e-102	566/803 (70%)	AT2G31650|ATX1|SDG27|homologue of trithorax|SET DOMAIN PROTEIN 27|T9H9.17|T9H9_17
ATXR6	GO:0009901 (anther dehiscence)	AT5G24330	c29749_g1_i1	255	1e-66	333/459 (73%)	AT5G24330|ATXR6|SDG34|ARABIDOPSIS TRITHORAX-RELATED PROTEIN 6|SET DOMAIN PROTEIN 34|MOP9.7|MOP9_7
BAM1	GO:0010480 (microsporocyte differentiation)	AT5G65700	c17571_g1_i1	1159	0	1717/2427 (71%)	AT5G65700|BAM1|BARELY ANY MERISTEM 1|MPA24.5|MPA24_5
BEL1	GO:0048481 (ovule development)	AT5G41410	c25403_g1_i5	192	2e-47	307/439 (70%)	AT5G41410|BEL1|BELL 1|MYC6.12|MYC6_12
BFN1	GO:0080187 ( floral organ senescence)	AT1G11190	c22614_g1_i1	333	5e-90	378/503 (75%)	AT1G11190|BFN1|ENDO1|bifunctional nuclease i|ENDONUCLEASE 1|T28P6.14|T28P6_14
BGLU24	GO:0048446 （petal morphogenesis）	AT5G28510	c33690_g7_i2	93	1e-17	233/349 (67%)	AT5G28510|BGLU24|beta glucosidase 24|T26D3.6|T26D3_6
BIO2	GO:0048653 （anther development）	AT2G43360	c48770_g1_i1	666	0	716/947 (76%)	AT2G43360|BIO2|BIOB|BIOTIN AUXOTROPH 2|BIOTIN AUXOTROPH B|T1O24.10|BIOTIN SYNTHASE
BOB1	GO:0048448 （stamen morphogenesis）	AT5G53400	c9043_g1_i1	343	3e-93	383/509 (75%)	AT5G53400|BOB1|BOBBER1|MYN8.1|MYN8_1
BOP2	GO:0010227 (floral organ abscission)	AT2G41370	c25459_g1_i1	659	0	717/952 (75%)	AT2G41370|BOP2|BLADE ON PETIOLE2|F13H10.8|F13H10_8
BPEp	GO:0048441 (petal development)	AT1G59640	c34414_g2_i3	255	2e-66	209/254 (82%)	AT1G59640|ZCW32|BPE|BPEub|BPEp|BIG PETAL|BIG PETAL UB|BIG PETAL P|T30E16.21|T30E16_21
BPP1	GO:0048440 (carpel development)	AT2G40070	c886_g1_i1	307	4e-82	480/681 (70%)	AT2G40070|BPP1|Basic Proline-rich Protein 1|T28M21.23|T28M21_23
BRL2	GO:0048442 (setal development)	AT2G01950	c31083_g1_i2	679	0	1031/1459 (71%)	AT2G01950|VH1|BRL2|VASCULAR HIGHWAY 1|BRI1-like 2|F14H20.2|F14H20_2
BRL3	GO:0048442 (setal development)	AT3G13380	c32915_g3_i1	468	4e-130	554/745 (74%)	AT3G13380|BRL3|BRI1-like 3|MRP15.1
BT3	GO:0010227 (floral organ abscission)	AT1G05690	c32082_g3_i3	138	3e-31	299/442 (68%)	AT1G05690|BT3|BTB and TAZ domain protein 3|F3F20.14|F3F20_14|BT3
BT4	GO:0010227 (floral organ abscission)	AT5G67480	c27282_g1_i2	221	3e-56	519/778 (67%)	AT5G67480|BT4|ATBT4|BTB and TAZ domain protein 4|K9I9.4|K9I9_4
BUBR1	GO:0048451 （petal formation）	AT2G33560	c27315_g3_i1	199	9e-50	298/421 (71%)	AT2G33560|BUBR1|BUB1-related (BUB1: budding uninhibited by benzymidazol 1)|F4P9.33|F4P9_33
BZR1	GO:0048481 (ovule development)	AT1G75080	c68814_g1_i1	233	5e-60	176/207 (85%)	AT1G75080|BZR1|BRASSINAZOLE-RESISTANT 1|F9E10.7|F9E10_7
CAC1	GO:0048653 （anther development）	AT5G16390	c22310_g2_i1	268	2e-70	383/537 (71%)	AT5G16390|CAC1|CAC1A|BCCP|BCCP1|CAC1-A|BCCP-1|chloroplastic acetylcoenzyme A carboxylase 1|BIOTIN CARBOXYL CARRIER PROTEIN|BIOTIN CARBOXYL-CARRIER PROTEIN 1|MQK4.12|MQK4_12|BIOTIN CARBOXYL-CARRIER PROTEIN
CAND1	GO:0048449 （floral organ formation）	AT2G02560	c35510_g5_i2	762	0	1128/1593 (71%)	AT2G02560|CAND1|ATCAND1|ETA2|TIP120|HVE|cullin-associated and neddylation dissociated|CULLIN-ASSOCIATED AND NEDDYLATION DISSOCIATED 1|HEMIVENATA|T8K22.14|T8K22_14
CDF1	GO:0048510 (regulation of timing of transition from vegetative to reproductive phase)	AT5G62430	c34634_g5_i2	154	3e-36	139/172 (81%)	AT5G62430|CYCLING DOF FACTOR 1
CDKC2	GO:0048440 (carpel development)	AT5G64960	c23639_g2_i1	517	4e-145	722/1007 (72%)	AT5G64960|CDKC2|CDKC;2|cyclin dependent kinase group C2|Cyclin-dependent kinase C;2|MXK3.19|MXK3_19
CEL2	GO:0010093 (specification of floral organ identity)	AT1G02800	c26047_g2_i3	737	0	1011/1406 (72%)	AT1G02800|ATCEL2|CEL2|cellulase 2|F22D16.21|F22D16_21|ENDO-1,4-BETA GLUCANASE
CEP1	GO:0048658 （anther wall tapetum development）	AT5G50260	c25078_g1_i1	522	7e-147	686/940 (73%)	AT5G50260|CEP1|cysteine endopeptidase 1|K6A12.12|K6A12_12
CES	GO:0048441 (petal development)	AT1G25330	c13475_g1_i1	185	1e-45	211/282 (75%)	AT1G25330|CES|HAF|CESTA|HALF FILLED|F4F7.28|F4F7_28
CGA1	GO:0009910 (negative regulation of flower development)	AT4G26150	c19167_g1_i1	89	1e-16	113/155 (73%)	AT4G26150CYTOKININ-RESPONSIVE GATA FACTOR 1
CLV2	GO:0048449 （floral organ formation）	AT1G65380	c33109_g2_i1	214	7e-54	249/331 (75%)	AT1G65380|CLV2|AtRLP10|clavata 2|Receptor Like Protein 10|T8F5.16|T8F5_16
CO	GO:0009909 (regulation of flower development)	AT5G15840	c18157_g2_i1	134	3e-30	132/170 (78%)	AT5G15840|B-BOX DOMAIN PROTEIN 1|BBX1|CO|CONSTANS|FG
COBL1	GO:0048449 （floral organ formation）	AT3G02210	c28619_g2_i1	513	4e-144	654/891 (73%)	AT3G02210|COBL1|COBRA-like protein 1 precursor|F14P3.14|F14P3_14
COI1	GO:0048442 (setal development)	AT2G39940	c32979_g2_i1	143	1e-32	248/357 (69%)	AT2G39940|COI1|CORONATINE INSENSITIVE 1|T28M21.10|T28M21_10
COP1	GO:0048573 (photoperiodism, flowering)	AT2G32950	c34782_g2_i1	342	2e-92	275/332 (83%)	AT2G32950|CONSTITUTIVE PHOTOMORPHOGENIC 1
CP33	GO:0048481 (ovule development)	AT3G52380	c27182_g1_i4	235	1e-60	370/528 (70%)	AT3G52380|CP33|PDE322|chloroplast RNA-binding protein 33|PIGMENT DEFECTIVE 322|T25B15.18
CPD	GO:0048657 （anther wall tapetum cell differentiation）	AT5G05690	c29945_g1_i1	590	2e-167	905/1282 (71%)	AT5G05690|CPD|CYP90A|CYP90|CBB3|DWF3|CYP90A1|CONSTITUTIVE PHOTOMORPHOGENIC DWARF|CABBAGE 3|DWARF 3|CYTOCHROME P450 90A1|MJJ3.9|MJJ3_9|CYTOCHROME P450 MONOOXYGENASE|CYP90A1|CYTOCHROME P450
cpHsc70-1	GO:0048481 (ovule development)	AT4G24280	c4185_g1_i1	1525	0	1439/1834 (78%)	AT4G24280|cpHsc70-1|chloroplast heat shock protein 70-1|T22A6.110|T22A6_110
CPN20	GO:0048481 (ovule development)	AT5G20720	c28241_g4_i1	425	9e-118	457/605 (76%)	AT5G20720|CPN20|CPN10|CHCPN10|ATCPN21|CPN21|chaperonin 20|CHLOROPLAST CHAPERONIN 10|T1M15.120|T1M15_120|CHAPERONIN 10
CPN60A	GO:0048481 (ovule development)	AT2G28000	c54855_g1_i1	1155	0	1307/1749 (75%)	AT2G28000|CPN60A|CH-CPN60A|SLP|Cpn60alpha1|chaperonin-60alpha|CHLOROPLAST CHAPERONIN 60ALPHA|SCHLEPPERLESS|chaperonin-60alpha1|T1E2.8|T1E2_8|CHAPERONIN-60ALPHA
Cpn60beta2	GO:0048481 (ovule development)	AT3G13470	c19247_g1_i1	1471	0	1310/1640 (80%)	AT3G13470|Cpn60beta2|chaperonin-60beta2|MRP15.11
CPSF160	GO:0048449 （floral organ formation）	AT5G51660	c35643_g2_i1	758	0	1068/1492 (72%)	AT5G51660|CPSF160|ATCPSF160|cleavage and polyadenylation specificity factor 160|K17N15.21|K17N15_21
CPSUFE	GO:0048481 (ovule development)	AT4G26500	c35023_g5_i5	159	8e-38	184/249 (74%)	AT4G26500|EMB1374|CPSUFE|ATSUFE|SUFE1|MBRYO DEFECTIVE 1374|chloroplast sulfur E|ARABIDOPSIS THALIANA SULFUR E|SULFUR E 1|M3E9.70|M3E9_70
CR88	GO:0048481 (ovule development)	AT2G04030	c55038_g1_i1	1674	0	1585/2024 (78%)	AT2G04030|CR88|EMB1956|HSP90.5|Hsp88.1|AtHsp90.5|AtHsp90C|EMBRYO DEFECTIVE 1956|HEAT SHOCK PROTEIN 90.5|HEAT SHOCK PROTEIN 88.1|F3C11.14|F3C11_14
CRC	GO:0010093 (specification of floral organ identity)	AT1G69180	c19435_g1_i1	114	2e-24	113/146 (77%)	AT1G69180|CRC|CRABS CLAW|F4N2.14|F4N2_14|TRANSCRIPTION FACTOR CRC
CRN	GO:0048449 （floral organ formation）	AT5G13290	c23404_g1_i1	203	8e-51	464/694 (67%)	AT5G13290|SOL2|CRN|SUPPRESSOR OF LLP1 2|CORYNE|T31B5.110|T31B5_110|SOL2
CRY1	GO:0009912 (positive regulation of flower development)	AT4G08920	c30919_g3_i1	630	3e-179	726/977 (74%)	AT4G08920|CRYPTOCHROME 1
CRY2	GO:0009912 (positive regulation of flower development)	AT1G04400	c34147_g1_i3	286	1e-75	283/366 (77%)	AT1G04400|CRYPTOCHROME 2
CSN5A	GO:0010093 (specification of floral organ identity)	AT1G22920	c27198_g1_i1	484	2e-135	443/559 (79%)	AT1G22920|CSN5A|AJH1|COP9 signalosome 5A|ARABIDOPSIS JAB1 HOMOLOG 1|F19G10.12|F19G10_12|PUTATIVE JUN KINASE ACTIVATOR|CSN5
CSTF77	GO:0009912 (positive regulation of flower development)	AT1G17760	c34300_g7_i7	708	0	835/1126 (74%)	AT1G17760|CLEAVAGE STIMULATION FACTOR
CTF7	GO:0048653 （anther development）	AT4G31400	c13539_g1_i1	172	1e-41	274/388 (71%)	AT4G31400|CTF7|ECO1|AtCTF7|CHROMOSOME TRANSMISSION FIDELITY 7|F3L17.7
CUC1	GO:0010093 (specification of floral organ identity)	AT3G15170	c23608_g2_i1	331	1e-89	336/435 (77%)	AT3G15170|CUC1|ANAC054|ATNAC1|CUP-SHAPED COTYLEDON1|Arabidopsis NAC domain containing protein 54|F4B12.8
CXIP1	GO:0048653 （anther development）	AT3G54900	c36690_g1_i1	197	2e-49	214/280 (76%)	AT3G54900|CXIP1|ATGRXCP|CAX interacting protein 1|GLUTAREDOXIN|F28P10.120
CXIP2	GO:0048653 （anther development）	AT2G38270	c35898_g1_i1	320	3e-86	413/570 (72%)	AT2G38270|CXIP2|ATGRX2|AtGRXS16|CAX-interacting protein 2|GLUTAREDOXIN 2|glutaredoxin 16|F16M14.20|F16M14_20
CYP71	GO:0048440 (carpel development)	AT3G44600	c33545_g4_i1	710	0	798/1065 (75%)	AT3G44600|CYP71|AtCYP71|cyclophilin 71|F14L2.150
CYP78A5	GO:0048437 (floral organ development)	AT1G13710	c13610_g1_i1	322	1e-86	459/637 (72%)	AT1G13710|CYP78A5|KLU|"cytochrome P450, family 78, subfamily A, polypeptide 5"|KLUH|F21F23.15|F21F23_15
CYP90D1	GO:0048441 (petal development)	AT3G13730	c11469_g1_i1	215	2e-54	283/385 (74%)	AT3G13730|CYP90D1|"cytochrome P450, family 90, subfamily D, polypeptide 1"|MMM17.20
CYP94B3	GO:0048480 （stigma development）	AT3G48520	c28546_g2_i2	136	1e-30	266/388 (69%)	AT3G48520|CYP94B3|cytochrome P450, family 94, subfamily B, polypeptide 3|T8P19.30
DA1	GO:0048482 （ovule morphogenesis）	AT1G19270	c31869_g1_i1	363	6e-99	597/854 (70%)	AT1G19270|DA1|DA (large in Chinese) 1|T29M8.14|T29M8_14
DAF	GO:0009901 (anther dehiscence)	AT5G05280	c50294_g1_i1	109	8e-23	107/136 (79%)	AT5G05280|DAF|DEFECTIVE IN ANTHER DEHISCENCE1- ( DAD1-) Activating Factor|K18I23.8|K18I23_8
DDB1A	GO:0048449 （floral organ formation）	AT4G05420	c33562_g3_i1	850	0	832/1069 (78%)	AT4G05420|DDB1A|damaged DNA binding protein 1A|C6L9.100|C6L9_100
DOF4.7	GO:0010227 (floral organ abscission)	AT4G38000	c22526_g2_i2	143	4e-33	112/134 (84%)	AT4G38000|DOF4.7|DNA binding with one finger 4.7|F20D10.120|F20D10_120
DTX35	GO:0009901 (anther dehiscence)	AT4G25640	c24548_g1_i1	549	5e-155	882/1262 (70%)	AT4G25640|ATDTX35|FFT|DTX35|detoxifying efflux carrier 35|FLOWER FLAVONOID TRANSPORTER|L73G19.20|L73G19_20
DWF1	GO:0048653 （anther development）	AT3G19820	c14552_g1_i1	1088	0	1240/1652 (75%)	AT3G19820|DWF1|DIM|EVE1|DIM1|CBB1|DWARF 1|DIMINUTIA|ENHANCED VERY-LOW-FLUENCE RESPONSES 1|DIMINUTO 1|CABBAGE 1|MPN9.6
DYT1	GO:0048658 （anther wall tapetum development）	AT4G21330	c34179_g1_i5	479	1e-133	1033/1536 (67%)	AT4G21330|DYT1|DYSFUNCTIONAL TAPETUM 1|T6K22.60|T6K22_60
EDD1	GO:0048481 (ovule development)	AT3G48110	c35449_g5_i2	769	0	686/859 (80%)	AT3G48110|EDD1|EDD|EMBRYO-DEFECTIVE-DEVELOPMENT 1|T17F15.20|GLYCYL-TRNA SYNTHETASE
EDF1	GO:0048573 (photoperiodism, flowering)	AT1G25560	c63436_g1_i1	170	4e-41	231/319 (72%)	AT1G25560|ETHYLENE RESPONSE DNA BINDING FACTOR 1 (AP2)
EFS	GO:0048481 (ovule development)	AT1G77300	c25630_g4_i1	370	1e-100	454/617 (74%)	AT1G77300|EFS|SDG8|CCR1|ASHH2|LAZ2|EARLY FLOWERING IN SHORT DAYS|SET DOMAIN GROUP 8|CAROTENOID CHLOROPLAST REGULATORY1|ASH1 HOMOLOG 2|LAZARUS 2|T14N5.15|T14N5_15
EGY2	GO:0048481 (ovule development)	AT5G05740	c30704_g1_i5	600	4e-170	835/1163 (72%)	AT5G05740|ATEGY2|EGY2|ethylene-dependent gravitropism-deficient and yellow-green-like 2|MJJ3.15|MJJ3_15
EIR1	GO:0048442 (setal development)	AT5G57090	c27581_g2_i2	293	9e-78	372/510 (73%)	AT5G57090|EIR1|WAV6|ATPIN2|PIN2|AGR|AGR1|MM31|ETHYLENE INSENSITIVE ROOT 1|WAVY ROOTS 6|ARABIDOPSIS THALIANA PIN-FORMED 2|PIN-FORMED 2|AGRAVITROPIC ROOT|AGRAVITROPIC ROOT 1|MUL3.3|MUL3_3|AUXIN TRANSPORT PROTEIN EIR1|POLAR-AUXIN-TRANSPORT EFFLUX COMPONENT AGRAVITROPIC 1
emb1211	GO:0048481 (ovule development)	AT5G22640	c27375_g2_i1	850	0	1090/1499 (73%)	AT5G22640|emb1211|TIC100|embryo defective 1211|TRANSLOCON AT THE INNER ENVELOPE MEMBRANE OF CHLOROPLASTS 100|MDJ22.6|MDJ22_6
EMB1968	GO:0048449 （floral organ formation）	AT1G21690	c26929_g1_i1	396	5e-109	364/459 (79%)	AT1G21690|EMB1968|RFC4|embryo defective 1968|replication factor C 4|F8K7.11|F8K7_11
EMB2768	GO:0048481 (ovule development)	AT3G02660	c34421_g1_i1	383	5e-105	807/1188 (68%)	AT3G02660|EMB2768|FAC31|EMBRYO DEFECTIVE 2768|EMBRYONIC FACTOR 31|F16B3.29|F16B3_29
EMB2771	GO:0048481 (ovule development)	AT5G05560	c35359_g7_i1	230	2e-58	289/394 (73%)	AT5G05560|EMB2771|APC1|EMBRYO DEFECTIVE 2771|anaphase promoting complex 1|MOP10.10|MOP10_10
EMB3105	GO:0048653 （anther development）	AT1G48350	c43245_g1_i1	262	4e-69	286/380 (75%)	AT1G48350|EMB3105|EMBRYO DEFECTIVE 3105|F11A17.10|F11A17_10
EME1A	GO:0048451 （petal formation）	AT2G21800	c33224_g2_i2	114	4e-24	301/448 (67%)	AT2G21800|ATEME1A|EME1A|essential meiotic endonuclease 1A|F7D8.12|F7D8_12
EMF1	GO:0009910 (negative regulation of flower development);GO:0010048 (vernalization response)	AT5G11530	c34893_g1_i3	280	6e-74	271/348 (78%)	AT5G11530|EMBRYONIC FLOWER 1
EMS1	GO:0010234 (anther wall tapetum cell fate specification)	AT5G07280	c14165_g1_i2	165	5e-39	393/586 (67%)	AT5G07280|EMS1|EXS|EXCESS MICROSPOROCYTES1|EXTRA SPOROGENOUS CELLS|T28J14.220|T28J14_220
ENDO3	GO:0048441 (petal development)	AT4G21590	c34377_g11_i9	179	7e-44	517/790 (65%)	AT4G21590|ENDO3|endonuclease 3|F17L22.50
ERL1	GO:0048441 (petal development)	AT5G62230	c23913_g1_i1	439	1e-121	627/877 (71%)	AT5G62230|ERL1|ERECTA-like 1|MMI9.14|MMI9_14
ERS	GO:0048481 (ovule development)	AT5G64050	c34865_g2_i1	324	5e-87	269/329 (82%)	AT5G64050|ATERS|OVA3|ERS|OVULE ABORTION 3|glutamate tRNA synthetase|MHJ24.3|MHJ24_3
FCA	GO:0009909 (regulation of flower development)	AT4G16280	c25146_g1_i1	367	7e-100	412/550 (75%)	AT4G16280|Flowering time control protein (FCA)
FER4	GO:0048481 (ovule development)	AT2G40300	c21093_g1_i1	320	3e-86	297/377 (79%)	AT2G40300|ATFER4|FER4|ferritin 4|T7M7.6
FKF1	GO:0009911 (positive regulation of flower development)	AT1G68050	c27840_g1_i1	605	1e-171	876/1237 (71%)	AT2G40300|FLAVIN-BINDING, KELCH REPEAT, F BOX 1
FLD	GO:0010228 (vegetative to reproductive phase transition of meristem);GO:0009911 (positive regulation of flower development);GO:0010229 (inflorescence development)	AT3G10390	c33471_g15_i1	672	0	827/1126 (73%)	AT3G10390|FLOWERING LOCUS D
FLK	GO:0009911 (positive regulation of flower development)	AT3G04610	c54849_g1_i1	419	8e-116	755/1101 (69%)	AT3G04610|FLOWERING LOCUS KH DOMAIN
FLN1	GO:0048481 (ovule development)	AT3G54090	c26761_g2_i1	392	8e-108	560/788 (71%)	AT3G54090|FLN1|fructokinase-like 1|F24B22.50
FOLK	GO:0048440 (carpel development)	AT5G58560	c32898_g2_i2	138	2e-31	232/336 (69%)	AT5G58560|FOLK|farnesol kinase|MZN1.8|MZN1_8
FPA	GO:0009912 (positive regulation of flower development)	AT2G43410	c34516_g14_i2	205	5e-51	238/321 (74%)	AT2G43410|FPA
FT	GO:0009912 (positive regulation of flower development)	AT1G65480	c29487_g2_i4	242	5e-63	289/392 (74%)	AT1G65480|FLOWERING LOCUS T
FTSH12	GO:0048481 (ovule development)	AT1G79560	c34713_g2_i2	776	0	804/1053 (76%)	AT1G79560|EMB156|EMB36|EMB1047|FTSH12|EMBRYO DEFECTIVE 156|EMBRYO DEFECTIVE 36|EMBRYO DEFECTIVE 1047|FTSH protease 12|T8K14.2|T8K14_2
FVE	GO:0009908 (flower development)	AT2G19520	c18366_g2_i1	823	0	970/1309 (74%)	AT2G19520|FVE
FY	GO:0009909 (regulation of flower development);GO:0048449 (floral organ formation)	AT5G13480	c32683_g3_i1	897	0	822/1036 (79%)	AT5G13480|FY
FZL	GO:0048481 (ovule development)	AT1G03160	c35179_g3_i1	268	4e-70	425/602 (71%)	AT1G03160|FZL|FZO-like|F10O3.1|F10O3_1
GA1	GO:0009912 (positive regulation of flower development)	AT4G02780	c57063_g1_i1	297	8e-79	419/586 (72%)	AT4G02780|GA REQUIRING 1
GAI	GO:0048444 (floral organ morphogenesis)	AT1G14920	c4865_g1_i1	493	4e-138	797/1138 (70%)	AT1G14920|GAI|RGA2|GIBBERELLIC ACID INSENSITIVE|RESTORATION ON GROWTH ON AMMONIA 2|F10B6.34|F10B6_34|GAI PROTEIN
GAMMA CA2	GO:0009901 (anther dehiscence)	AT1G47260	c30497_g1_i4	563	2e-159	602/795 (76%)	AT1G47260|APFI|GAMMA CA2|gamma carbonic anhydrase 2|F8G22.2|F8G22_2|GAMMA CARBONIC ANHYDRASE
GAPCP-1	GO:0048658 （anther wall tapetum development）	AT1G79530	c30174_g1_i2	742	0	747/971 (77%)	AT1G79530|GAPCP-1|glyceraldehyde-3-phosphate dehydrogenase of plastid 1|t8k14.5|t8k14_5
GCP4	GO:0048449 （floral organ formation）	AT3G53760	c35031_g2_i7	729	0	1027/1428 (72%)	AT3G53760|GCP4|ATGCP4|GAMMA-TUBULIN COMPLEX PROTEIN 4|F5K20.60
GH9B7	GO:0048653 （anther development）	AT1G75680	c34723_g1_i2	511	2e-143	614/825 (74%)	AT1G75680|AtGH9B7|GH9B7|glycosyl hydrolase 9B7|F10A5.13|F10A5_13
GI	GO:0009908 (flower development)	AT1G22770	c32419_g4_i1	619	9e-176	656/856 (77%)	AT1G22770|GIGANTEA
GID1A	GO:0048444 (floral organ morphogenesis)	AT3G05120	c29769_g3_i1	468	1e-130	714/1009 (71%)	AT3G05120|ATGID1A|GID1A|GA INSENSITIVE DWARF1A|T12H1.8|T12H1_8
GIL1	GO:0048653 （anther development）	AT5G58960	c25877_g1_i2	168	2e-40	342/508 (67%)	AT5G58960|GIL1|GRAVITROPIC IN THE LIGHT|K19M22.15|K19M22_15
GLU1	GO:0048481 (ovule development)	AT5G04140	c32089_g4_i1	2327	0	2338/3030 (77%)	AT5G04140|GLU1|GLS1|GLUS|FD-GOGAT|glutamate synthase 1|FERREDOXIN-DEPENDENT GLUTAMATE SYNTHASE 1|FERREDOXIN-DEPENDENT GLUTAMATE SYNTHASE|F21E1.60|F21E1_60|GLUTAMATE SYNTHASE 1|GLUTAMATE SYNTHASE
GLY1	GO:0048653 （anther development）	AT2G40690	c34218_g1_i5	670	0	731/961 (76%)	AT2G40690|GLY1|SFD1|SUPPRESSOR OF FATTY ACID DESATURASE DEFICIENCY 1|T7D17.13|T7D17_13
GN	GO:0048449 （floral organ formation）	AT1G13980	c35266_g4_i5	2048	0	2395/3216 (74%)	AT1G13980|GN|VAN7|EMB30|GNOM|VASCULAR NETWORK 7|EMBRYO DEFECTIVE 30|F16A14.20
GR	GO:0048481 (ovule development)	AT3G54660	c28406_g1_i1	706	0	749/985 (76%)	AT3G54660|GR|EMB2360|ATGR2|glutathione reductase|T5N23.20
GRF5	GO:0048449 （floral organ formation）	AT3G13960	c33455_g1_i1	170	5e-41	208/284 (73%)	AT3G13960|AtGRF5|GRF5|growth-regulating factor 5|MDC16.8
GRL	GO:0048449 （floral organ formation）	AT2G35110	c34153_g5_i1	643	0	694/919 (76%)	AT2G35110|GRL|NAP1|NAPP|GNARLED|NCK-ASSOCIATED PROTEIN 1|T4C15.22|T4C15_22
GRX4	GO:0048653 （anther development）	AT3G15660	c32692_g2_i2	116	5e-25	108/137 (79%)	AT3G15660|ATGRX4|GRX4|A. THALIANA GLUTAREDOXIN 4|glutaredoxin 4|MSJ11.6
HAE	GO:0048442 (setal development)	AT4G28490	c32286_g1_i1	219	2e-55	362/517 (70%)	AT4G28490|RLK5|HAE|RECEPTOR-LIKE PROTEIN KINASE 5|HAESA|F20O9.180|F20O9_180
HAG2	GO:0048449 （floral organ formation）	AT5G56740	c33115_g1_i1	167	6e-40	395/589 (67%)	AT5G56740|HAG2|HAC7|HAG02|HAC07|histone acetyltransferase of the GNAT family 2|MIK19.19|MIK19_19
Haspin	GO:0048449 （floral organ formation）	AT1G09450	c34412_g3_i2	246	1e-63	348/484 (72%)	AT1G09450|Haspin|AtHaspin|Haspin-related gene|F14J9.11|F14J9_11
HB-3	GO:0010093 (specification of floral organ identity)	AT2G33880	c22565_g1_i1	187	6e-46	262/362 (72%)	AT2G33880|WOX9|HB-3|STIP|WOX9A|WUSCHEL-RELATED HOMEOBOX 9|homeobox-3|STIMPY|WUSCHEL related homeobox 9A|T1B8.31|T1B8_31
HB51	GO:0048442 (setal development)	AT5G03790	c35179_g5_i2	89	6e-17	82/104 (79%)	AT5G03790|ATHB51|LMI1|HB51|LATE MERISTEM IDENTITY1|homeobox 51|F17C15.210
HB-7	GO:0048497 （maintenance of floral organ identity）	AT5G46880	c33322_g4_i1	210	1e-52	178/219 (81%)	AT5G46880|HB-7|HDG5|homeobox-7|HOMEODOMAIN GLABROUS 5|MQD22.1|MQD22_1
HDG1	GO:0048497 （maintenance of floral organ identity）	AT3G61150	c67744_g1_i1	562	1e-158	1030/1502 (69%)	AT3G61150|HDG1|HD-GL2-1|homeodomain GLABROUS 1|HOMEODOMAIN-GLABRA2 1|T20K12.50
HEC1	GO:0048445 （carpel morphogenesis）	AT5G67060	c34819_g1_i1	223	6e-57	213/273 (78%)	AT5G67060|HEC1|HECATE 1|K21H1.2|K21H1_2
HEC3	GO:0048462 （carpel formation）	AT5G09750	c34819_g1_i3	196	5e-49	191/246 (78%)	AT5G09750|HEC3|HECATE 3|F17I14.60|F17I14_60
HEN1	GO:0010093 (specification of floral organ identity)	AT4G20910	c29770_g3_i4	194	9e-48	481/724 (66%)	AT4G20910|HEN1|CRM2|HUA ENHANCER 1|CORYMBOSA 2|T13K14.70|T13K14_70
HEN2	GO:0010093 (specification of floral organ identity)	AT2G06990	c28064_g3_i3	1481	0	1824/2487 (73%)	AT2G06990|HEN2|hua enhancer 2|T4E14.10|T4E14_10
HK5	GO:0048440 (carpel development)	AT5G10720	c38799_g1_i1	219	2e-55	233/305 (76%)	AT5G10720|AHK5|CKI2|HK5|histidine kinase 5|CYTOKININ INDEPENDENT 2|MAJ23.80|MAJ23_80
HTA8	GO:0048449 （floral organ formation）	AT2G38810	c67582_g1_i1	318	6e-86	319/414 (77%)	AT2G38810|HTA8|histone H2A 8|F13I13.4|F13I13_4
HUA2	GO:0048497 （maintenance of floral organ identity）	AT5G23150	c31777_g3_i3	297	2e-78	361/492 (73%)	AT5G23150|HUA2|ENHANCER OF AG-4 2|MYJ24.14|MYJ24_14
HUB1	GO:0048449 （floral organ formation）	AT2G44950	c35232_g3_i3	158	7e-37	584/897 (65%)	AT2G44950|RDO4|HUB1|REDUCED DORMANCY 4|histone mono-ubiquitination 1|T14P1.25|T14P1_25|AT2G44960
IAA19	GO:0080086 （stamen filament development）	AT3G15540	c29786_g5_i1	96	5e-19	82/101 (81%)	AT3G15540|IAA19|MSG2|indole-3-acetic acid inducible 19|MASSUGU 2|MJK13.22
ICU2	GO:0048449 （floral organ formation）	AT5G67100	c32081_g2_i2	699	0	1402/2056 (68%)	AT5G67100|ICU2|INCURVATA2|K21H1.14|K21H1_14
IDM2	GO:0048451 （petal formation）	AT1G54840	c34374_g2_i8	95	3e-18	205/304 (67%)	AT1G54840|IDM2|increased DNA methylation 2|T22H22.23|T22H22_23
INO	GO:0048481 (ovule development)	AT1G23420	c2583_g1_i1	131	3e-29	143/190 (75%)	AT1G23420|INO|INNER NO OUTER|F26F24.29|F26F24_29|INNER NO OUTER
JAG	GO:0010093 (specification of floral organ identity)	AT1G68480	c36021_g1_i1	147	4e-34	120/145 (83%)	AT1G68480|JAG|JAGGED|T26J14.5|T26J14_5
KAN	GO:0048440 (carpel development)	AT5G16560	c20433_g1_i1	158	4e-37	146/185 (79%)	AT5G16560|KAN|KAN1|KANADI|KANADI 1|MQK4.31|MQK4_31
KCS6	GO:0048482 （ovule morphogenesis）	AT1G68530	c33630_g4_i1	273	7e-72	271/351 (77%)	AT1G68530|CUT1|POP1|CER6|G2|KCS6|AtCUT1|CUTICULAR 1|POLLEN-PISTIL INCOMPATIBILITY 1|ECERIFERUM 6|3-ketoacyl-CoA synthase 6|T26J14.10|T26J14_10
KINESIN-12B	GO:0048451 （petal formation）	AT3G23670	c31404_g9_i2	402	1e-110	477/642 (74%)	AT3G23670|PAKRP1L|KINESIN-12B|MDB19.17
KINESIN-13A	GO:0048449 （floral organ formation）	AT3G16630	c33267_g14_i1	417	4e-115	435/568 (77%)	AT3G16630|ATKINESIN-13A|KINESIN-13A|MGL6.9
KNAT2	GO:0010094 (specification of carpel identity)	AT1G70510	c26957_g1_i2	1266	6e-65	497/742 (67%)	AT1G70510|KNAT2|ATK1|KNOTTED-like from Arabidopsis thaliana 2|ARABIDOPSIS THALIANA KN 1|F24J13.8|F24J13_8
LD	GO:0009911 (positive regulation of flower development)	AT4G02560	c28369_g2_i2	212	3e-53	277/381 (73%)	AT4G02560|LUMINIDEPENDENS
LFY	GO:0009908 (flower development); GO:00010582 (floral meristem determinacy)	AT5G61850	c1955_g2_i1	360	4e-98	357/462 (77%)	AT5G61850|LEAFY
LIG1	GO:0048449 （floral organ formation）	AT1G08130	c33849_g7_i1	1086	0	1351/1844 (73%)	AT1G08130|ATLIG1|LIG1|DNA ligase 1|T6D22.23
LOX3	GO:0009901 (anther dehiscence)	AT1G17420	c48528_g1_i1	800	0	1700/2521 (67%)	AT1G17420|LOX3|ATLOX3|lipoxygenase 3|Arabidopsis thaliana lipoxygenase 3|F28G4.10
LRB1	GO:0010227 (floral organ abscission)	AT2G46260	c34313_g4_i1	774	0	826/1088 (76%)	AT2G46260|LRB1|light-response BTB 1|T3F17.9
LRR XI-23	GO:0048442 (setal development)	AT1G09970	c34018_g2_i1	291	4e-77	437/611 (72%)	AT1G09970|LRR XI-23|RLK7|receptor-like kinase 7|F21M12.36|F21M12_36
LSM8	GO:0048442 (sepal development)	AT1G65700	c25537_g1_i1	122	1e-26	111/140 (79%)	AT1G65700|LSM8|AtLSM8|SM-like 8|F1E22.8|F1E22_8
LUG	GO:0048481 (ovule development)	AT4G32551	c29037_g2_i1	809	0	1289/1844 (70%)	AT4G32551|LUG|RON2|LEUNIG|ROTUNDA 2|L23H3.30|L23H3_30
LYP2	GO:0048449 （floral organ formation）	AT1G21880	c61607_g1_i1	444	1e-123	648/913 (71%)	AT1G21880|LYM1|LYP2|lysm domain GPI-anchored protein 1 precursor|LysM-containing receptor protein 2|T26F17.10|T26F17_10
MAF4	GO:0048481 (ovule development)	AT5G65070	c24470_g1_i7	84	4e-15	90/119 (76%)	AT5G65070|MAF4|FCL4|AGL69|MADS AFFECTING FLOWERING 4|AGAMOUS-like 69|F15O5.3|F15O5_3
MAP1A	GO:0048440 (carpel development)	AT2G45240	c21954_g1_i2	684	0	637/809 (79%)	AT2G45240|MAP1A|methionine aminopeptidase 1A|F4L23.25
MED18	GO:0048440 (carpel development)	AT2G22370	c30391_g1_i3	473	2e-132	501/655 (76%)	AT2G22370|MED18|mediator 18|F14M13.23|F14M13_23
MEE40	GO:0048481 (ovule development)	AT3G53700	c33192_g1_i1	562	1e-158	944/1359 (69%)	AT3G53700|MEE40|maternal effect embryo arrest 40|F5K20.2
MGP3	GO:0048481 (ovule development)	AT1G68990	c32759_g3_i2	365	2e-99	436/587 (74%)	AT1G68990|MGP3|male gametophyte defective 3|T6L1.17|T6L1_17
MKK2	GO:0048481 (ovule development)	AT4G29810	c33557_g4_i1	214	4e-54	379/545 (70%)	AT4G29810|ATMKK2|MKK2|MK1|MAP kinase kinase 2|MAP KINASE KINASE 1|F27B13.50|F27B13_50
MKK5	GO:0010227 (floral organ abscission)	AT3G21220	c27733_g1_i1	358	2e-97	541/767 (71%)	AT3G21220|ATMKK5|ATMAP2K_ALPHA|MAP2K_A|MKK5|ATMEK5|MEK5|ARABIDOPSIS THALIANA MITOGEN-ACTIVATED PROTEIN KINASE KINASE 5|MAP kinase kinase 5|MXL8.8
MKP1	GO:0048481 (ovule development)	AT3G55270	c32096_g4_i1	596	7e-169	735/998 (74%)	AT3G55270|MKP1|ATMKP1|mitogen-activated protein kinase phosphatase 1|ARABIDOPSIS MITOGEN-ACTIVATED PROTEIN KINASE PHOSPHATASE 1|T26I12.150
MNP	GO:0048446 （petal morphogenesis）	AT3G50870	c30313_g1_i1	104	5e-21	93/117 (79%)	AT3G50870|MNP|HAN|GATA18|AtGATA18|MONOPOLE|HANABA TANARU|GATA TRANSCRIPTION FACTOR 18|F18B3.150
MPK1	GO:0048481 (ovule development)	AT1G10210	c21319_g1_i1	286	9e-76	304/401 (76%)	AT1G10210|ATMPK1|MPK1|mitogen-activated protein kinase 1|F14N23.9|F14N23_9|mitogen-activated protein kinase
MPK4	GO:0048481 (ovule development)	AT4G01370	c21833_g2_i1	565	6e-160	622/820 (76%)	AT4G01370|ATMPK4|MPK4|MAPK4|MAP kinase 4|F2N1.1|F2N1_1
MPK6	GO:0048481 (ovule development)	AT2G43790	c30778_g3_i1	708	0	644/812 (79%)	AT2G43790|ATMPK6|MPK6|MAPK6|ATMAPK6|MAP kinase 6|F18O19.10|MAP KINASE 6
MRLK	GO:0048451 （petal formation）	AT3G56100	c24381_g3_i2	403	7e-111	468/630 (74%)	AT3G56100|MRLK|IMK3|meristematic receptor-like kinase|F18O21.60
MSH2	GO:0048449 （floral organ formation）	AT3G18524	c33156_g5_i2	428	2e-118	563/776 (73%)	AT3G18524|MSH2|ATMSH2|MUTS homolog 2|MOJ10.1
MSH6	GO:0048451 （petal formation）	AT4G02070	c35624_g1_i2	394	6e-108	731/1070 (68%)	AT4G02070|MSH6|MSH6-1|ATMSH6|MUTS homolog 6|MUTS HOMOLOG 6-1|ARABIDOPSIS THALIANA MUTS HOMOLOG 6|T10M13.8|T10M13_8
MSI1	GO:0048449 （floral organ formation）	AT5G58230	c28374_g5_i2	553	4e-156	516/656 (79%)	AT5G58230|MSI1|MEE70|ATMSI1|MULTICOPY SUPRESSOR OF IRA1|MATERNAL EFFECT EMBRYO ARREST 70|ARABIDOPSIS MULTICOPY SUPRESSOR OF IRA1|MCK7.10|MCK7_10
MYB106	GO:0010093 (specification of floral organ identity)	AT3G01140	c34081_g12_i1	248	2e-64	267/354 (75%)	AT3G01140|MYB106|NOK|AtMYB106|myb domain protein 106|NOECK|T4P13.17|T4P13_17
MYB17	GO:0048442 (setal development)	AT3G61250	c32032_g2_i1	203	7e-51	231/309 (75%)	AT3G61250|AtMYB17|MYB17|LMI2|myb domain protein 17|LATE MERISTEM IDENTITY2|T20K12.150
MYB24	GO:0048442 (setal development)	AT5G40350	c29387_g1_i2	264	2e-69	245/311 (79%)	AT5G40350|MYB24|AtMYB24|myb domain protein 24|MPO12.60|MPO12_60
MYB26	GO:0009901 (anther dehiscence)	AT3G13890	c23194_g1_i1	214	3e-54	180/221 (81%)	AT3G13890|MYB26|ATMYB26|MS35|myb domain protein 26|MALE STERILE 35|MDC16.25
MYB3R-4	GO:0048451 （petal formation）	AT5G11510	c34204_g1_i3	394	5e-108	391/506 (77%)	AT5G11510|MYB3R-4|AtMYB3R4|myb domain protein 3r-4|myb domain protein 3R4|F15N18.100|F15N18_100
MYB80	GO:0048658 （anther wall tapetum development）	AT5G56110	c20533_g2_i1	168	1e-40	141/173 (82%)	AT5G56110|AtMYB103|ATMYB80|MYB103|MS188|MYB80|myb domain protein 103|ARABIDOPSIS THALIANA MYB DOMAIN PROTEIN 80|MALE STERILE 188|MDA7.17|MDA7_17|TRANSCRIPTION FACTOR MYB103
NAP7	GO:0048481 (ovule development)	AT3G10670	c28410_g2_i1	221	3e-56	220/284 (77%)	AT3G10670|ATNAP7|NAP7|ABCI6|non-intrinsic ABC protein 7|ATP-binding cassette I6|F13M14.4
NIK3	GO:0048653 （anther development）	AT1G60800	c34040_g2_i2	544	3e-153	588/779 (75%	AT1G60800|NIK3|AtNIK3|NSP-interacting kinase 3|F8A5.31|F8A5_31
NOA1	GO:0048481 (ovule development)	AT3G47450	c25378_g2_i1	627	3e-178	771/1043 (74%)	AT3G47450|ATNOS1|NOS1|ATNOA1|NOA1|RIF1|NITRIC OXIDE SYNTHASE 1|NO ASSOCIATED 1|RESISTANT TO INHIBITION WITH FOSMIDOMYCIN 1|T21L8.200
NRPD1B	GO:0048451 （petal formation）	AT2G40030	c35348_g2_i1	273	2e-71	442/633 (70%)	AT2G40030|NRPD1B|DRD3|ATNRPD1B|DMS5|NRPE1|nuclear RNA polymerase D1B|DEFECTIVE IN MERISTEM SILENCING 5|T28M21.19|T28M21_19
NS1	GO:0048481 (ovule development)	AT4G17300	c34954_g2_i1	556	4e-157	521/660 (79%)	AT4G17300|NS1|OVA8|ATNS1|ovule abortion 8|DL4685W|FCAALL.396
NSN1	GO:0048444 (floral organ morphogenesis)	AT3G07050	c28166_g3_i1	693	0	792/1057 (75%)	AT3G07050|NSN1|nucleostemin-like 1|F17A9.21
NST1	GO:0009901 (anther dehiscence)	AT2G46770	c1180_g1_i1	212	1e-53	283/393 (72%)	AT2G46770|NST1|ANAC043|NAC SECONDARY WALL THICKENING PROMOTING FACTOR1|Arabidopsis NAC domain containing protein 43|F19D11.5
NUA	GO:0048442 (setal development)	AT1G79280	c34868_g3_i2	580	1e-163	1763/2695 (65%)	AT1G79280|NUA|AtTPR|nuclear pore anchor|TRANSLOCATED PROMOTER REGION|YUP8H12R.12|YUP8H12R_12
OTC	GO:0048481 (ovule development)	AT1G75330	c31615_g1_i3	650	0	597/755 (79%)	AT1G75330|OTC|ornithine carbamoyltransferase|F1B16.13|F1B16_13|ORNITHINE CARBAMOYLTRANSFERASE
OVA1	GO:0048481 (ovule development)	AT3G55400	c34443_g5_i2	407	5e-112	416/540 (77%)	AT3G55400|OVA1|OVULE ABORTION 1|T22E16.60
OVA2	GO:0048481 (ovule development)	AT5G49030	c33064_g5_i1	657	0	752/1006 (75%)	AT5G49030|OVA2|ovule abortion 2|K19E20.18|K19E20_18
OVA4	GO:0048481 (ovule development)	AT2G25840	c31671_g3_i1	248	2e-64	271/360 (75%)	AT2G25840|OVA4|ovule abortion 4|F17H15.13|F17H15_13
OVA5	GO:0048481 (ovule development)	AT3G13490	c34928_g2_i5	798	0	1138/1597 (71%)	AT3G13490|OVA5|ATKRS-2|OVULE ABORTION 5|ARABIDOPSIS THALIANA LYSYL-TRNA SYNTHETASE 2|MRP15.13
OVA6	GO:0048481 (ovule development)	AT5G52520	c29520_g2_i1	1115	0	1013/1272 (80%)	AT5G52520|OVA6|PRORS1|OVULE ABORTION 6|PROLYL-TRNA SYNTHETASE 1|T4M5.3|T4M5_3
OVA9	GO:0048481 (ovule development)	AT1G25350	c29711_g2_i1	717	0	924/1265 (73%)	AT1G25350|OVA9|ovule abortion 9|F4F7.26|F4F7_26
PAN	GO:0048451 （petal formation）	AT1G68640	c3498_g1_i2	351	3e-95	616/896 (69%)	AT1G68640|PAN|TGA8|PERIANTHIA|TGACG sequence-specific binding protein 8|F24J5.12|F24J5_12
PAP16	GO:0048481 (ovule development)	AT3G10150	c30977_g4_i2	192	1e-47	349/505 (69%)	AT3G10150|ATPAP16|PAP16|purple acid phosphatase 16|T22K18.2
PAPS1	GO:0048451 （petal formation）	AT1G17980	c32875_g5_i2	515	2e-144	518/673 (77%)	AT1G17980|PAPS1|poly(A) polymerase 1|F2H15.20|F2H15_20
PARP1	GO:0048449 （floral organ formation）	AT2G31320	c34790_g4_i1	441	4e-122	447/582 (77%)	AT2G31320|PARP1|POLY(ADP-RIBOSE) POLYMERASE 1|F16D14.16|F16D14_16
PD1	GO:0048440 (carpel development)	AT2G27820	c13597_g2_i1	452	1e-125	619/865 (72%)	AT2G27820|PD1|ADT3|prephenate dehydratase 1|arogenate dehydratase 3|F15K20.8|F15K20_8
pde191	GO:0048481 (ovule development)	AT4G38160	c32353_g1_i2	122	2e-26	333/502 (66%)	AT4G38160|pde191|pigment defective 191|F20D10.280|F20D10_280
PDF2	GO:0048481 (ovule development)	AT4G04890	c29546_g2_i2	785	0	910/1226 (74%)	AT4G04890|PDF2|protodermal factor 2|T1J1.3|T1J1_3
PEPR2	GO:0048442 (setal development)	AT1G17750	c26741_g3_i2	107	1e-21	175/247 (71%)	AT1G17750|PEPR2|AtPEPR2|PEP1 receptor 2|F11A6.9|F11A6_9
PFS2	GO:0048437 (floral organ development)	AT2G01500	c26872_g2_i3	107	4e-22	136/187 (73%)	AT2G01500|PFS2|WOX6|HOS9|PRETTY FEW SEEDS 2|WUSCHEL RELATED HOMEOBOX 6|HIGH EXPRESSION OF OSMOTICALLY RESPONSIVE GENE 9|F2I9.12|F2I9_12
PG2	GO:0048653 （anther development）	AT1G70370	c42605_g1_i1	291	3e-77	690/1034 (67%)	AT1G70370|PG2|polygalacturonase 2|F17O7.9|F17O7_9
PGK1	GO:0048481 (ovule development)	AT3G12780	c8724_g1_i1	994	0	951/1215 (78%)	AT3G12780|PGK1|phosphoglycerate kinase 1|MBK21.15
PGP10	GO:0048440 (carpel development)	AT1G10680	c35531_g8_i3	621	2e-176	910/1288 (71%)	AT1G10680|PGP10|ABCB10|P-glycoprotein 10|ATP-binding cassette B10|F20B24.12|F20B24_12
PHB	GO:0080060 （integument development）	AT2G34710	c34432_g1_i1	596	7e-169	878/1245 (71%)	AT2G34710|PHB|ATHB14|ATHB-14|PHB-1D|PHABULOSA|ARABIDOPSIS THALIANA HOMEOBOX PROTEIN 14|PHABULOSA 1D|T29F13.8|T29F13_8
PHYA	GO:0007623 (circadian rhythm)	AT1G09570	c35158_g5_i2	518	2e-145	579/771 (75%)	AT1G09570|PHYTOCHROME A
PHYB	GO:0007623 (circadian rhythm)	AT2G18790	c33252_g1_i1	890	0	1007/1348 (75%)	AT2G18790|PHYTOCHROME B
PI	GO:0048481 (ovule development)	AT5G20240	c32507_g2_i1	129	1e-28	181/252 (72%)	AT5G20240|PI|PISTILLATA|F5O24.130|F5O24_130|FLORAL HOMEOTIC PROTEIN PISTILLATA
PID	GO:0048442 (setal development)	AT2G34650	c26904_g1_i1	329	9e-89	616/897 (69%)	AT2G34650|PID|ABR|PINOID|ABRUPTUS|T31E10.1|T31E10_1|PINOID|PROTEIN KINASE PINOID
PIE1	GO:0048441 (petal development)	AT3G12810	c34396_g3_i1	850	0	810/1033 (78%)	AT3G12810|PIE1|SRCAP|chr13|PHOTOPERIOD-INDEPENDENT EARLY FLOWERING 1|MBK21.24
PIN1	GO:0048442 (sepal development)	AT1G73590	c25537_g3_i1	475	1e-132	570/773 (74%)	AT1G73590|PIN1|ATPIN1|PIN-FORMED 1|ARABIDOPSIS THALIANA PIN-FORMED 1|F6D5.2|F6D5_2
PIN6	GO:0048451 （petal formation）	AT1G77110	c25072_g1_i1	168	2e-40	318/466 (68%)	AT1G77110|PIN6|PIN-FORMED 6|F22K20.18|F22K20_18
PM-ANT	GO:0048653 （anther development）	AT5G56450	c31619_g1_i3	179	9e-44	378/562 (67%)	AT5G56450|PM-ANT|MCD7.21|MCD7_21
POLD2	GO:0048449 （floral organ formation）	AT2G42120	c22311_g1_i2	441	2e-122	517/699 (74%)	AT2G42120|POLD2|DNA polymerase delta small subunit|T24P15.3|T24P15_3
PP2C5	GO:0048481 (ovule development)	AT2G40180	c11199_g1_i1	134	3e-30	322/485 (66%)	AT2G40180|ATHPP2C5|PP2C5|phosphatase 2C5|T7M7.17
PPK1	GO:0048449 （floral organ formation）	AT1G77720	c31592_g2_i2	462	1e-128	439/561 (78%)	AT1G77720|PPK1|putative protein kinase 1|T32E8.5|T32E8_5
PREP1	GO:0048481 (ovule development)	AT3G19170	c34393_g3_i1	1160	0	1378/1868 (74%)	AT3G19170|ATPREP1|ATZNMP|PREP1|presequence protease 1|MVI11.6
PRMT4A	GO:0048449 （floral organ formation）	AT5G49020	c28892_g2_i1	517	4e-145	633/857 (74%)	AT5G49020|ATPRMT4A|PRMT4A|ARABIDOPSIS THALIANA PROTEIN ARGININE METHYLTRANSFERASE 4A|protein arginine methyltransferase 4A|K19E20.17|K19E20_17
PTL	GO:0048441 (petal development)	AT5G03680	c32505_g4_i1	269	9e-71	221/269 (82%)	AT5G03680|PTL|PETAL LOSS|F17C15.100|F17C15_100
PXL2	GO:0048442 (setal development)	AT4G28650	c72899_g1_i1	170	1e-40	192/257 (75%)	AT4G28650|PXL2|PXY-like2|T5F17.100|T5F17_100
QRT2	GO:0009901 (anther dehiscence)	AT3G07970	c24519_g1_i3	165	2e-39	527/796 (66%)	AT3G07970|QRT2|QUARTET 2|F17A17.31|QRT2
RBF1	GO:0048481 (ovule development)	AT4G34730	c29670_g2_i5	205	2e-51	275/383 (72%)	AT4G34730|RBF1|RbfA domain-containing protein 1|T4L20.310|T4L20_310
RCN1	GO:0048442 (setal development)	AT1G25490	c32690_g1_i1	394	3e-108	443/589 (75%)	AT1G25490|RCN1|REGA|ATB BETA BETA|EER1|ROOTS CURL IN NPA|ENHANCED ETHYLENE RESPONSE 1|F2J7.19|F2J7_19|SERINE/THREONINE PROTEIN PHOSPHATASE TYPE 2A REGULATORY SUBUNIT A|PHOSPHOPROTEIN PHOSPHATASE 2A REGULATORY SUBUNIT A
RDR6	GO:0048440 (carpel development)	AT3G49500	c32132_g1_i3	286	2e-75	523/761 (69%)	AT3G49500|RDR6|SGS2|SDE1|AtRDR6|RNA-dependent RNA polymerase 6|SUPPRESSOR OF GENE SILENCING 2|SILENCING DEFECTIVE 1|T9C5.95
RFC3	GO:0048449 （floral organ formation）	AT1G77470	c31139_g1_i3	228	2e-58	345/495 (70%)	AT1G77470|RFC3|RFC5|EMB2810|replication factor C subunit 3|replication factor C 5|EMBRYO DEFECTIVE 2810|T5M16.6|T5M16_6
RLP29	GO:0048442 (setal development)	AT2G42800	c31315_g1_i2	179	1e-43	390/578 (67%)	AT2G42800|AtRLP29|RLP29|receptor like protein 29|F7D19.20|F7D19_20
RMF	GO:0048658 （anther wall tapetum development）	AT3G61730	c35680_g3_i6	95	2e-18	97/127 (76%)	AT3G61730|RMF|REDUCED MALE FERTILITY|F21F14.11
RMI1	GO:0048451 （petal formation）	AT5G63540	c28431_g1_i1	223	1e-56	326/456 (71%)	AT5G63540|ATRMI1|BLAP75|RMI1|RECQ MEDIATED INSTABILITY 1|MLE2.17|MLE2_17
ROT3	GO:0048441 (petal development)	AT4G36380	c34206_g7_i5	259	2e-67	427/614 (70%)	AT4G36380|ROT3|ROTUNDIFOLIA 3|AP22.10|AP22_10|CYP90C1
ROXY1	GO:0048441 (petal development)	AT3G02000	c68255_g1_i1	143	3e-33	217/310 (70%)	AT3G02000|ROXY1|F1C9.22
RPK2	GO:0048653 （anther development）	AT3G02130	c34269_g4_i9	197	8e-49	255/351 (73%)	AT3G02130|RPK2|TOAD2|CLI1|receptor-like protein kinase 2|TOADSTOOL 2|clv3 peptide insensitive 1|F1C9.8|F1C9_8
RPL	GO:0048481 (ovule development)	AT5G02030	c28674_g1_i1	172	2e-41	175/228 (77%)	AT5G02030|LSN|PNY|HB-6|BLR|RPL|BLH9|VAN|LARSON|PENNYWISE|BELLRINGER|REPLUMLESS|BEL1-LIKE HOMEODOMAIN 9|VAAMANA|T7H20.80|T7H20_80
RPN10	GO:0048455 （stamen formation）	AT4G38630	c60982_g1_i1	464	1e-129	563/762 (74%)	AT4G38630|RPN10|MCB1|ATMCB1|MBP1|regulatory particle non-ATPase 10|MULTIUBIQUITIN-CHAIN-BINDING PROTEIN 1|MULTIUBIQUITIN CHAIN BINDING PROTEIN 1|T9A14.7|MULTIUBIQUITIN CHAIN BINDING PROTEIN
RPT2	GO:0010227 (floral organ abscission)	AT2G30520	c34158_g1_i2	257	5e-67	470/683 (69%)	AT2G30520|RPT2|ROOT PHOTOTROPISM 2|T6B20.13|T6B20_13|AT2G30510|T6B20.14|T6B20_14
SAL1	GO:0048481 (ovule development)	AT5G63980	c24021_g1_i2	529	4e-149	740/1033 (72%)	AT5G63980|SAL1|ALX8|ATSAL1|HOS2|FRY1|RON1|SUPO1|AtFRY1|ALTERED EXPRESSION OF APX2 8|HIGH EXPRESSION OF OSMOTICALLY RESPONSIVE GENES 2|FIERY1|ROTUNDA 1|suppressors of PIN1 overexpression 1|MBM17.8|MBM17_8
SAP130a	GO:0048481 (ovule development)	AT3G55200	c35401_g6_i1	659	0	769/1033 (74%)	AT3G55200|SAP130a|AtSAP130a|spliceosome-associated protein 130 a|Arabidopsis thaliana spliceosome-associated protein 130 a|T26I12.80
SAR1	GO:0048449 （floral organ formation）	AT1G33410	c31026_g1_i7	242	3e-62	585/878 (67%)	AT1G33410|SAR1|NUP160|ATNUP160|SUPPRESSOR OF AUXIN RESISTANCE1|NUCLEOPORIN 160|ARABIDOPSIS NUCLEOPORIN 160|F10C21.8|F10C21_8
SBT4.13	GO:0048441 (petal development)	AT5G59120	c49099_g1_i1	136	2e-30	283/418 (68%)	AT5G59120|ATSBT4.13|SBT4.13|subtilase 4.13|MNC17.1
SCAR2	GO:0048449 （floral organ formation）	AT2G38440	c38057_g1_i2	291	6e-77	438/615 (71%)	AT2G38440|ITB1|SCAR2|DIS3|WAVE4|ATSCAR2|IRREGULAR TRICHOME BRANCH1|SCAR homolog 2|T19C21.7|T19C21_7
SCO1	GO:0048481 (ovule development)	AT1G62750	c48816_g1_i1	1656	0	1610/2071 (78%)	AT1G62750|ATSCO1|ATSCO1/CPEF-G|SCO1|SNOWY COTYLEDON 1|F23N19.11|F23N19_11
SDG2	GO:0048440 (carpel development)	AT4G15180	c35373_g2_i1	381	8e-104	426/569 (75%)	AT4G15180|SDG2|ATXR3|SET domain protein 2|DL3635W|FCAALL.214
SEP-3	GO:0010093 (specification of floral organ identity)	AT5G15800	c19394_g1_i1	273	5e-72	353/484 (73%)	AT5G15800|SEP1|AGL2|SEPALLATA1|AGAMOUS-like 2|F14F8.180|F14F8_180
SEP-3	GO:0010093 (specification of floral organ identity)	AT1G24260	c33211_g1_i1	414	2e-114	420/541 (78%)	AT1G24260|SEP3|AGL9|SEPALLATA3|AGAMOUS-like 9|F3I6.19|F3I6_19|TRANSCRIPTION FACTOR AGL9
SERK1	GO:0010227 (floral organ abscission)	AT1G71830	c33426_g8_i4	601	1e-170	660/870 (76%)	AT1G71830|SERK1|ATSERK1|somatic embryogenesis receptor-like kinase 1|F14O23.21|F14O23_21
SEU	GO:0048481 (ovule development)	AT1G43850	c31570_g6_i2	544	5e-153	520/666 (78%	AT1G43850|SEU|seuss|F28H19.10|F28H19_10
SFC	GO:0048449 （floral organ formation）	AT5G13300	c35207_g5_i2	711	0	660/837 (79%)	AT5G13300|SFC|VAN3|AGD3|SCARFACE|ASCULAR NETWORK DEFECTIVE 3|ARF-GAP DOMAIN3|T31B5.120|T31B5_120|AGD3
SHP1	GO:0048440 (carpel development)	AT3G58780	c22076_g1_i2	159	1e-37	150/191 (79%)	AT3G58780|SHP1|AGL1|SHATTERPROOF 1|AGAMOUS-like 1|T20N10.130
SIZ1	GO:0048481 (ovule development)	AT5G60410	c32237_g1_i5	677	0	973/1366 (71%)	AT5G60410|ATSIZ1|SIZ1|MUF9.5|MUF9_5|AT5G60420
SKB1	GO:0048449 （floral organ formation）	AT4G31120	c32431_g3_i5	787	0	1153/1609 (72%)	AT4G31120|SKB1|PRMT5|ATPRMT5|CAU1|SHK1 binding protein 1|PROTEIN ARGININE METHYLTRANSFERASE 5|calcium underaccumulation 1|F6E21.40|F6E21_40
SKM2	GO:0048442 (setal development)	AT5G56040	c20907_g2_i2	333	2e-89	495/697 (71%)	AT5G56040|SKM2|STERILITY-REGULATING KINASE MEMBER 2|MDA7.8|MDA7_8
sks16	GO:0010227 (floral organ abscission)	AT2G23630	c5690_g1_i1	206	7e-52	321/459 (70%)	AT2G23630|sks16|SKU5 similar 16|F26B6.30
sks4	GO:0048653 （anther development）	AT4G22010	c22940_g1_i1	518	1e-145	700/972 (72%)	AT4G22010|sks4|SKU5 similar 4|F1N20.110|F1N20_110
SLK1	GO:0048481 (ovule development)	AT4G25520	c24891_g1_i2	338	3e-91	582/837 (70%)	AT4G25520|SLK1|SEUSS-like 1|M7J2.110|M7J2_110
SMC2	GO:0048449 （floral organ formation）	AT5G62410	c35465_g1_i18	904	0	1353/1909 (71%)	AT5G62410|SMC2|TTN3|ATCAP-E1|ATSMC4|structural maintenance of chromosomes 2|TITAN 3|MMI9.19|MMI9_19
SMC3	GO:0048449 （floral organ formation）	AT5G48600	c34422_g4_i1	699	0	906/1244 (73%)	AT5G48600|ATSMC3|ATCAP-C|ATSMC4|SMC3|structural maintenance of chromosome 3|ARABIDOPSIS THALIANA CHROMOSOME ASSOCIATED PROTEIN-C|ARABIDOPSIS THALIANA STRUCTURAL MAINTENANCE OF CHROMOSOME 4|K15N18.7|K15N18_7
SMC6A	GO:0048451 （petal formation）	AT5G07660	c35386_g5_i1	376	1e-102	511/711 (72%)	AT5G07660|SMC6A|structural maintenance of chromosomes 6A|MBK20.10|MBK20_10
SNL1	GO:0048440 (carpel development)	AT3G01320	c34606_g2_i2	502	2e-140	871/1249 (70%)	AT3G01320|SNL1|SIN3-like 1|T22N4.5|T22N4_5
SNL4	GO:0048440 (carpel development)	AT1G70060	c35630_g9_i3	349	3e-94	396/531 (75%)	AT1G70060|SNL4|SIN3-like 4|F20P5.21|F20P5_21
SOBIR1	GO:0060862 （negative regulation of floral organ abscission）	AT2G31880	c32301_g1_i1	201	4e-50	218/289 (75%	AT2G31880|SOBIR1|EVR|SUPPRESSOR OF BIR1 1|EVERSHED|F20M17.8|F20M17_8
SOC1	GO:0009911 (positive regulation of flower development)	AT2G45660	c31211_g1_i3	197	3e-49	181/228 (79%	AT2G45660|SUPPRESSOR OF OVEREXPRESSION OF CO 1 (AGL20)
SPA1	GO:0048575 ( short-day photoperiodism, flowering)	AT2G46340	c35264_g5_i3	385	3e-105	518/721 (72%)	AT2G46340|SUPPRESSOR OF PHYA-105 1
SPA3	GO:0048575 ( short-day photoperiodism, flowering)	AT3G15354	c34883_g1_i4	390	6e-107	550/772 (71%)	AT3G15354|SUPPRESSOR OF PHYA-105 3
SPL1	GO:0009911 (positive regulation of flower development)	AT2G47070	c25949_g2_i1	159	2e-37	495/754 (66%)	AT2G47070|SQUAMOSA PROMOTER BINDING PROTEIN-LIKE 1
SPL13A	GO:0048653 （anther development）	AT5G50570	c16915_g1_i1	152	1e-35	171/229 (75%)	AT5G50570|SPL13A|SPL13|SQUAMOSA PROMOTER-BINDING PROTEIN LIKE 13A|SQUAMOSA PROMOTER-BINDING PROTEIN LIKE 13|MBA10.13|MBA10_13
SPL15	GO:0048653 （anther development）	AT3G57920	c34463_g2_i2	96	8e-19	91/116 (78%)	AT3G57920|SPL15|squamosa promoter binding protein-like 15|T10K17.130
SPL2	GO:0048653 （anther development）	AT5G43270	c30727_g3_i1	165	2e-39	210/289 (73%)	AT5G43270|SPL2|squamosa promoter binding protein-like 2|MNL12.9|MNL12_9|SQUAMOSA PROMOTER BINDING PROTEIN-LIKE 2
SPL3	GO:0048481 (ovule development)	AT2G33810	c61215_g1_i1	113	7e-24	158/222 (71%)	AT2G33810|SPL3|squamosa promoter binding protein-like 3|T1B8.11|T1B8_11
SPL8	GO:0048653 （anther development）	AT1G02065	c48933_g1_i1	111	4e-23	238/354 (67%)	AT1G02065|SPL8|squamosa promoter binding protein-like 8
SPL9	GO:0048653 （anther development）	AT2G42200	c23853_g2_i1	129	1e-28	166/229 (72%)	AT2G42200|SPL9|AtSPL9|squamosa promoter binding protein-like 9|T24P15.11|T24P15_11
SPO11-2	GO:0048437 (floral organ development)	AT1G63990	c7131_g1_i1	372	8e-102	573/816 (70%)	AT1G63990|SPO11-2|sporulation 11-2|F22C12.24|F22C12_24
SPT	GO:0048440 (carpel development)	AT4G36930	c25571_g2_i2	212	2e-53	178/217 (82%)	AT4G36930|SPT|SPATULA|AP22.25|AP22_25
SPY	GO:0009910 (negative regulation of flower development)	AT3G11540	c35628_g16_i1	1061	0	1015/1297 (78%)	AT3G11540|SPINDLY
SRF8	GO:0048653 （anther development）	AT4G22130	c35704_g4_i5	369	2e-100	458/625 (73%)	AT4G22130|SRF8|STRUBBELIG-receptor family 8|F1N20.230|F1N20_230
SRS	GO:0048481 (ovule development)	AT1G11870	c30933_g3_i2	279	1e-73	295/389 (76%)	AT1G11870|ATSRS|OVA7|SRS|ovule abortion 7|Seryl-tRNA synthetase|F12F1.29|F12F1_29|Seryl-tRNA synthetase
STI	GO:0048449 （floral organ formation）	AT2G02480	c30452_g1_i3	601	2e-170	1150/1683 (68%)	AT2G02480|STI|STICHEL|T8K22.22|T8K22_22|DNA POLYMERASE III-LIKE PROTEIN, GAMMA SUBUNIT
STK	GO:0048440 (carpel development)	AT4G09960	c32402_g2_i1	241	2e-62	296/401 (74%)	AT4G09960|STK|AGL11|SEEDSTICK|AGAMOUS-like 11|T5L19.90|T5L19_90
STM	GO:0010093 (specification of floral organ identity)	AT1G62360	c22155_g1_i2	352	6e-96	555/792 (70%)	AT1G62360|STM|BUM1|SHL|WAM1|BUM|WAM|SHOOT MERISTEMLESS|BUMBERSHOOT 1|SHOOTLESS|WALDMEISTER 1|BUMBERSHOOT|WALDMEISTER|F24O1.38|F24O1_38|HOMEOBOX PROTEIN SHOOTMERISTEMLESS
STY1	GO:0048479 （style development）	AT3G51060	c1553_g1_i2	161	3e-38	136/167 (81%)	AT3G51060|STY1|SRS1|AtSTY1|STYLISH 1|SHI RELATED SEQUENCE 1|F24M12.100
STY2	GO:0048479 （style development）	AT4G36260	c21741_g1_i1	109	1e-22	107/138 (78%)	AT4G36260|STY2|SRS2|STYLISH 2|SHI RELATED SEQUENCE 2|F23E13.150|F23E13_150
SUB	GO:0048437 (floral organ development)	AT1G11130	c35663_g3_i10	138	5e-31	219/314 (70%)	AT1G11130|SUB|SCM|SRF9|STRUBBELIG|SCRAMBLED|STRUBBELIG-RECEPTOR FAMILY 9|T19D16.8|AT1G11140
SUVR1	GO:0048451 （petal formation）	AT1G04050	c30870_g1_i4	136	2e-30	357/539 (66%)	AT1G04050|SUVR1|SDG13|homolog of SU(var)3-9 1|SET DOMAIN PROTEIN 13|F21M11.35|F21M11_35|AT1G04060
SVP	GO:0009910 (negative regulation of flower development);GO:00010582 (floral meristem determinacy);GO:0048438 floral whorl development	AT2G22540	c26732_g2_i2	244	3e-63	336/470 (71%)	AT2G22540|SVP|AGL22|FAQ1|SHORT VEGETATIVE PHASE|AGAMOUS-like 22|Flowering Arabidopsis QTL1|F14M13.6|F14M13_6|AT2G22550
SYCO ARATH	GO:0048481 (ovule development)	AT2G31170	c28611_g3_i3	583	3e-165	838/1176 (71%)	AT2G31170|SYCO ARATH|FIONA|cysteinyl t-RNA synthetase|FIONA|T16B12.16
TCP10	GO:0048481 (ovule development)	AT2G31070	c32223_g1_i1	174	5e-42	174/226 (77%)	AT2G31070|TCP10|TCP domain protein 10|T16B12.12|T16B12_12
TCP24	GO:0048481 (ovule development)	AT1G30210	c61086_g1_i1	114	4e-24	168/237 (71%)	AT1G30210|TCP24|ATTCP24|TEOSINTE BRANCHED 1, cycloidea, and PCF family 24|F12P21.11|F12P21_11
TCP3	GO:0048481 (ovule development)	AT1G53230	c61244_g1_i1	174	5e-42	185/244 (76%)	AT1G53230|TCP3|TEOSINTE BRANCHED 1, cycloidea and PCF transcription factor 3|F12M16.13|F12M16_13
TCP5	GO:0048481 (ovule development)	AT5G60970	c27673_g4_i2	122	2e-26	174/245 (71%)	AT5G60970|TCP5|TEOSINTE BRANCHED 1, cycloidea and PCF transcription factor 5|MSL3.11|MSL3_11
TDF1	GO:0048658 （anther wall tapetum development）	AT3G28470	c55370_g1_i1	179	6e-44	230/317 (73%)	AT3G28470|ATMYB35|TDF1|MYB35|MYB DOMAIN PROTEIN 35|DEFECTIVE IN MERISTEM DEVELOPMENT AND FUNCTION 1|MFJ20.19
TFL2	GO:0009910 (negative regulation of flower development)	AT5G03840	c28094_g1_i1	100	8e-20	135/186 (73%)	AT5G03840|TERMINAL FLOWER 2
TIR1	GO:0048442 (setal development)	AT3G62980	c32706_g3_i2	482	9e-135	1078/1603 (67%)	AT3G62980|TIR1|AtTIR1|TRANSPORT INHIBITOR RESPONSE 1|T20O10.80
TLP8	GO:0048442 (setal development)	AT1G16070	c28675_g1_i1	143	6e-33	185/255 (73%)	AT1G16070|AtTLP8|TLP8|tubby like protein 8|T24D18.17|T24D18_17
TOC75-III	GO:0048481 (ovule development)	AT3G46740	c29272_g2_i1	1121	0	1141/1485 (77%)	AT3G46740|TOC75-III|MAR1|translocon at the outer envelope membrane of chloroplasts 75-III|MODIFIER OF ARG1 1|T6H20.230
TOE2	GO:0048573 (photoperiodism, flowering)	AT5G60120	c30031_g1_i4	293	9e-78	330/438 (75%)	AT5G60120|TARGET OF EARLY ACTIVATION TAGGED (EAT) 2
TOP3A	GO:0048451 （petal formation）	AT5G63920	c35014_g8_i2	1153	0	1585/2198 (72%)	AT5G63920|TOP3A|AtTOP3alpha|topoisomerase 3alpha|MGI19.16
TOP6B	GO:0048449 （floral organ formation）	AT3G20780	c35036_g9_i1	621	1e-176	628/813 (77%)	AT3G20780|ATTOP6B|HLQ|BIN3|HYP6|RHL3|TOP6B|topoisomerase 6 subunit B|HARLEQUIN|BRASSINOSTEROID INSENSITIVE 3|ELONGATED HYPOCOTYL 6|ROOT HAIRLESS 3|MOE17.8
TSO1	GO:0048444 (floral organ morphogenesis)	AT3G22780	c30275_g3_i2	363	6e-99	343/435 (79%)	AT3G22780|TSO1|ATTSO1|CHINESE FOR 'UGLY'|MWI23.15|AtTSO1
TTM2	GO:0048449 （floral organ formation）	AT1G26190	c27823_g3_i2	845	0	918/1214 (76%)	AT1G26190|TTM2|AtTTM2|triphosphate tunnel metalloenzyme 2|F28B23.13|F28B23_13
UCN	GO:0080060 （integument development）	AT1G51170	c6350_g1_i1	192	1e-47	277/388 (71%)	AT1G51170|UCN|AGC2-3|UNICORN|AGC2 kinase 3|F23H24.1
VAMP726	GO:0048451 （petal formation）	AT1G04760	c29554_g1_i1	522	3e-147	510/657 (78%)	AT1G04760|ATVAMP726|VAMP726|vesicle-associated membrane protein 726|F13M7.25|F13M7_25
VIN3	GO:0010048 (vernalization response)	AT5G57380	c32469_g2_i1	105	2e-21	316/486 (65%)	AT5G57380|VERNALIZATION INSENSITIVE 3
VRN2	GO:0010048 (vernalization response)	AT4G16845	c34764_g1_i1	277	5e-73	313/416 (75%)	AT4G16845|REDUCED VERNALIZATION RESPONSE 2
WAK2	GO:0048481 (ovule development)	AT1G21270	c35516_g1_i1	159	1e-37	322/468 (69%)	AT1G21270|WAK2|wall-associated kinase 2|F16F4.5|F16F4_5
WIN1	GO:0048481 (ovule development)	AT1G80600	c48593_g1_i1	513	4e-144	825/1183 (70%)	AT1G80600|TUP5|WIN1|TUMOR PRONE 5|HOPW1-1-interacting 1|T21F11.7|T21F11_7
WSD1	GO:0048481 (ovule development)	AT5G37300	c6613_g2_i1	87	5e-16	135/193 (70%)	AT5G37300|WSD1|MNJ8.9|MNJ8_9|WSD1
WUS	GO:0010093 (specification of floral organ identity)	AT2G17950	c31527_g6_i1	82	2e-14	62/73 (85%)	AT2G17950|WUS|PGA6|WUS1|WUSCHEL|WUSCHEL 1|T27K22.18|T27K22_18
XIP1	GO:0048442 (setal development)	AT5G49660	c22063_g1_i1	306	2e-81	498/715 (70%)	AT5G49660|XIP1|XYLEM INTERMIXED WITH PHLOEM 1|MNI5.4|MNI5_4
XTH28	GO:0080086 （stamen filament development）	AT1G14720	c2902_g1_i1	363	3e-99	449/614 (73%)	AT1G14720|XTR2|EXGT-A2|ATXTH28|XTH28|xyloglucan endotransglycosylase related 2|ENDOXYLOGLUCAN TRANSFERASE A2|xyloglucan endotransglucosylase/hydrolase 28|F10B6.12|F10B6_12|XYLOGLUCAN ENDOTRANSGLYCOSYLASE-RELATED PROTEIN
ZCF125	GO:0048449 （floral organ formation）	AT1G59540	c28900_g1_i1	695	0	884/1206 (73%)	AT1G59540|ZCF125|T30E16.9|T30E16_9
ZFP8	GO:0048481 (ovule development)	AT2G41940	c35138_g16_i1	100	5e-20	79/95 (83%)	AT2G41940|ZFP8|zinc finger protein 8|T6D20.16|T6D20_16
