# Supplementary material for: Genome-wide analysis of gene expression reveals gene regulatory networks that regulate chasmogamous and cleistogamous flowering in Pseudostellaria heterophylla (Caryophyllaceae)
Source: BMC Genomics. 2016 May 20;17:382. doi: 10.1186/s12864-016-2732-0 (PMC4875749; doi:10.1186/s12864-016-2732-0)
Supplement: Additional file 4: — 24 floral genes of quantitative real time PCR for validation of RNA-Seq data. (XLSX 13 kb) [file 12864_2016_2732_MOESM4_ESM.xlsx]

## Sheet: Sheet1
Additional file 4. 24 floral genes of quantitative real time PCR for validation of RNA-Seq data.
Transcript ID	Homologous to Arabidopsis genes	Primer F (5′-3′)	Primer R (5′-3′)
c27840_g1_i1	FLAVIN-BINDING, KELCH REPEAT, F BOX 1 (FKF1)	CTCAATGGGTCCTGGCTTGT	CAAATTGGTCGGTTTGCCGT
c32419_g4_i1	GIGANTEA (GI)	GCACTGGCATGTGGAGAGAT	GGTTTTCTTTCGGTGGGTGC
c34634_g5_i2	CYCLING DOF FACTOR 1 (CDF1)	CAGTCGAGCCACTTAACCGA	TTCTAATGGCGTCCATCCCC
c34147_g1_i3	CRYPTOCHROME 2 (CRY2)	GCAGAAGTCCGAGGTCTCTT	AATTCTGACGCTGGGGGAAC
c33252_g1_i1	PHYTOCHROME B (PHYB)	CTTGCCACGGAACAAGAGTG	CATGGAATTGCAGTTGGCGG
c35158_g5_i2	PHYTOCHROME A (PHYA)	CACCAGTGGCGGAAGTCAA	ACCGGGAGATCCCCTACAC
c67628_g1_i1	CONSTANS (CO)	AGCTGACTCGGCATACCTCT	AATATCACGGTCACAGGTGGG
c29487_g2_i4	FLOWERING LOCUS T (FT)	GGGCAAGAGGTGGTTTGCTA	GGCTGCGTTAGGAACAATGC
c31211_g2_i4	SUPPRESSOR OF OVEREXPRESSION OF CO 1 (SOC1)	AGGCGCTTAATTCTGCTTTCC	GGCTTACTGAAAAGTATGGCGT
c26732_g2_i4	AGAMOUS-LIKE 24 (AGL24)	GGCAAGTCCAGATTCAAGGG	AACCTGGGGAAAATGGAGCA
c63436_g1_i1	TEMPRANILLO 1 (TEM1)	CACTGTGTCCGGAGGAGGAG	TGATCCCGACTGGTCATCCC
c30031_g1_i4	TARGET OF EARLY ACTIVATION TAGGED (EAT) 2 (TOE2)	AGCCAATGGCATCGAGACAA	GGTGGTCGATGAAGGTGTGT
c1955_g2_i1	LEAFY (LFY)	GGAGCGTGGTGAAAAATGCC	CTGCAATGGCAACAAGAGGC
c32467_g2_i1	APETALA 1 (AP1)	GAAAGGCAAGCACGCAACAA	ACATCCCATGTGGCATGAGT
c34893_g1_i3	EMBRYONIC FLOWER 1 (EMF1)	GGAGCAAGTTCTGTCGGACC	GGATGTGGCCATCAGCTAGT
c28094_g1_i1	TERMINAL FLOWER 1 (TFL1)	TGACTTCCTTCCCATCAGACC	AGATTGCTTTGGAACCCCGT
c22155_g1_i2	KNOTTED 1-like homeobox (KNOX) SHOOT MERISTEMLESS (STM)	ATGAGCAGCTGCGTCCATAA	TGATTGGTGGAGCAGGCATT
c28674_g1_i1	PENNYWISE (PNY)	GTTCAAGCCCTCGCCTATCA	ACAGGCCGTTCTGAACCAAA
c36007_g1_i1	APETALA 2 (AP2)	AGTGCACTGAAGGCGAATGA	GGGTGGAAACCATTAGGGGG
c32726_g1_i	APETALA 3 AP3	TTATTCCGTCTCCACGGCAC	ACGCCAAAGATCAACACCCT
c32507_g3_i3	PISTILLATA (PI)	AATGAGGCTTGAGGACGCTC	CATGCACCAACTGCTTCCAT
c22076_g1_i2	AGAMOUS (AG)	GAAGGCTCACCATCAAGCCA	CGAGTCCGAGTTTGCCTTCT
c33211_g3_i2	SEPALLATA 1 (SEP-1)	TTAGCTGCTCTGATGTTTCTGC	GAGCCAGCTTAGGCAACCA
c33211_g1_i2	SEPALLATA 3 (SEP-3)	GGGAGAAGATTTGGGCCCTTT	CCGTCCCATAGCCTACCTCA
	β-actin	AGGCTAACAGGGAGAAAATGACC	CGTAGAATAGCATGGGGTAGAGC
