# Supplementary material for: Genome-wide analysis of gene expression reveals gene regulatory networks that regulate chasmogamous and cleistogamous flowering in Pseudostellaria heterophylla (Caryophyllaceae)
Source: BMC Genomics. 2016 May 20;17:382. doi: 10.1186/s12864-016-2732-0 (PMC4875749; doi:10.1186/s12864-016-2732-0)
Supplement: Additional file 5: — Differentially expressed transcripts between CH and CL flowers. In total, 396 genes were identified as differentially expressed (|log2FC| > 2, p-value < 0.001 and FDR < 0.05) between CH and CL, including 93 genes that were up-regulated in CH (pink shadow), and 303 genes that were up-regulated (green shadow) in CL. (XLSX 184 kb) [file 12864_2016_2732_MOESM5_ESM.xlsx]

## Sheet: DETs
Additional file 5. Differentially expressed transcripts between CH and CL flowers. In total, 396 genes were identified as differentially expressed ( |log2FC|>2, p-value<0.001, and FDR<0.05) between CH and CL, including 93 genes that were up-regulated in CH (pink shadow), and 303 genes that were up-regulated (green shadow) in CL.
ID of Unigenes	Exon Length	CH Reads NO.	CH RPKM	CL Reads No.	CL RPKM	baseMean	baseMeanCH	baseMeanCL	FoldChange(CH/CL)	log2FC	p-value	FDR	'-Log10(pval)	Annotation
c50675_g1_i1	730	6405	280.591	22	0.939242	3186.34	6350.49	22.1888	0.00349404	-8.16089	5.05706e-24	1.12775e-19	23.2961	gi|359497375|ref|XP_002280134.2|PREDICTED: desiccation-related protein PCC3-06-like [Vitis vinifera]
c28817_g2_i5	1573	288	5.85519	1	0.0198129	143.279	285.549	1.00858	0.00353209	-8.14526	2.13259e-08	1.08086e-05	7.67109	gi|3643088|gb|AAC36699.1|protein phosphatase-2C [Mesembryanthemum crystallinum]
c12799_g1_i2	1483	1296	27.9474	10	0.210153	647.528	1284.97	10.0858	0.00784908	-6.99326	2.99158e-15	1.21298e-11	14.5241	gi|296086720|emb|CBI32355.3|unnamed protein product [Vitis vinifera]
c32225_g3_i1	412	120	9.31454	1	0.0756451	59.9936	118.979	1.00858	0.00847701	-6.88223	0.000233603	0.0308252	3.63152	gi|124712|sp|P26792.1|INV1_DAUCARecName: Full=Beta-fructofuranosidase, insoluble isoenzyme 1; AltName: Full=Cell wall beta-fructosidase 1; AltName: Full=Invertase 1; AltName: Full=Sucrose hydrolase 1; Flags: Precursor >gnl|BL_ORD_ID|1038437 beta-fructosidase [Daucus carota]
c32225_g1_i2	673	371	17.6293	4	0.185235	185.938	367.842	4.03434	0.0109676	-6.51061	1.69982e-08	8.71422e-06	7.7696	gi|356534392|ref|XP_003535739.1|PREDICTED: beta-fructofuranosidase, insoluble isoenzyme 1-like [Glycine max]
c29857_g1_i2	617	152	7.87836	2	0.101024	76.3618	150.706	2.01717	0.0133848	-6.22327	8.07428e-05	0.0130479	4.0929	gi|502160039|ref|XP_004511612.1|PREDICTED: protein HOTHEAD-like [Cicer arietinum]
c34194_g1_i2	1210	1292	34.1472	17	0.437866	649.075	1281	17.1459	0.0133848	-6.22327	1.39613e-13	3.45939e-10	12.8551	gi|86371679|gb|ABC94893.1|polyprotein [Oryza australiensis]
c8761_g1_i1	1025	3439	107.297	63	1.91555	1736.64	3409.73	63.5408	0.0186351	-5.74583	4.90467e-15	1.82294e-11	14.3094	gi|404326453|gb|AFR59201.1|1-Cys peroxiredoxin [Fagopyrum tataricum]
c29857_g2_i4	1392	350	8.04093	7	0.156724	177.041	347.021	7.06009	0.0203448	-5.61919	2.81689e-07	0.000103831	6.55023	gi|462404774|gb|EMJ10238.1|hypothetical protein PRUPE_ppa003422mg [Prunus persica]
c25497_g2_i1	584	2246	122.991	62	3.30869	1144.71	2226.88	62.5322	0.0280806	-5.15428	2.37782e-12	4.24212e-09	11.6238	gi|303308461|gb|ADM14335.1|dehydrin [Cerastium arcticum]
c21837_g1_i1	417	253	19.4027	7	0.523166	128.953	250.847	7.06009	0.028145	-5.15098	1.19153e-05	0.00256732	4.9239	gi|89953335|gb|ABD83276.1|Fgenesh protein 16 [Beta vulgaris]
c29367_g1_i3	1375	1014	23.5837	29	0.657314	517.309	1005.37	29.2489	0.0290927	-5.1032	3.61144e-10	3.09757e-07	9.44232	gi|225440165|ref|XP_002283348.1|PREDICTED: auxin-induced protein 5NG4 isoform 1 [Vitis vinifera] >gnl|BL_ORD_ID|227369 unnamed protein product [Vitis vinifera]
c16244_g1_i2	1019	13402	420.603	386	11.8057	6838.63	13287.9	389.313	0.0292983	-5.09304	3.52251e-14	9.81923e-11	13.4531	gi|449439851|ref|XP_004137699.1|PREDICTED: UPF0098 protein MTH_273-like [Cucumis sativus] >gnl|BL_ORD_ID|1165801 PREDICTED: UPF0098 protein MTH_273-like [Cucumis sativus]
c18092_g1_i1	1009	1119	35.4663	38	1.17374	573.901	1109.48	38.3262	0.0345444	-4.8554	7.27334e-10	5.60716e-07	9.13827	gi|482562919|gb|EOA27109.1|hypothetical protein CARUB_v10023207mg, partial [Capsella rubella]
c5798_g1_i1	517	172	10.6394	6	0.361692	88.2938	170.536	6.0515	0.0354852	-4.81664	0.000279954	0.0350736	3.55291	gi|297827149|ref|XP_002881457.1|hypothetical protein ARALYDRAFT_482642 [Arabidopsis lyrata subsp. lyrata] >gnl|BL_ORD_ID|640052 hypothetical protein ARALYDRAFT_482642 [Arabidopsis lyrata subsp. lyrata]
c35974_g1_i1	886	13995	505.146	515	18.1155	7197.66	13875.9	519.421	0.0374333	-4.73953	6.90228e-13	1.33847e-09	12.161	gi|460373256|ref|XP_004232437.1|PREDICTED: desiccation-related protein clone PCC6-19-like isoform 2 [Solanum lycopersicum]
c29367_g1_i1	1515	620	13.0875	25	0.514287	319.969	614.723	25.2146	0.0410178	-4.60761	1.1485e-07	4.83246e-05	6.93987	gi|255552451|ref|XP_002517269.1|Auxin-induced protein 5NG4, putative [Ricinus communis] >gnl|BL_ORD_ID|455853 Auxin-induced protein 5NG4, putative [Ricinus communis]
c35559_g1_i7	669	344	16.4441	14	0.652198	177.596	341.072	14.1202	0.0413994	-4.59425	6.26321e-06	0.00142523	5.2032	gi|449474734|ref|XP_004154269.1|PREDICTED: uncharacterized protein LOC101204584 [Cucumis sativus]
c278_g1_i1	873	858	31.4304	35	1.24949	442.999	850.698	35.3004	0.0414959	-4.59089	1.53783e-08	7.97541e-06	7.81309	gi|470108447|ref|XP_004290529.1|PREDICTED: vacuolar iron transporter homolog 4-like [Fragaria vesca subsp. vesca]
c44660_g1_i1	660	1634	79.1745	73	3.44712	846.86	1620.09	73.6266	0.0454459	-4.45971	1.03361e-09	7.81359e-07	8.98564	gi|225445432|ref|XP_002285052.1|PREDICTED: early nodulin-93 [Vitis vinifera] >gnl|BL_ORD_ID|226060 unnamed protein product [Vitis vinifera]
c21049_g1_i1	1266	13896	351.021	663	16.3214	7223.21	13777.7	668.691	0.0485342	-4.36485	1.63285e-11	2.02296e-08	10.7871	gi|220702721|gb|ACL81159.1|putative auxin/aluminum-responsive protein [Mirabilis jalapa]
c21579_g1_i1	403	181089	14370.3	8671	670.567	94146.6	179548	8745.43	0.0487081	-4.35969	8.04065e-12	1.05477e-08	11.0947	gi|460372595|ref|XP_004232114.1|PREDICTED: uncharacterized protein LOC101243946 [Solanum lycopersicum]
c34165_g3_i2	813	454	17.8584	22	0.843354	236.162	450.136	22.1888	0.0492936	-4.34245	2.4688e-06	0.000680111	5.60751	gi|4887010|gb|AAD32141.1|AF123503_1Nt-gh3 deduced protein [Nicotiana tabacum]
c35017_g3_i5	2405	343	4.56096	17	0.220299	178.613	340.081	17.1459	0.0504172	-4.30994	1.52947e-05	0.00320263	4.81546	gi|297743196|emb|CBI36063.3|unnamed protein product [Vitis vinifera]
c61728_g1_i1	785	360	14.666	19	0.754331	188.05	356.936	19.1631	0.0536877	-4.21926	1.52889e-05	0.00320263	4.81562	gi|255547702|ref|XP_002514908.1|lipid binding protein, putative [Ricinus communis] >gnl|BL_ORD_ID|458239 lipid binding protein, putative [Ricinus communis]
c49887_g1_i1	488	607	39.7783	36	2.29911	319.071	601.834	36.309	0.0603306	-4.05097	1.46428e-06	0.000453532	5.83437	gi|502109168|ref|XP_004493582.1|PREDICTED: 18 kDa seed maturation protein-like [Cicer arietinum] >gnl|BL_ORD_ID|729853 LEA 4 protein [Cicer arietinum] >gnl|BL_ORD_ID|729853 LEA 4 protein [Cicer arietinum]
c35709_g2_i1	768	345	14.366	21	0.852189	181.622	342.064	21.1803	0.061919	-4.01347	3.73878e-05	0.00697712	4.42727	gi|402768957|gb|AFQ98271.1|salicylic acid carboxyl methltransferase [Camellia sinensis]
c17340_g2_i1	796	1131	45.4388	69	2.70155	595.483	1121.37	69.5923	0.0620598	-4.0102	7.98437e-08	3.58184e-05	7.09776	gi|356539589|ref|XP_003538279.1|PREDICTED: endoglucanase [Glycine max]
c34165_g2_i1	506	259	16.3692	17	1.04707	136.971	256.796	17.1459	0.0667687	-3.90468	0.000225333	0.0301318	3.64718	gi|378747659|gb|AFC36443.1|GH3-1 [Castanea sativa]
c24943_g1_i1	991	1482	47.8247	103	3.23923	786.636	1469.39	103.884	0.070699	-3.82217	8.09694e-08	3.58184e-05	7.09168	gi|462418244|gb|EMJ22693.1|hypothetical protein PRUPE_ppa009851mg [Prunus persica]
c14267_g1_i1	931	4294	147.499	302	10.1096	2281.02	4257.45	304.592	0.0715433	-3.80504	5.71553e-09	3.2494e-06	8.24294	gi|449521199|ref|XP_004167617.1|PREDICTED: outer envelope pore protein 16, chloroplastic-like [Cucumis sativus]
c21837_g3_i1	570	1456	81.6891	105	5.74106	774.755	1443.61	105.901	0.0733588	-3.76889	1.1905e-07	4.96238e-05	6.92427	gi|462409359|gb|EMJ14693.1|hypothetical protein PRUPE_ppa022356mg [Prunus persica]
c28731_g1_i1	858	17141	638.89	1245	45.223	9125.4	16995.1	1255.69	0.0738852	-3.75857	2.08812e-09	1.36959e-06	8.68025	gi|387600326|gb|AFJ92671.1|ERD protein [Vitis amurensis]
c27348_g2_i1	1023	6970	217.889	517	15.7504	3716.06	6910.68	521.438	0.0754539	-3.72826	5.22184e-09	3.10533e-06	8.28218	gi|225470177|ref|XP_002268167.1|PREDICTED: low-temperature-induced 65 kDa protein-like [Vitis vinifera]
c21837_g2_i1	926	534	18.442	40	1.34625	284.899	529.455	40.3434	0.0761979	-3.71411	1.16256e-05	0.00251706	4.93458	gi|255563008|ref|XP_002522508.1|UDP-glucosyltransferase, putative [Ricinus communis] >gnl|BL_ORD_ID|450609 UDP-glucosyltransferase, putative [Ricinus communis]
c32507_g3_i3	929	2274	78.2802	171	5.73665	1213.56	2254.65	172.468	0.0764944	-3.7085	4.4352e-08	2.12703e-05	7.35309	gi|602902|emb|CAA56656.1|SLM2 [Silene latifolia subsp. alba]
c34804_g6_i4	698	843	38.6233	65	2.90226	450.692	835.825	65.558	0.078435	-3.67236	1.74245e-06	0.000528674	5.75884	gi|356575407|ref|XP_003555833.1|PREDICTED: GEM-like protein 4-like [Glycine max]
c19611_g1_i2	988	2284	73.9293	177	5.58334	1221.54	2264.56	178.519	0.0788318	-3.66508	5.85551e-08	2.74907e-05	7.23244	gi|224134018|ref|XP_002321716.1|predicted protein [Populus trichocarpa] >gnl|BL_ORD_ID|426191 predicted protein [Populus trichocarpa]
c25798_g1_i2	723	5638	249.381	439	18.9236	3016.39	5590.02	442.768	0.079207	-3.65823	1.14171e-08	5.99074e-06	7.94245	gi|67973216|gb|AAY84145.1|late embryogenesis abundant protein [Catharanthus roseus]
c18929_g1_i1	621	912	46.9657	74	3.71379	489.437	904.238	74.6352	0.0825393	-3.59877	1.82459e-06	0.000546164	5.73884	gi|255548732|ref|XP_002515422.1|conserved hypothetical protein [Ricinus communis] >gnl|BL_ORD_ID|457654 conserved hypothetical protein [Ricinus communis]
c34107_g1_i8	731	306	13.3869	25	1.06586	164.305	303.396	25.2146	0.083108	-3.58887	0.000245981	0.0318867	3.6091	gi|470137451|ref|XP_004304477.1|PREDICTED: RING finger and CHY zinc finger domain-containing protein 1-like [Fragaria vesca subsp. vesca]
c23524_g1_i1	1049	2085	63.5635	185	5.49635	1126.92	2067.25	186.588	0.0902588	-3.46979	2.64255e-07	9.8217e-05	6.57798	gi|134686|sp|P07505.2|SODCP_SPIOLRecName: Full=Superoxide dismutase [Cu-Zn], chloroplastic; Flags: Precursor >gnl|BL_ORD_ID|1047135 copper/zinc-superoxide dismutase precurser [Spinacia oleracea] >gnl|BL_ORD_ID|1047135 Cu/Zn superoxide dismutase
c23853_g2_i1	1071	832	24.8434	77	2.24068	451.29	824.919	77.661	0.0941437	-3.40899	6.76363e-06	0.00150848	5.16982	gi|255583154|ref|XP_002532343.1|LIGULELESS1 protein, putative [Ricinus communis] >gnl|BL_ORD_ID|440894 LIGULELESS1 protein, putative [Ricinus communis]
c17897_g1_i1	1236	1199	31.0226	111	2.79887	650.374	1188.8	111.953	0.0941733	-3.40854	1.86562e-06	0.000554722	5.72918	gi|356574179|ref|XP_003555229.1|PREDICTED: probable carboxylesterase 17-like [Glycine max]
c26576_g1_i4	1084	1274	37.5853	123	3.53634	693.607	1263.16	124.056	0.0982109	-3.34797	2.16166e-06	0.000614844	5.66521	gi|462398169|gb|EMJ03837.1|hypothetical protein PRUPE_ppa012088mg [Prunus persica]
c1354_g2_i1	706	2320	105.09	224	9.88829	1263.09	2300.25	225.923	0.0982164	-3.34789	4.5469e-07	0.000159682	6.34228	gi|224069152|ref|XP_002326287.1|predicted protein [Populus trichocarpa] >gnl|BL_ORD_ID|394154 predicted protein [Populus trichocarpa]
c27348_g1_i2	2083	4953	76.0425	481	7.1967	2697.99	4910.85	485.129	0.0987872	-3.33953	1.39548e-07	5.55712e-05	6.85528	gi|224122360|ref|XP_002318815.1|predicted protein [Populus trichocarpa] >gnl|BL_ORD_ID|417865 predicted protein [Populus trichocarpa]
c18976_g1_i1	1035	1089	33.6484	108	3.25208	594.329	1079.73	108.927	0.100883	-3.30924	4.38709e-06	0.00109776	5.35782	gi|186911832|gb|ACC95131.1|COL3 [Beta vulgaris subsp. vulgaris]
c34293_g4_i1	383	385	32.1469	40	3.25491	211.033	381.723	40.3434	0.105687	-3.24212	0.000277842	0.0349072	3.5562	gi|460407192|ref|XP_004249038.1|PREDICTED: uncharacterized protein LOC101263359 [Solanum lycopersicum]
c36053_g1_i1	759	1002	42.2186	105	4.31147	549.687	993.472	105.901	0.106597	-3.22976	8.72002e-06	0.00192535	5.05948	gi|356539846|ref|XP_003538404.1|PREDICTED: uncharacterized protein LOC100810219 [Glycine max]
c17340_g1_i1	535	1568	93.7281	165	9.61187	860.536	1554.66	166.416	0.107044	-3.22373	2.4703e-06	0.000680111	5.60725	gi|502159858|ref|XP_004511554.1|PREDICTED: endoglucanase-like [Cicer arietinum]
c26576_g1_i1	999	1376	44.0484	146	4.55476	755.771	1364.29	147.253	0.107934	-3.21178	3.74156e-06	0.000959066	5.42695	gi|359497218|ref|XP_002271073.2|PREDICTED: senescence-associated protein DIN1-like [Vitis vinifera] >gnl|BL_ORD_ID|600006 unnamed protein product [Vitis vinifera]
c32812_g3_i11	941	719	24.4352	77	2.55023	395.271	712.881	77.661	0.10894	-3.1984	3.12233e-05	0.00590081	4.50552	gi|350538319|ref|NP_001234593.1|myo-inositol oxygenase [Solanum lycopersicum] >gnl|BL_ORD_ID|519008 myo-inositol oxygenase [Solanum lycopersicum]
c29487_g2_i4	956	649	21.7102	75	2.44501	359.56	643.476	75.6438	0.117555	-3.08859	7.2542e-05	0.0120277	4.13941	gi|333777907|dbj|BAK23998.1|flowering locus T [Gypsophila paniculata]
c28802_g1_i1	1904	3075	51.6482	362	5.92542	1706.97	3048.83	365.107	0.119753	-3.06186	1.78509e-06	0.000537952	5.74834	gi|449447769|ref|XP_004141640.1|PREDICTED: uncharacterized protein LOC101208468 [Cucumis sativus]
c8394_g1_i1	720	41915	1861.72	4976	215.39	23288.5	41558.3	5018.71	0.120763	-3.04975	4.21569e-07	0.000150419	6.37513	gi|225443630|ref|XP_002279836.1|PREDICTED: auxin-repressed 12.5 kDa protein isoform 1 [Vitis vinifera] >gnl|BL_ORD_ID|183740 PREDICTED: auxin-repressed 12.5 kDa protein isoform 2 [Vitis vinifera] >gnl|BL_ORD_ID|183740 hypothetical protein VITISV_001903 [Vitis vinifera] >gnl|BL_ORD_ID|183740 unnamed protein product [Vitis vinifera]
c12928_g1_i1	704	2403	109.159	291	12.8824	1338.02	2382.55	293.498	0.123187	-3.02108	3.44075e-06	0.000892214	5.46335	gi|10334842|gb|AAG15416.1|seed maturation protein [Glycine tomentella]
c32757_g1_i1	1453	676	14.8785	83	1.78029	376.98	670.247	83.7125	0.124898	-3.00118	9.25993e-05	0.0145618	4.03339	gi|462402947|gb|EMJ08504.1|hypothetical protein PRUPE_ppa000248mg [Prunus persica]
c34107_g2_i2	1335	500	11.9775	62	1.4474	279.138	495.745	62.5322	0.126138	-2.98693	0.000266072	0.0337132	3.575	gi|225441157|ref|XP_002268193.1|PREDICTED: RING finger and CHY zinc finger domain-containing protein 1 isoform 2 [Vitis vinifera] >gnl|BL_ORD_ID|229637 PREDICTED: RING finger and CHY zinc finger domain-containing protein 1 isoform 1 [Vitis vinifera] >gnl|BL_ORD_ID|229637 unnamed protein product [Vitis vinifera]
c32812_g3_i3	1129	1050	29.7422	138	3.80946	590.124	1041.06	139.185	0.133695	-2.90299	4.0748e-05	0.00738782	4.38989	gi|462399418|gb|EMJ05086.1|hypothetical protein PRUPE_ppa008804mg [Prunus persica]
c32086_g1_i1	1106	2898	83.7955	382	10.7643	1629.31	2873.34	385.279	0.134088	-2.89875	5.58852e-06	0.0013188	5.2527	gi|502112940|ref|XP_004494492.1|PREDICTED: cathepsin B-like [Cicer arietinum]
c27556_g2_i1	956	693	23.1821	94	3.06442	390.954	687.102	94.8069	0.137981	-2.85746	0.000160343	0.0231475	3.79495	gi|462406845|gb|EMJ12309.1|hypothetical protein PRUPE_ppa024820mg [Prunus persica]
c62868_g1_i1	889	1468	52.8082	201	7.04648	829.116	1455.51	202.725	0.139282	-2.84392	2.5354e-05	0.00500359	4.59595	gi|307136109|gb|ADN33955.1|hypothetical protein [Cucumis melo subsp. melo]
c36768_g1_i1	862	889	32.9816	127	4.59171	504.762	881.434	128.09	0.14532	-2.78269	0.00011321	0.0172921	3.94611	gi|224125368|ref|XP_002329788.1|predicted protein [Populus trichocarpa] >gnl|BL_ORD_ID|428184 predicted protein [Populus trichocarpa]
c33410_g2_i3	1605	663	13.2104	98	1.90296	378.099	657.357	98.8412	0.150361	-2.73349	0.000308788	0.0374246	3.51034	gi|224127580|ref|XP_002329313.1|predicted protein [Populus trichocarpa] >gnl|BL_ORD_ID|428104 predicted protein [Populus trichocarpa]
c5127_g1_i1	639	2580	129.121	383	18.6799	1472.16	2558.04	386.288	0.151009	-2.72729	1.90876e-05	0.00386967	4.71925	gi|11596184|gb|AAG38520.1|AF283535_1proteinase inhibitor se60-like protein [Citrus x paradisi]
c16499_g1_i1	935	1939	66.3199	316	10.533	1120.61	1922.5	318.712	0.16578	-2.59265	6.32338e-05	0.0108892	4.19905	gi|460386960|ref|XP_004239160.1|PREDICTED: probable pectate lyase 5-like [Solanum lycopersicum]
c32716_g3_i2	668	1291	61.8055	213	9.93759	747.42	1280.01	214.828	0.167833	-2.5749	0.000138175	0.0204742	3.85957	gi|388506108|gb|AFK41120.1|unknown [Medicago truncatula]
c27790_g3_i1	1387	918	21.1662	152	3.41543	531.746	910.187	153.305	0.168432	-2.56976	0.000284714	0.035372	3.54559	gi|462406305|gb|EMJ11769.1|hypothetical protein PRUPE_ppa003882mg [Prunus persica]
c34107_g1_i3	1120	1036	29.5814	173	4.814	600.834	1027.18	174.485	0.169868	-2.55752	0.000232913	0.0308252	3.63281	gi|388513121|gb|AFK44622.1|unknown [Lotus japonicus]
c8792_g1_i1	852	8487	318.561	1458	53.333	4942.64	8414.77	1470.52	0.174754	-2.5166	2.79237e-05	0.00539144	4.55403	gi|350539992|ref|NP_001233835.1|heat shock protein binding protein [Solanum lycopersicum] >gnl|BL_ORD_ID|720613 heat shock protein binding protein [Solanum lycopersicum]
c61215_g1_i1	1049	9515	290.075	1641	48.7541	5544.55	9434.02	1655.09	0.175438	-2.51097	2.768e-05	0.00536763	4.55783	gi|255536767|ref|XP_002509450.1|Squamosa promoter-binding protein, putative [Ricinus communis] >gnl|BL_ORD_ID|461599 Squamosa promoter-binding protein, putative [Ricinus communis]
c37102_g1_i1	806	1405	55.7466	245	9.47346	820.073	1393.04	247.103	0.177384	-2.49505	0.000179515	0.0251979	3.7459	gi|502166865|ref|XP_004514000.1|PREDICTED: 18 kDa seed maturation protein-like [Cicer arietinum]
c29185_g1_i1	1079	2184	64.7304	382	11.0337	1275.35	2165.41	385.279	0.177924	-2.49067	9.57635e-05	0.0148304	4.0188	gi|449435582|ref|XP_004135574.1|PREDICTED: uncharacterized protein LOC101217178 [Cucumis sativus] >gnl|BL_ORD_ID|1163730 PREDICTED: uncharacterized LOC101217178 [Cucumis sativus]
c4216_g1_i1	1557	7362	151.211	1350	27.0223	4330.47	7299.34	1361.59	0.186536	-2.42248	5.46212e-05	0.0096291	4.26264	gi|302143997|emb|CBI23102.3|unnamed protein product [Vitis vinifera]
c33844_g1_i1	749	1762	75.2318	324	13.4816	1036.89	1747	326.781	0.187052	-2.41849	0.000190018	0.0261574	3.72121	gi|351725555|ref|NP_001235305.1|uncharacterized protein LOC100306711 [Glycine max] >gnl|BL_ORD_ID|557993 unknown [Glycine max]
c35037_g2_i2	740	8888	384.105	1638	68.9858	5232.21	8812.36	1652.06	0.187471	-2.41526	5.29667e-05	0.00937448	4.276	gi|239977643|sp|A3FPF2.1|DEF_NELNURecName: Full=Defensin-like protein; AltName: Full=Gamma-thionin homolog; Flags: Precursor >gnl|BL_ORD_ID|167418 defensin [Nelumbo nucifera]
c34107_g1_i7	996	1246	40.007	233	7.29079	735.198	1235.4	235	0.190223	-2.39424	0.000366129	0.0423166	3.43637	gi|224106846|ref|XP_002314304.1|predicted protein [Populus trichocarpa] >gnl|BL_ORD_ID|409556 predicted protein [Populus trichocarpa]
c4206_g1_i1	1093	11077	324.1	2116	60.3356	6558.44	10982.7	2134.16	0.19432	-2.36349	6.86822e-05	0.011473	4.16316	gi|255563500|ref|XP_002522752.1|ccaat-binding transcription factor subunit A, putative [Ricinus communis] >gnl|BL_ORD_ID|450406 ccaat-binding transcription factor subunit A, putative [Ricinus communis]
c55134_g1_i1	879	2244	81.6416	432	15.317	1330.31	2224.9	435.708	0.195833	-2.35231	0.000201741	0.0276007	3.69521	gi|319433441|gb|ADV57638.1|copper binding protein 3 [Gossypium hirsutum]
c4590_g1_i1	396	1691	136.561	327	25.7354	1003.21	1676.61	329.807	0.196711	-2.34585	0.000295813	0.0361601	3.52898	gi|460367144|ref|XP_004229435.1|PREDICTED: basic 7S globulin-like [Solanum lycopersicum]
c35132_g4_i4	572	1890	105.668	368	20.0507	1122.54	1873.91	371.159	0.198066	-2.33595	0.000270039	0.034119	3.56857	gi|37359170|gb|AAL05954.1|agglutinin [Amaranthus caudatus]
c61363_g1_i1	1024	2617	81.7299	527	16.0394	1563.13	2594.73	531.524	0.204848	-2.28738	0.000247404	0.0318915	3.60659	gi|462407932|gb|EMJ13266.1|hypothetical protein PRUPE_ppa011591mg [Prunus persica]
c49301_g1_i1	912	1790	62.7676	366	12.5073	1071.95	1774.77	369.142	0.207995	-2.26538	0.000419443	0.047361	3.37733	gi|34499881|gb|AAQ73526.1|early flowering 4 [Mesembryanthemum crystallinum]
c55237_g1_i1	1671	3890	74.4476	805	15.014	2334.4	3856.89	811.91	0.210509	-2.24805	0.000225645	0.0301318	3.64657	gi|7387848|sp|O04973.1|LEU1A_SOLPNRecName: Full=2-isopropylmalate synthase A; AltName: Full=Alpha-IPM synthase A; AltName: Full=Alpha-isopropylmalate synthase A >gnl|BL_ORD_ID|1053292 2-isopropylmalate synthase [Solanum pennellii]
c49177_g1_i1	1131	2968	83.9226	636	17.5256	1792.1	2942.74	641.459	0.21798	-2.19773	0.00036623	0.0423166	3.43625	gi|460381214|ref|XP_004236347.1|PREDICTED: uncharacterized protein LOC101267981 [Solanum lycopersicum]
c22939_g1_i1	1020	6009	188.399	1290	39.4155	3629.47	5957.86	1301.07	0.218379	-2.19509	0.000243221	0.0316265	3.614	gi|388507216|gb|AFK41674.1|unknown [Lotus japonicus]
c19356_g1_i1	1086	30064	885.308	6534	187.511	18199.1	29808.1	6590.09	0.221084	-2.17734	0.000188256	0.0260237	3.72525	gi|18405730|ref|NP_564714.1|dormancy/auxin associated protein [Arabidopsis thaliana] >gnl|BL_ORD_ID|25112 putative auxin-repressed protein [Arabidopsis thaliana] >gnl|BL_ORD_ID|25112 AT1G56220 [Arabidopsis thaliana] >gnl|BL_ORD_ID|25112 dormancy/auxin associated protein [Arabidopsis thaliana]
c5406_g1_i1	1326	15798	381.01	3627	85.2475	9660.84	15663.5	3658.13	0.233544	-2.09823	0.000332556	0.0392389	3.47814	gi|14594811|emb|CAC43291.1|putative linker histone H1 variant protein [Beta vulgaris]
c13346_g1_i1	615	24439	1270.82	5623	284.951	14951.1	24231	5671.27	0.23405	-2.09511	0.000319757	0.0381432	3.49518	gi|224112947|ref|XP_002316342.1|stress-induced hydrophobic peptide [Populus trichocarpa] >gnl|BL_ORD_ID|423034 stress-induced hydrophobic peptide [Populus trichocarpa]
c23009_g1_i2	1279	119	2.97546	0	0	58.9936	117.987	0	0	-Inf	6.74841e-05	0.0113579	4.1708	gi|326515212|dbj|BAK03519.1|predicted protein [Hordeum vulgare subsp. vulgare]
c3163_g1_i1	799	172	6.88429	0	0	85.2681	170.536	0	0	-Inf	2.02011e-06	0.000588136	5.69462	gi|224141973|ref|XP_002324335.1|predicted protein [Populus trichocarpa] >gnl|BL_ORD_ID|423402 predicted protein [Populus trichocarpa]
c4793_g1_i2	933	102	3.4962	0	0	50.5659	101.132	0	0	-Inf	0.000230051	0.0306284	3.63818	gi|225439233|ref|XP_002271115.1|PREDICTED: LOB domain-containing protein 20 [Vitis vinifera]
c48681_g1_i1	1338	4861	116.184	20325	473.426	12659.5	4819.63	20499.5	4.25333	2.08859	0.000339184	0.0398104	3.46956	gi|302142263|emb|CBI19466.3|unnamed protein product [Vitis vinifera]
c26418_g2_i1	1774	993	17.9008	4305	75.6306	2663.25	984.549	4341.95	4.41009	2.14081	0.000390162	0.0446195	3.40876	gi|225447983|ref|XP_002269464.1|PREDICTED: 11S globulin seed storage protein 2 [Vitis vinifera]
c48701_g1_i1	1869	7113	121.708	31346	522.698	19333.8	7052.46	31615.1	4.48284	2.16441	0.00020301	0.027605	3.69248	gi|3202034|gb|AAC19398.1|root catalase [Mesembryanthemum crystallinum]
c25342_g2_i1	1170	1628	44.4986	7218	192.269	4447.05	1614.14	7279.96	4.5101	2.17316	0.000255991	0.0328088	3.59177	gi|388516625|gb|AFK46374.1|unknown [Lotus japonicus]
c61594_g1_i1	348	755	69.3817	3371	301.896	2074.26	748.574	3399.94	4.54188	2.18329	0.00035645	0.0415092	3.448	gi|125544757|gb|EAY90896.1|hypothetical protein OsI_12510 [Oryza sativa Indica Group]
c1930_g1_i1	902	1871	66.3353	8610	297.491	5269.49	1855.08	8683.91	4.68116	2.22687	0.000174028	0.0247192	3.75938	gi|357490701|ref|XP_003615638.1|Non-specific lipid-transfer protein [Medicago truncatula] >gnl|BL_ORD_ID|816332 Non-specific lipid-transfer protein [Medicago truncatula] >gnl|BL_ORD_ID|816332 unknown [Medicago truncatula]
c30837_g6_i2	284	1026	115.533	4740	520.161	2898.98	1017.27	4780.69	4.69954	2.23252	0.000216886	0.0291366	3.66377	gi|18419633|gb|AAL69383.1|AF462220_1putative HSP 70 [Narcissus pseudonarcissus]
c42776_g1_i1	1814	967	17.0477	4518	77.6223	2757.78	958.77	4556.78	4.75274	2.24876	0.000202412	0.027605	3.69376	gi|225465032|ref|XP_002264774.1|PREDICTED: uncharacterized protein LOC100249643 [Vitis vinifera]
c24301_g2_i1	595	395	21.2304	1850	96.902	1128.76	391.638	1865.88	4.7643	2.25226	0.000422948	0.0476361	3.37371	gi|470123332|ref|XP_004297681.1|PREDICTED: probable galacturonosyltransferase-like 9-like [Fragaria vesca subsp. vesca]
c33190_g2_i1	1548	541	11.1764	2562	51.5805	1560.19	536.396	2583.99	4.81732	2.26823	0.000276167	0.0347947	3.55883	gi|225426819|ref|XP_002283139.1|PREDICTED: heat stress transcription factor B-2b [Vitis vinifera]
c30837_g6_i1	228	393	55.1233	1862	254.52	1133.82	389.655	1877.98	4.8196	2.26891	0.000384467	0.0440813	3.41514	gi|27362885|gb|AAN87001.1|HSP70 [Populus alba]
c20625_g1_i1	1382	454	10.5057	2156	48.6204	1312.32	450.136	2174.51	4.83078	2.27226	0.000320703	0.0381432	3.4939	gi|297737551|emb|CBI26752.3|unnamed protein product [Vitis vinifera]
c33482_g11_i2	1167	1448	39.6803	7017	187.395	4256.45	1435.68	7077.23	4.92955	2.30145	0.000118385	0.0178986	3.9267	gi|388520979|gb|AFK48551.1|unknown [Medicago truncatula]
c26614_g1_i1	2116	2453	37.0731	12068	177.745	7301.86	2432.12	12171.6	5.00451	2.32323	8.63825e-05	0.0139088	4.06357	gi|118485828|gb|ABK94761.1|unknown [Populus trichocarpa]
c25067_g1_i1	1512	8385	177.349	41541	856.255	25105.6	8313.64	41897.6	5.03962	2.33332	6.71936e-05	0.0113519	4.17267	gi|255579712|ref|XP_002530695.1|mitochondrial dicarboxylate carrier protein, putative [Ricinus communis] >gnl|BL_ORD_ID|442532 mitochondrial dicarboxylate carrier protein, putative [Ricinus communis]
c29505_g3_i1	614	287	14.9483	1422	72.1787	859.382	284.557	1434.21	5.04013	2.33346	0.000392141	0.0447311	3.40656	gi|224108225|ref|XP_002314767.1|predicted protein [Populus trichocarpa] >gnl|BL_ORD_ID|421569 predicted protein [Populus trichocarpa]
c29505_g2_i3	1515	324	6.83927	1617	33.2641	976.061	321.243	1630.88	5.07679	2.34392	0.000309813	0.0374471	3.5089	gi|462423935|gb|EMJ28198.1|hypothetical protein PRUPE_ppa001577mg [Prunus persica]
c33896_g11_i2	2425	990	13.0557	4945	63.5525	2984.51	981.574	4987.45	5.08107	2.34513	0.000107579	0.0164884	3.96827	gi|298205054|emb|CBI38350.3|unnamed protein product [Vitis vinifera]
c31003_g5_i1	1733	1130	20.8525	5717	102.813	3443.23	1120.38	5766.07	5.14652	2.3636	8.86213e-05	0.0141164	4.05246	gi|291621301|dbj|BAI94488.1|GRAS family transcription factor [Dianthus caryophyllus]
c32990_g4_i1	1336	353	8.44978	1791	41.7799	1078.18	349.996	1806.37	5.16113	2.36769	0.000238336	0.031357	3.62281	gi|31879436|dbj|BAC77696.1|salt-induced protein [Atriplex nummularia]
c33190_g2_i2	1642	476	9.27067	2420	45.9325	1456.36	471.949	2440.77	5.17169	2.37064	0.000164416	0.0235792	3.78406	gi|147852112|emb|CAN82265.1|hypothetical protein VITISV_009283 [Vitis vinifera]
c32215_g4_i1	791	427	17.2635	2177	85.7748	1309.53	423.366	2195.69	5.18626	2.3747	0.000180608	0.0252517	3.74326	gi|357441225|ref|XP_003590890.1|F-box protein PP2-B1 [Medicago truncatula] >gnl|BL_ORD_ID|786954 F-box protein PP2-B1 [Medicago truncatula]
c33358_g13_i2	2650	1051	12.6834	5440	63.978	3264.38	1042.06	5486.7	5.26526	2.39651	7.42078e-05	0.0122397	4.12955	gi|224079171|ref|XP_002305779.1|predicted protein [Populus trichocarpa] >gnl|BL_ORD_ID|407701 predicted protein [Populus trichocarpa]
c28458_g5_i1	806	245	9.72094	1279	49.4553	766.447	242.915	1289.98	5.31042	2.40882	0.000316334	0.0380292	3.49985	gi|357483613|ref|XP_003612093.1|Beta-galactosidase [Medicago truncatula] >gnl|BL_ORD_ID|813037 Beta-galactosidase [Medicago truncatula]
c24765_g1_i1	751	217	9.24054	1158	48.0559	691.547	215.153	1167.94	5.42841	2.44053	0.000320635	0.0381432	3.49399	gi|225424266|ref|XP_002284527.1|PREDICTED: MLP-like protein 28 [Vitis vinifera] >gnl|BL_ORD_ID|189300 hypothetical protein VITISV_033952 [Vitis vinifera] >gnl|BL_ORD_ID|189300 unnamed protein product [Vitis vinifera]
c30837_g2_i2	669	1424	68.0709	7750	361.038	4614.2	1411.88	7816.52	5.53625	2.46891	3.93093e-05	0.00724476	4.40551	gi|3986691|gb|AAC84134.1|heat shock protein [Cichorium intybus]
c23184_g1_i3	1624	1009	19.8693	5579	107.065	3313.65	1000.41	5626.89	5.62457	2.49174	4.01533e-05	0.00732089	4.39628	gi|40645752|dbj|BAD06717.1|WRKY transcription factor 1 [Spinacia oleracea]
c5060_g1_i1	1035	1147	35.4406	6350	191.21	3770.87	1137.24	6404.51	5.63163	2.49355	3.69073e-05	0.0069164	4.43289	gi|356545723|ref|XP_003541285.1|PREDICTED: LOB domain-containing protein 41-like [Glycine max]
c30312_g3_i1	554	307	17.7217	1707	96.0288	1013.02	304.387	1721.65	5.65613	2.49981	0.000124716	0.0186659	3.90408	gi|224099733|ref|XP_002311597.1|predicted protein [Populus trichocarpa] >gnl|BL_ORD_ID|410226 predicted protein [Populus trichocarpa]
c11199_g1_i1	1367	2325	54.3916	12930	294.787	7673.1	2305.21	13041	5.65717	2.50008	2.67607e-05	0.00523489	4.5725	gi|147778641|emb|CAN71723.1|hypothetical protein VITISV_012222 [Vitis vinifera]
c24710_g1_i3	595	164	8.81463	913	47.8224	541.721	162.604	920.837	5.66306	2.50158	0.000379847	0.0437269	3.42039	gi|462403121|gb|EMJ08678.1|hypothetical protein PRUPE_ppa010337mg [Prunus persica]
c27860_g1_i2	1679	486	9.25684	2706	50.229	1605.55	481.864	2729.23	5.6639	2.5018	6.83006e-05	0.0114522	4.16558	gi|224118998|ref|XP_002331300.1|predicted protein [Populus trichocarpa] >gnl|BL_ORD_ID|431006 predicted protein [Populus trichocarpa]
c42627_g1_i1	980	388	12.6614	2166	68.8827	1284.65	384.698	2184.59	5.67872	2.50557	8.68639e-05	0.013936	4.06116	gi|15239904|ref|NP_199759.1|Ca2+-binding protein 1 [Arabidopsis thaliana] >gnl|BL_ORD_ID|1036402 AT5g49480 [Arabidopsis thaliana] >gnl|BL_ORD_ID|1036402 AT5g49480/K6M13_2 [Arabidopsis thaliana] >gnl|BL_ORD_ID|1036402 NaCl-inducible Ca2+-binding protein-like; calmodulin-like [Arabidopsis thaliana] >gnl|BL_ORD_ID|1036402 AT5g49480/K6M13_2 [Arabidopsis thaliana] >gnl|BL_ORD_ID|1036402 Ca2+-binding p…
c37690_g1_i1	1353	778	18.389	4378	100.845	2593.48	771.379	4415.58	5.72427	2.51709	4.02148e-05	0.00732089	4.39561	gi|225432588|ref|XP_002277866.1|PREDICTED: probable carboxylesterase 2-like [Vitis vinifera]
c31450_g2_i1	700	151	6.89853	866	38.5565	511.574	149.715	873.434	5.83398	2.54448	0.000349395	0.0407942	3.45668	gi|297740093|emb|CBI30275.3|unnamed protein product [Vitis vinifera]
c34061_g1_i6	1946	156	2.56365	899	14.3978	530.695	154.672	906.717	5.86218	2.55144	0.000311788	0.0375839	3.50614	gi|359474203|ref|XP_002270239.2|PREDICTED: transcription factor GLABRA 3-like [Vitis vinifera]
c27470_g5_i1	846	184	6.95544	1063	39.1598	627.279	182.434	1072.12	5.87678	2.55503	0.000215424	0.0290276	3.66671	gi|372477642|gb|AEX97056.1|glutathione peroxidase [Copaifera officinalis]
c32523_g3_i1	742	201	8.66302	1169	49.1008	689.162	199.289	1179.03	5.91619	2.56467	0.000169998	0.0242239	3.76956	gi|359497280|ref|XP_003635472.1|PREDICTED: G-type lectin S-receptor-like serine/threonine-protein kinase At1g11300-like [Vitis vinifera]
c24769_g2_i1	1507	163	3.45901	949	19.626	559.379	161.613	957.146	5.92247	2.5662	0.000258806	0.0329801	3.58702	gi|225440067|ref|XP_002282335.1|PREDICTED: uncharacterized protein LOC100244817 [Vitis vinifera] >gnl|BL_ORD_ID|478538 unnamed protein product [Vitis vinifera]
c18789_g2_i1	1287	1091	27.1096	6451	156.216	3794.04	1081.71	6506.37	6.01487	2.58853	1.97447e-05	0.00398477	4.70455	gi|462401326|gb|EMJ06883.1|hypothetical protein PRUPE_ppa009650mg [Prunus persica]
c27504_g2_i2	1549	137	2.82844	824	16.5788	483.454	135.834	831.073	6.1183	2.61313	0.000286324	0.0354731	3.54314	gi|255568452|ref|XP_002525200.1|conserved hypothetical protein [Ricinus communis] >gnl|BL_ORD_ID|447981 conserved hypothetical protein [Ricinus communis]
c35443_g7_i3	1826	1755	30.7365	10567	180.355	6198.88	1740.06	10657.7	6.12489	2.61468	1.32203e-05	0.00283479	4.87876	gi|6831519|sp|Q05957.1|PDP_DIACARecName: Full=Petal death protein; AltName: Full=Citramalate lyase; AltName: Full=Oxalacetic hydrolase; AltName: Full=PSR132; Flags: Precursor >gnl|BL_ORD_ID|1036308 Chain A, Petal Death Protein Psr132 With Cysteine-Linked Glutaraldehyde Forming A Thiohemiacetal Adduct >gnl|BL_ORD_ID|1036308 Chain B, Petal Death Protein Psr132 With Cysteine-Linked Glutaraldehyde Fo…
c32482_g1_i4	883	145	5.25152	876	30.9187	513.643	143.766	883.519	6.14554	2.61954	0.000241054	0.0315285	3.61789	gi|359488234|ref|XP_003633724.1|PREDICTED: putative germin-like protein 2-1-like [Vitis vinifera]
c68041_g1_i1	1368	3325	77.729	20154	459.148	11811.9	3296.7	20327	6.16586	2.6243	1.03566e-05	0.00225325	4.98478	gi|4666360|gb|AAD26942.1|AF119050_1zinc-finger protein 1 [Datisca glomerata]
c67684_g1_i1	1039	169	5.20174	1034	31.0158	605.219	167.562	1042.88	6.22383	2.6378	0.000152244	0.0223363	3.81746	gi|297841795|ref|XP_002888779.1|hypothetical protein ARALYDRAFT_476162 [Arabidopsis lyrata subsp. lyrata] >gnl|BL_ORD_ID|647170 hypothetical protein ARALYDRAFT_476162 [Arabidopsis lyrata subsp. lyrata]
c26379_g3_i1	1042	515	15.8058	3252	97.2659	1895.27	510.617	3279.91	6.42343	2.68334	1.85278e-05	0.00379063	4.73218	gi|462411741|gb|EMJ16790.1|hypothetical protein PRUPE_ppa007663mg [Prunus persica]
c23530_g1_i1	626	130	6.6412	822	40.9237	478.975	128.894	829.056	6.4321	2.68529	0.000207343	0.0281085	3.68331	gi|357441591|ref|XP_003591073.1|RING finger family protein [Medicago truncatula] >gnl|BL_ORD_ID|217023 RING finger family protein [Medicago truncatula] >gnl|BL_ORD_ID|217023 unknown [Medicago truncatula]
c19837_g1_i4	1148	164	4.56856	1037	28.1523	604.253	162.604	1045.9	6.43219	2.68531	0.000119703	0.0180367	3.9219	gi|459649445|gb|AGG76001.1|annexin AnxGb5 [Gossypium barbadense]
c20250_g1_i1	550	229	13.3153	1457	82.5609	848.279	227.051	1469.51	6.47214	2.69424	5.64619e-05	0.00987552	4.24824	gi|1850968|gb|AAB48305.1|Hs1pro-1 [Beta procumbens]
c67695_g1_i1	1107	274	7.91554	1752	49.3247	1019.35	271.668	1767.04	6.5044	2.70142	3.89482e-05	0.007208	4.40951	gi|470132445|ref|XP_004302092.1|PREDICTED: uncharacterized protein LOC101292320 [Fragaria vesca subsp. vesca]
c30837_g2_i1	800	2299	91.9023	14703	572.788	8554.32	2279.43	14829.2	6.50565	2.70169	6.52876e-06	0.00147413	5.18517	gi|409893161|gb|AFV46216.1|hypothetical protein, partial [Scutellaria baicalensis]
c67576_g1_i1	1668	320	6.13524	2052	38.3406	1193.45	317.277	2069.61	6.52306	2.70555	2.94447e-05	0.00563633	4.53099	gi|350535437|ref|NP_001234706.1|uncharacterized protein LOC100134881 [Solanum lycopersicum] >gnl|BL_ORD_ID|206064 unknown [Solanum lycopersicum]
c439_g1_i1	3232	4552	45.041	29234	281.9	16999.1	4513.26	29484.9	6.53296	2.70774	5.41222e-06	0.00128399	5.26662	gi|225457237|ref|XP_002284179.1|PREDICTED: chaperone protein ClpB1 [Vitis vinifera]
c35681_g4_i6	783	244	9.96565	1574	62.65	914.717	241.923	1587.51	6.56204	2.71414	4.38211e-05	0.00784926	4.35832	gi|449520722|ref|XP_004167382.1|PREDICTED: tetratricopeptide repeat protein 13-like [Cucumis sativus]
c29238_g3_i1	1223	128	3.34704	834	21.2529	484.035	126.911	841.159	6.62796	2.72857	0.000163854	0.0235743	3.78554	gi|402810024|gb|AFR11232.1|calcium dependent protein kinase 3 [Chenopodium album]
c17446_g1_i1	1027	162	5.04454	1059	32.1368	614.356	160.621	1068.09	6.64974	2.7333	8.98639e-05	0.0142634	4.04641	gi|225424584|ref|XP_002282147.1|PREDICTED: myosin heavy chain kinase B-like [Vitis vinifera]
c25096_g2_i1	797	1166	46.7862	7630	298.362	4425.79	1156.08	7695.49	6.65656	2.73478	6.76434e-06	0.00150848	5.16977	gi|224061809|ref|XP_002300609.1|predicted protein [Populus trichocarpa] >gnl|BL_ORD_ID|401670 predicted protein [Populus trichocarpa]
c30837_g7_i1	1343	11831	281.723	77734	1803.9	45065.8	11730.3	78401.3	6.68365	2.74064	3.89142e-06	0.000991779	5.40989	gi|30962610|gb|AAP42157.1|AF509339_1heat shock protein 70 [Saussurea medusa]
c4545_g1_i1	1608	174	3.46051	1171	22.696	676.785	172.519	1181.05	6.84592	2.77524	5.76994e-05	0.0100134	4.23883	gi|460392828|ref|XP_004242015.1|PREDICTED: putative DNA-binding protein ESCAROLA-like [Solanum lycopersicum]
c8586_g1_i1	1944	898	14.7726	6132	98.3068	3537.5	890.357	6184.64	6.94624	2.79623	5.08874e-06	0.00122683	5.29339	gi|502155002|ref|XP_004509925.1|PREDICTED: uncharacterized protein LOC101501956 isoform X2 [Cicer arietinum]
c27231_g1_i1	472	88	5.96236	602	39.7496	347.209	87.2511	607.167	6.95886	2.79885	0.000293821	0.0361012	3.53192	gi|255547129|ref|XP_002514622.1|conserved hypothetical protein [Ricinus communis] >gnl|BL_ORD_ID|458505 conserved hypothetical protein [Ricinus communis]
c27504_g2_i6	1407	99	2.25019	681	15.0845	392.502	98.1574	686.846	6.99739	2.80682	0.000199142	0.027329	3.70084	gi|224069308|ref|XP_002326326.1|predicted protein [Populus trichocarpa] >gnl|BL_ORD_ID|394187 predicted protein [Populus trichocarpa]
c30410_g3_i1	1698	181	3.40893	1246	22.8696	718.078	179.46	1256.7	7.00267	2.8079	4.22867e-05	0.00763574	4.3738	gi|470104885|ref|XP_004288823.1|PREDICTED: uncharacterized protein LOC101303940 [Fragaria vesca subsp. vesca]
c31161_g1_i3	2364	201	2.71911	1400	18.4569	805.653	199.289	1412.02	7.08526	2.82482	2.99562e-05	0.00570973	4.52351	gi|259121407|gb|ACV92023.1|WRKY transcription factor 21 [(Populus tomentosa x P. bolleana) x P. tomentosa]
c27504_g1_i1	884	103	3.72617	723	25.4896	415.665	102.123	729.206	7.14044	2.83601	0.000147792	0.0218267	3.83035	gi|346456302|gb|AEO31513.1|WRKY transcription factor 29-4 [Dimocarpus longan]
c25342_g1_i1	2350	912	12.4109	6426	85.2218	3692.7	904.238	6481.16	7.16754	2.84148	3.61791e-06	0.000932732	5.44154	gi|1814407|gb|AAB41898.1|H+-transporting ATPase [Mesembryanthemum crystallinum]
c22647_g1_i1	369	72	6.23998	520	43.9192	297.925	71.3872	524.464	7.34674	2.8771	0.000335533	0.0394858	3.47426	gi|462397934|gb|EMJ03602.1|hypothetical protein PRUPE_ppa009513mg [Prunus persica]
c35426_g6_i4	1667	1587	30.4452	11549	215.917	6610.81	1573.49	11648.1	7.40272	2.88806	1.90514e-06	0.000560707	5.72007	gi|57471999|gb|AAW51125.1|putative alcohol acyl-transferases [Cucumis melo]
c27093_g1_i2	1819	735	12.9221	5353	91.7154	3063.85	728.745	5398.95	7.40856	2.88919	2.99293e-06	0.000799326	5.5239	gi|255571505|ref|XP_002526700.1|transcription factor, putative [Ricinus communis] >gnl|BL_ORD_ID|446547 transcription factor, putative [Ricinus communis]
c31858_g2_i2	1111	203	5.84332	1490	41.7975	852.031	201.272	1502.79	7.46645	2.90042	1.72239e-05	0.0035565	4.76387	gi|255545648|ref|XP_002513884.1|conserved hypothetical protein [Ricinus communis] >gnl|BL_ORD_ID|459240 conserved hypothetical protein [Ricinus communis]
c32317_g2_i1	532	198	11.9023	1470	86.1159	839.467	196.315	1482.62	7.55225	2.91691	1.61632e-05	0.00336867	4.79147	gi|302142847|emb|CBI20142.3|unnamed protein product [Vitis vinifera]
c29258_g4_i1	426	107	8.03252	808	59.1125	460.513	106.089	814.936	7.6816	2.94141	6.6245e-05	0.0112342	4.17885	gi|18000068|gb|AAL54885.1|AF092914_1cytochrome P450-dependent fatty acid hydroxylase [Vicia sativa]
c33572_g2_i1	540	93	5.50765	708	40.8618	403.143	92.2085	714.077	7.74416	2.95311	9.33763e-05	0.0145618	4.02976	gi|255555345|ref|XP_002518709.1|serine-threonine protein kinase, plant-type, putative [Ricinus communis] >gnl|BL_ORD_ID|454426 serine-threonine protein kinase, plant-type, putative [Ricinus communis]
c22110_g1_i2	1744	1093	20.0425	8341	149.056	4748.15	1083.7	8412.6	7.76286	2.95659	1.37227e-06	0.000428003	5.86256	gi|297836810|ref|XP_002886287.1|DNAJ heat shock family protein [Arabidopsis lyrata subsp. lyrata] >gnl|BL_ORD_ID|644766 DNAJ heat shock family protein [Arabidopsis lyrata subsp. lyrata]
c16496_g1_i1	320	226	22.5858	1729	168.393	983.959	224.077	1743.84	7.78235	2.96021	8.94126e-06	0.00196448	5.0486	gi|470134836|ref|XP_004303242.1|PREDICTED: probable WRKY transcription factor 40-like [Fragaria vesca subsp. vesca]
c28446_g1_i3	896	103	3.67626	799	27.7918	453.991	102.123	805.858	7.89103	2.98021	5.70865e-05	0.00994576	4.24347	gi|224100683|ref|XP_002311972.1|predicted protein [Populus trichocarpa] >gnl|BL_ORD_ID|410584 predicted protein [Populus trichocarpa]
c32387_g3_i2	864	373	13.8061	2905	104.788	1649.88	369.825	2929.94	7.92248	2.98595	3.09848e-06	0.000815915	5.50885	gi|356555720|ref|XP_003546178.1|PREDICTED: cucumber peeling cupredoxin-like [Glycine max]
c16544_g1_i1	886	88	3.17634	686	24.1306	389.57	87.2511	691.889	7.92986	2.9873	8.8533e-05	0.0141164	4.05289	gi|27529822|dbj|BAC53926.1|NtEPc-like protein [Nicotiana tabacum]
c33572_g4_i1	648	74	3.65203	587	28.2319	332.704	73.3702	592.039	8.0692	3.01243	0.000131942	0.0196814	3.87962	gi|460406616|ref|XP_004248758.1|PREDICTED: uncharacterized protein At4g06744-like [Solanum lycopersicum]
c24301_g3_i1	789	154	6.24196	1231	48.6249	697.128	152.689	1241.57	8.13133	3.02349	1.36553e-05	0.00291408	4.8647	gi|224100379|ref|XP_002311853.1|glycosyltransferase, CAZy family GT8 [Populus trichocarpa] >gnl|BL_ORD_ID|410469 glycosyltransferase, CAZy family GT8 [Populus trichocarpa]
c27685_g1_i1	1527	2854	59.7712	22963	468.67	12994.9	2829.71	23160.1	8.18462	3.03292	5.31712e-07	0.000179658	6.27432	gi|299889025|dbj|BAJ10395.1|xyloglucan endotransglucosylase/hydrolase [Dianthus caryophyllus]
c31455_g1_i1	609	54	2.83566	437	22.3636	247.146	53.5404	440.751	8.23212	3.04126	0.000324973	0.0384459	3.48815	gi|224125776|ref|XP_002319672.1|predicted protein [Populus trichocarpa] >gnl|BL_ORD_ID|416497 predicted protein [Populus trichocarpa]
c6390_g1_i1	1035	798	24.657	6503	195.817	3675.01	791.208	6558.82	8.28962	3.05131	8.27942e-07	0.000269541	6.082	gi|460369115|ref|XP_004230409.1|PREDICTED: 22.7 kDa class IV heat shock protein-like [Solanum lycopersicum]
c1728_g1_i1	774	61	2.52038	501	20.1732	282.891	60.4808	505.301	8.35472	3.06259	0.000185726	0.0258056	3.73113	gi|225451024|ref|XP_002284899.1|PREDICTED: E3 ubiquitin-protein ligase ATL6 isoform 1 [Vitis vinifera] >gnl|BL_ORD_ID|200629 hypothetical protein VITISV_011102 [Vitis vinifera]
c10344_g1_i2	919	137	4.76741	1127	38.2196	636.254	135.834	1136.67	8.36811	3.0649	1.382e-05	0.00293517	4.85949	gi|255740177|gb|ACU31845.1|thaumatin-like protein [Nepenthes x henryana]
c31788_g3_i1	1199	65	1.73369	546	14.1922	307.567	64.4468	550.687	8.54483	3.09505	0.000120726	0.0181296	3.9182	gi|462406810|gb|EMJ12274.1|hypothetical protein PRUPE_ppa017336mg [Prunus persica]
c24341_g1_i1	813	4190	164.817	35225	1350.32	19840.9	4154.34	35527.4	8.55187	3.09624	3.03527e-07	0.000110964	6.5178	gi|315932728|gb|ADU55794.1|HSP18.1B [Citrullus lanatus]
c25132_g1_i1	455	181	12.7217	1525	104.457	858.775	179.46	1538.09	8.57068	3.09941	5.2322e-06	0.00125463	5.28132	gi|460365665|ref|XP_004228721.1|PREDICTED: protein PLANT CADMIUM RESISTANCE 2-like [Solanum lycopersicum]
c28968_g1_i2	1014	50	1.57692	422	12.9704	237.598	49.5745	425.622	8.58552	3.10191	0.000296733	0.0361601	3.52763	gi|495025618|gb|AGL39689.1|NAC transcription factor 033 [Jatropha curcas]
c38149_g1_i1	1312	108	2.63249	922	21.9016	518.498	107.081	929.914	8.68423	3.1184	1.88533e-05	0.00383962	4.72461	gi|255573722|ref|XP_002527782.1|Pectinesterase-1 precursor, putative [Ricinus communis] >gnl|BL_ORD_ID|445423 Pectinesterase-1 precursor, putative [Ricinus communis]
c32523_g4_i1	1581	125	2.52846	1094	21.5657	613.663	123.936	1103.39	8.9029	3.15427	9.34454e-06	0.00204302	5.02944	gi|359496523|ref|XP_003635255.1|PREDICTED: G-type lectin S-receptor-like serine/threonine-protein kinase At1g11330-like [Vitis vinifera]
c26063_g1_i2	800	69	2.75827	604	23.5302	338.799	68.4128	609.185	8.90455	3.15454	6.59234e-05	0.0112223	4.18096	gi|224097242|ref|XP_002310889.1|predicted protein [Populus trichocarpa] >gnl|BL_ORD_ID|412484 predicted protein [Populus trichocarpa]
c32139_g3_i2	1065	133	3.99374	1195	34.97	668.563	131.868	1205.26	9.13988	3.19217	5.88809e-06	0.0013607	5.23003	gi|224086140|ref|XP_002307830.1|predicted protein [Populus trichocarpa] >gnl|BL_ORD_ID|415772 predicted protein [Populus trichocarpa]
c35364_g9_i1	634	145	7.31402	1315	64.6419	735.027	143.766	1326.29	9.22533	3.2056	4.17072e-06	0.00105095	5.37979	gi|302141744|emb|CBI18947.3|unnamed protein product [Vitis vinifera]
c21985_g1_i1	918	363	12.6457	3294	111.83	1841.09	359.911	3322.28	9.23083	3.20646	5.96705e-07	0.000197138	6.22424	gi|255547712|ref|XP_002514913.1|conserved hypothetical protein [Ricinus communis] >gnl|BL_ORD_ID|458244 conserved hypothetical protein [Ricinus communis]
c31161_g2_i1	528	60	3.63408	547	32.2873	305.592	59.4894	551.695	9.27385	3.21317	7.43698e-05	0.0122397	4.1286	gi|346456316|gb|AEO31520.1|WRKY transcription factor-like 4 [Dimocarpus longan]
c34292_g2_i1	596	54	2.89751	512	26.7733	284.968	53.5404	516.395	9.64496	3.26977	7.63846e-05	0.0124792	4.11699	gi|255587740|ref|XP_002534379.1|pak inhibitor skb15, putative [Ricinus communis] >gnl|BL_ORD_ID|438864 pak inhibitor skb15, putative [Ricinus communis]
c27537_g3_i1	1633	1165	22.8148	11134	212.492	6192.33	1155.08	11229.6	9.72186	3.28123	1.07736e-07	4.62032e-05	6.96764	gi|124294787|gb|ABN03967.1|acidic chitinase [Gossypium hirsutum]
c34932_g1_i1	1374	72	1.6758	696	15.787	386.681	71.3872	701.974	9.83333	3.29768	2.08922e-05	0.00417854	4.68002	gi|449476522|ref|XP_004154760.1|PREDICTED: LOW QUALITY PROTEIN: receptor-like protein kinase FERONIA-like [Cucumis sativus]
c35742_g1_i1	931	71	2.43886	687	22.9977	381.646	70.3957	692.897	9.84288	3.29908	2.17972e-05	0.00434007	4.6616	gi|356496189|ref|XP_003516952.1|PREDICTED: probable xyloglucan endotransglucosylase/hydrolase protein 30-like [Glycine max]
c18519_g1_i2	1342	48	1.14384	467	10.8453	259.3	47.5915	471.009	9.89691	3.30698	9.52569e-05	0.0148033	4.0211	gi|171906254|gb|ACB56924.1|glycosyltransferase UGT88A8 [Hieracium pilosella]
c43712_g1_i1	1329	375	9.02368	3685	86.4152	2044.22	371.808	3716.63	9.99609	3.32136	2.292e-07	8.66319e-05	6.63978	gi|357487061|ref|XP_003613818.1|RING finger protein [Medicago truncatula] >gnl|BL_ORD_ID|814609 RING finger protein [Medicago truncatula]
c2493_g1_i1	431	42	3.11637	418	30.2257	231.615	41.6425	421.588	10.124	3.3397	0.000132487	0.0196969	3.87783	gi|225436777|ref|XP_002268050.1|PREDICTED: glutaredoxin-C13 [Vitis vinifera]
c32107_g1_i1	1918	1190	19.8416	11877	192.99	6579.41	1179.87	11979	10.1528	3.3438	6.47219e-08	3.00694e-05	7.18895	gi|52839676|dbj|BAD52003.1|UDP-glucose:flavonoid 3-O-glucosyltransferase [Dianthus caryophyllus]
c35707_g4_i1	693	92	4.24553	919	41.3295	509.053	91.217	926.889	10.1614	3.34502	6.05546e-06	0.00139216	5.21785	gi|358348670|ref|XP_003638367.1|Receptor-like protein kinase [Medicago truncatula] >gnl|BL_ORD_ID|806590 Receptor-like protein kinase [Medicago truncatula]
c30309_g3_i1	546	54	3.16285	550	31.3941	304.131	53.5404	554.721	10.3608	3.37306	3.78575e-05	0.00703535	4.42185	gi|115461689|ref|NP_001054444.1|Os05g0110900 [Oryza sativa Japonica Group] >gnl|BL_ORD_ID|42125 putative protein kinase [Oryza sativa] >gnl|BL_ORD_ID|42125 unknown protein [Oryza sativa Japonica Group] >gnl|BL_ORD_ID|42125 Os05g0110900 [Oryza sativa Japonica Group] >gnl|BL_ORD_ID|42125 unnamed protein product [Oryza sativa Japonica Group] >gnl|BL_ORD_ID|42125 hypothetical protein OsJ_16858 [Oryza…
c54866_g1_i1	1367	114	2.66694	1172	26.72	647.545	113.03	1182.06	10.458	3.38653	2.13634e-06	0.000614729	5.67033	gi|388493994|gb|AFK35063.1|unknown [Lotus japonicus]
c31252_g2_i1	764	61	2.55337	636	25.9443	350.97	60.4808	641.459	10.606	3.40681	1.81801e-05	0.00373663	4.7404	gi|374306742|gb|AEZ06604.1|AMT1;2 [Pyrus pyrifolia]
c61015_g1_i1	906	2357	83.1972	25240	868.238	13896.8	2336.94	25456.7	10.8932	3.44535	2.18593e-08	1.09545e-05	7.66036	gi|502132606|ref|XP_004501443.1|PREDICTED: 17.1 kDa class II heat shock protein-like [Cicer arietinum]
c21839_g1_i1	1260	162	4.1117	1742	43.0879	958.787	160.621	1756.95	10.9385	3.45134	4.49651e-07	0.000159166	6.34712	gi|359496001|ref|XP_002265336.2|PREDICTED: RPM1-interacting protein 4-like [Vitis vinifera]
c33358_g16_i1	646	38	1.88117	411	19.8284	226.102	37.6766	414.528	11.0023	3.45973	9.2921e-05	0.0145618	4.03189	gi|255536749|ref|XP_002509441.1|conserved hypothetical protein [Ricinus communis] >gnl|BL_ORD_ID|461590 conserved hypothetical protein [Ricinus communis]
c64404_g1_i1	904	196	6.9337	2168	74.7427	1190.47	194.332	2186.61	11.2519	3.4921	1.9875e-07	7.64176e-05	6.70169	gi|225468755|ref|XP_002274634.1|PREDICTED: uncharacterized protein LOC100255767 [Vitis vinifera]
c26106_g3_i1	1001	186	5.94232	2105	65.5384	1153.74	184.417	2123.07	11.5123	3.52511	1.7227e-07	6.68124e-05	6.76379	gi|225444724|ref|XP_002277991.1|PREDICTED: serine/threonine-protein kinase At5g01020 [Vitis vinifera] >gnl|BL_ORD_ID|225926 unnamed protein product [Vitis vinifera]
c68209_g1_i1	508	76	4.7844	862	52.8836	472.376	75.3532	869.399	11.5377	3.52828	3.03259e-06	0.000805098	5.51819	gi|224077838|ref|XP_002305430.1|predicted protein [Populus trichocarpa] >gnl|BL_ORD_ID|407381 predicted protein [Populus trichocarpa]
c20296_g2_i1	811	57	2.24766	681	26.17	371.68	56.5149	686.846	12.1534	3.60328	5.63156e-06	0.00132196	5.24937	gi|357482539|ref|XP_003611556.1|Galactomannan galactosyltransferase [Medicago truncatula] >gnl|BL_ORD_ID|812583 Galactomannan galactosyltransferase [Medicago truncatula]
c18519_g2_i1	406	30	2.36305	363	27.865	197.93	29.7447	366.116	12.3086	3.6216	9.33225e-05	0.0145618	4.03001	gi|470104409|ref|XP_004288597.1|PREDICTED: UDP-glycosyltransferase 88A1-like isoform 1 [Fragaria vesca subsp. vesca]
c28446_g2_i1	1410	159	3.60625	1934	42.7479	1054.12	157.647	1950.6	12.3732	3.62915	1.09749e-07	4.66182e-05	6.9596	gi|224109926|ref|XP_002315357.1|predicted protein [Populus trichocarpa] >gnl|BL_ORD_ID|422111 predicted protein [Populus trichocarpa]
c21516_g3_i1	615	21	1.092	258	13.0744	140.518	20.8213	260.215	12.4975	3.64357	0.000416715	0.0471724	3.38016	gi|460391801|ref|XP_004241507.1|PREDICTED: uncharacterized protein LOC101256979 [Solanum lycopersicum] >gnl|BL_ORD_ID|1106549 EDS1 [Solanum lycopersicum]
c27537_g2_i1	433	169	12.4818	2079	149.639	1132.2	167.562	2096.85	12.5139	3.64546	8.11117e-08	3.58184e-05	7.09092	gi|351721779|ref|NP_001236709.1|Chitinase III-A precursor [Glycine max] >gnl|BL_ORD_ID|1036539 Chitinase III-A [Glycine max] >gnl|BL_ORD_ID|1036539 acidic chitinase [Glycine max]
c33099_g1_i5	2269	61	0.859751	755	10.3703	410.981	60.4808	761.481	12.5904	3.65426	2.82493e-06	0.000763604	5.54899	gi|479277773|dbj|BAN15742.1|ABA 8'-hydroxylase [Dianthus caryophyllus]
c26103_g1_i4	1741	541	9.93747	6696	119.866	3644.94	536.396	6753.48	12.5905	3.65426	9.4159e-09	4.99951e-06	8.02614	gi|502105669|ref|XP_004492858.1|PREDICTED: calreticulin-3-like isoform X3 [Cicer arietinum]
c33708_g8_i1	365	20	1.75232	253	21.6026	137.501	19.8298	255.172	12.8681	3.68573	0.000407264	0.0463377	3.39012	gi|470113239|ref|XP_004292832.1|PREDICTED: uncharacterized protein LOC101296545 [Fragaria vesca subsp. vesca]
c8311_g2_i1	734	93	4.05195	1195	50.7399	648.733	92.2085	1205.26	13.071	3.7083	3.26169e-07	0.000118272	6.48656	gi|224110182|ref|XP_002315439.1|predicted protein [Populus trichocarpa] >gnl|BL_ORD_ID|422187 predicted protein [Populus trichocarpa]
c27120_g1_i2	1103	38	1.10176	495	13.9864	268.463	37.6766	499.249	13.2509	3.72802	1.44724e-05	0.00305917	4.83946	gi|225436559|ref|XP_002278123.1|PREDICTED: glucan endo-1,3-beta-glucosidase-like [Vitis vinifera] >gnl|BL_ORD_ID|477867 RecName: Full=Glucan endo-1,3-beta-glucosidase; AltName: Full=(1->3)-beta-glucan endohydrolase; Short=(1->3)-beta-glucanase; AltName: Full=Beta-1,3-endoglucanase; Flags: Precursor
c25616_g3_i1	431	25	1.85498	332	24.007	179.819	24.7872	334.85	13.509	3.75585	9.27113e-05	0.0145618	4.03287	gi|225442835|ref|XP_002285335.1|PREDICTED: acyl-protein thioesterase 2 [Vitis vinifera]
c25229_g1_i1	1121	20	0.570561	267	7.42307	144.561	19.8298	269.292	13.5802	3.76343	0.0002583	0.0329801	3.58788	gi|449439978|ref|XP_004137762.1|PREDICTED: L-type lectin-domain containing receptor kinase S.4-like [Cucumis sativus] >gnl|BL_ORD_ID|1165862 PREDICTED: L-type lectin-domain containing receptor kinase S.4-like [Cucumis sativus]
c48833_g1_i1	923	315	10.9141	4231	142.863	2289.82	312.319	4267.32	13.6633	3.77224	7.23109e-09	3.98165e-06	8.1408	gi|224060749|ref|XP_002300263.1|predicted protein [Populus trichocarpa] >gnl|BL_ORD_ID|406549 predicted protein [Populus trichocarpa]
c28597_g1_i1	584	29	1.58804	410	21.8801	221.136	28.7532	413.519	14.3817	3.84616	2.38318e-05	0.00472409	4.62284	gi|449493243|ref|XP_004159233.1|PREDICTED: LOW QUALITY PROTEIN: uncharacterized protein LOC101226654 [Cucumis sativus]
c61254_g1_i1	1059	175	5.28469	2549	75.0156	1372.2	173.511	2570.88	14.8168	3.88917	9.16893e-09	4.92703e-06	8.03768	gi|214014448|gb|ACJ61874.1|chitinase [Zea mays subsp. parviglumis]
c27178_g2_i2	1022	24	0.750996	351	10.7037	188.904	23.7957	354.013	14.8772	3.89503	4.50142e-05	0.00803071	4.34665	gi|1762632|gb|AAB39555.1|nitrate reductase, partial [Agrostemma githago]
c64347_g1_i1	981	47	1.53217	694	22.048	373.279	46.6	699.957	15.0205	3.90887	1.25131e-06	0.000395814	5.90263	gi|224084630|ref|XP_002307366.1|predicted protein [Populus trichocarpa] >gnl|BL_ORD_ID|415333 predicted protein [Populus trichocarpa]
c25527_g3_i1	663	38	1.83294	574	26.9821	308.302	37.6766	578.927	15.3657	3.94164	2.85197e-06	0.000766269	5.54486	gi|388495660|gb|AFK35896.1|unknown [Lotus japonicus]
c61262_g1_i1	1428	719	16.1019	10942	238.807	5874.4	712.881	11035.9	15.4807	3.9524	5.73982e-10	4.57146e-07	9.2411	gi|462420289|gb|EMJ24552.1|hypothetical protein PRUPE_ppa007446mg [Prunus persica]
c20105_g1_i1	1731	23	0.424921	356	6.4096	190.93	22.8043	359.056	15.7451	3.97683	3.20358e-05	0.00602881	4.49436	gi|255549244|ref|XP_002515676.1|ATP binding protein, putative [Ricinus communis] >gnl|BL_ORD_ID|457513 ATP binding protein, putative [Ricinus communis]
c36352_g1_i1	804	37	1.47171	573	22.2114	307.302	36.6851	577.919	15.7535	3.9776	2.46895e-06	0.000680111	5.60749	gi|462420501|gb|EMJ24764.1|hypothetical protein PRUPE_ppa012254mg [Prunus persica]
c30100_g1_i1	1861	18	0.309317	284	4.75609	152.142	17.8468	286.438	16.0498	4.00448	9.77187e-05	0.0150808	4.01002	gi|225430452|ref|XP_002283260.1|PREDICTED: heparanase-like protein 3-like [Vitis vinifera]
c20407_g1_i1	411	29	2.25649	465	35.2605	248.872	28.7532	468.991	16.3109	4.02777	6.24748e-06	0.00142523	5.20429	gi|75994580|gb|ABA33854.1|phospholipid transfer protein 1 [Zea mays subsp. parviglumis]
c58160_g1_i1	647	18	0.889704	291	14.0174	155.672	17.8468	293.498	16.4454	4.03961	7.77937e-05	0.012663	4.10906	gi|255574738|ref|XP_002528277.1|Disease resistance response protein, putative [Ricinus communis] >gnl|BL_ORD_ID|444947 Disease resistance response protein, putative [Ricinus communis]
c37522_g1_i1	1087	260	7.64929	4308	123.516	2301.38	257.787	4344.98	16.8549	4.0751	7.29166e-10	5.60716e-07	9.13717	gi|356550072|ref|XP_003543414.1|PREDICTED: E3 ubiquitin-protein ligase PUB23-like [Glycine max]
c33572_g3_i1	242	15	1.98223	249	32.0673	133.005	14.8723	251.137	16.8862	4.07777	0.000159763	0.0231475	3.79652	gi|359475350|ref|XP_002282482.2|PREDICTED: uncharacterized protein At4g06744-like [Vitis vinifera]
c25079_g1_i1	1282	162	4.04114	2730	66.367	1457.03	160.621	2753.43	17.1424	4.0995	1.7506e-09	1.18301e-06	8.75681	gi|30060265|gb|AAP13054.1|anthocyanidin synthase [Gypsophila elegans]
c54719_g1_i1	1550	135	2.78535	2304	46.3264	1228.81	133.851	2323.78	17.3609	4.11777	2.5312e-09	1.63614e-06	8.59667	gi|296089475|emb|CBI39294.3|unnamed protein product [Vitis vinifera]
c30085_g1_i2	1003	14	0.44638	243	7.55063	129.483	13.8808	245.086	17.6564	4.14212	0.000154378	0.022556	3.81141	gi|38112427|gb|AAR11299.1|lectin-like receptor kinase 7;2 [Medicago truncatula]
c20696_g1_i1	1041	12	0.368645	210	6.28704	111.85	11.8979	211.803	17.8017	4.15395	0.000320666	0.0381432	3.49395	gi|462414454|gb|EMJ19191.1|hypothetical protein PRUPE_ppa005629mg [Prunus persica]
c35516_g1_i1	463	11	0.759782	197	13.2606	104.799	10.9064	198.691	18.2179	4.18728	0.000412124	0.0467713	3.38497	gi|224066775|ref|XP_002302209.1|predicted protein [Populus trichocarpa] >gnl|BL_ORD_ID|403182 predicted protein [Populus trichocarpa]
c22876_g2_i1	752	104	4.42276	1864	77.2513	991.558	103.115	1880	18.2321	4.18841	3.22815e-09	1.97231e-06	8.49105	gi|462411207|gb|EMJ16256.1|hypothetical protein PRUPE_ppa012217mg [Prunus persica]
c17886_g2_i1	547	12	0.70157	216	12.3068	114.876	11.8979	217.854	18.3103	4.19459	0.000252987	0.0325172	3.5969	gi|351721533|ref|NP_001238492.1|cysteine-rich protein precursor [Glycine max] >gnl|BL_ORD_ID|555630 cysteine-rich protein [Glycine max]
c4396_g2_i1	1164	26	0.714328	469	12.5573	249.402	25.7787	473.026	18.3495	4.19767	3.10992e-06	0.000815915	5.50725	gi|224148749|ref|XP_002336706.1|predicted protein [Populus trichocarpa] >gnl|BL_ORD_ID|397009 predicted protein [Populus trichocarpa]
c18519_g1_i1	394	11	0.89284	200	15.8202	106.312	10.9064	201.717	18.4953	4.20909	0.000364331	0.0423164	3.4385	gi|283362114|dbj|BAI65910.1|UDP-sugar:glycosyltransferase [Forsythia x intermedia]
c15800_g1_i1	1192	47	1.26095	861	22.5115	457.495	46.6	868.391	18.635	4.21994	8.92959e-08	3.86669e-05	7.04917	gi|224068939|ref|XP_002326236.1|predicted protein [Populus trichocarpa] >gnl|BL_ORD_ID|394106 predicted protein [Populus trichocarpa]
c33244_g15_i3	984	82	2.66499	1517	48.0472	805.662	81.3021	1530.02	18.819	4.23412	5.42438e-09	3.18333e-06	8.26565	gi|449503271|ref|XP_004161919.1|PREDICTED: E3 ubiquitin-protein ligase RING1-like [Cucumis sativus]
c24440_g1_i1	1017	11	0.345899	211	6.46605	111.859	10.9064	212.811	19.5125	4.28633	0.000232705	0.0308252	3.63319	gi|357490877|ref|XP_003615726.1|Protein phosphatase 2C [Medicago truncatula] >gnl|BL_ORD_ID|816411 Protein phosphatase 2C [Medicago truncatula]
c23937_g1_i1	374	23	1.96668	442	36.8323	234.299	22.8043	445.794	19.5487	4.289	3.14556e-06	0.000820439	5.5023	gi|297740781|emb|CBI30963.3|unnamed protein product [Vitis vinifera]
c18381_g1_i1	1046	626	19.139	12047	358.943	6385.54	620.672	12150.4	19.5762	4.29103	3.33821e-11	3.72218e-08	10.4765	gi|306595235|gb|ADN03965.1|heat shock cognate 70 kDa protein [Phytolacca acinosa]
c32772_g4_i1	397	11	0.886094	213	16.7212	112.867	10.9064	214.828	19.6975	4.29994	0.000214625	0.0290075	3.66832	gi|298204495|emb|CBI23770.3|unnamed protein product [Vitis vinifera]
c21991_g1_i1	863	47	1.74166	913	32.9714	483.719	46.6	920.837	19.7605	4.30454	4.19793e-08	2.03513e-05	7.37696	gi|444792485|gb|AGE12484.1|pathogenesis-related protein [Spinacia oleracea]
c16700_g1_i1	729	35	1.53539	685	29.2847	362.791	34.7021	690.88	19.9089	4.31534	2.0209e-07	7.70378e-05	6.69445	gi|356541103|ref|XP_003539022.1|PREDICTED: ethylene-responsive transcription factor 5-like [Glycine max]
c29164_g2_i1	734	38	1.65564	764	32.4396	404.117	37.6766	770.558	20.4519	4.35416	8.87958e-08	3.86669e-05	7.05161	gi|7453849|gb|AAF63024.1|AF244921_1peroxidase prx12 precursor [Spinacia oleracea]
c32330_g1_i10	784	11	0.448698	222	8.825	117.406	10.9064	223.906	20.5298	4.35965	0.000149507	0.0220071	3.82534	gi|224122612|ref|XP_002330525.1|predicted protein [Populus trichocarpa] >gnl|BL_ORD_ID|429681 predicted protein [Populus trichocarpa]
c29161_g3_i2	996	20	0.642167	405	12.6728	214.153	19.8298	408.476	20.5991	4.36451	4.10773e-06	0.00104096	5.3864	gi|449448200|ref|XP_004141854.1|PREDICTED: galactomannan galactosyltransferase 1-like [Cucumis sativus] >gnl|BL_ORD_ID|1169832 PREDICTED: galactomannan galactosyltransferase 1-like [Cucumis sativus]
c35460_g2_i7	601	11	0.585323	228	11.8233	120.432	10.9064	229.957	21.0846	4.39812	0.000117744	0.0178623	3.92906	gi|449524998|ref|XP_004169508.1|PREDICTED: putative disease resistance protein RGA4-like [Cucumis sativus]
c28091_g2_i1	309	9	0.931454	191	19.2643	100.781	8.9234	192.64	21.5881	4.43217	0.000290725	0.0358193	3.53652	gi|28380078|sp|Q9AR73.1|HQGT_RAUSERecName: Full=Hydroquinone glucosyltransferase; AltName: Full=Arbutin synthase >gnl|BL_ORD_ID|1048017 arbutin synthase [Rauvolfia serpentina]
c30116_g1_i1	723	9	0.39809	191	8.23328	100.781	8.9234	192.64	21.5881	4.43217	0.000290725	0.0358193	3.53652	gi|473996236|gb|EMS52038.1|hypothetical protein TRIUR3_02772 [Triticum urartu]
c28091_g5_i1	516	20	1.23953	433	26.1527	228.273	19.8298	436.717	22.0233	4.46096	1.91089e-06	0.000560707	5.71876	gi|255586549|ref|XP_002533911.1|UDP-glucosyltransferase, putative [Ricinus communis] >gnl|BL_ORD_ID|439336 UDP-glucosyltransferase, putative [Ricinus communis]
c25986_g1_i1	1081	1606	47.5113	35282	1017.2	18588.6	1592.33	35584.9	22.3476	4.48205	3.63167e-12	5.58612e-09	11.4399	gi|220675839|emb|CAM12499.1|small heat-shock protein [Oxybasis rubra]
c23937_g1_i2	1437	130	2.8931	2936	63.6762	1545.05	128.894	2961.2	22.974	4.52193	6.80968e-11	6.90269e-08	10.1669	gi|356528230|ref|XP_003532708.1|PREDICTED: phospholipase A1-Igamma1, chloroplastic-like [Glycine max]
c26180_g3_i1	839	63	2.40135	1429	53.0821	751.865	62.4638	1441.27	23.0736	4.52817	1.15158e-09	8.34253e-07	8.93871	gi|356502386|ref|XP_003520000.1|PREDICTED: uncharacterized protein LOC100816065 [Glycine max]
c18381_g2_i1	461	79	5.48029	1849	125.001	971.6	78.3276	1864.87	23.8086	4.57341	2.6365e-10	2.3998e-07	9.57897	gi|11182066|emb|CAC16168.1|hsp70 protein [Zea mays]
c25219_g1_i2	905	25	0.883423	586	20.1803	307.909	24.7872	591.03	23.8441	4.57556	1.68114e-07	6.63544e-05	6.7744	gi|224146317|ref|XP_002325962.1|predicted protein [Populus trichocarpa] >gnl|BL_ORD_ID|421008 predicted protein [Populus trichocarpa]
c48529_g1_i1	2145	14	0.208727	330	4.79473	173.357	13.8808	332.833	23.9778	4.58363	7.46917e-06	0.00165738	5.12673	gi|225432840|ref|XP_002279888.1|PREDICTED: putative calcium-transporting ATPase 13, plasma membrane-type-like [Vitis vinifera]
c25745_g1_i1	724	15	0.662567	354	15.2385	185.956	14.8723	357.039	24.0069	4.58538	4.68206e-06	0.00115918	5.32956	gi|470102375|ref|XP_004287630.1|PREDICTED: auxin-binding protein ABP19a-like [Fragaria vesca subsp. vesca]
c25219_g1_i1	2859	109	1.21924	2644	28.8221	1387.38	108.072	2666.7	24.6751	4.62498	4.57747e-11	4.9795e-08	10.3394	gi|10998537|gb|AAG25966.1|AF302082_1cytokinin-regulated kinase 1 [Nicotiana tabacum]
c15800_g2_i1	892	86	3.08327	2111	73.7566	1107.19	85.2681	2129.12	24.9697	4.64211	9.52886e-11	9.23906e-08	10.021	gi|351722805|ref|NP_001235465.1|SHOOT2 protein [Glycine max] >gnl|BL_ORD_ID|42746 unknown [Glycine max]
c31041_g1_i3	639	7	0.350328	172	8.38891	90.2084	6.94042	173.476	24.9951	4.64357	0.000341639	0.0399933	3.46643	gi|470133407|ref|XP_004302557.1|PREDICTED: probable WRKY transcription factor 33-like [Fragaria vesca subsp. vesca]
c31038_g2_i4	1514	11	0.232351	274	5.6403	143.629	10.9064	276.352	25.3386	4.66326	2.00202e-05	0.00402217	4.69853	gi|50726498|dbj|BAD34106.1|putative Avr9/Cf-9 rapidly elicited protein 141 [Oryza sativa Japonica Group] >gnl|BL_ORD_ID|1075754 hypothetical protein OsJ_29446 [Oryza sativa Japonica Group]
c14804_g1_i2	703	37	1.68315	924	40.9633	484.308	36.6851	931.931	25.4035	4.66696	5.82839e-09	3.2494e-06	8.23445	gi|470138894|ref|XP_004305188.1|PREDICTED: L-type lectin-domain containing receptor kinase S.4-like [Fragaria vesca subsp. vesca]
c34185_g1_i3	733	7	0.305402	175	7.44067	91.7213	6.94042	176.502	25.431	4.66852	0.00029661	0.0361601	3.52781	gi|29839420|sp|Q9XGV9.1|COMT2_OCIBARecName: Full=Caffeic acid 3-O-methyltransferase 2; Short=CAOMT-2; Short=COMT-2; AltName: Full=S-adenosysl-L-methionine:caffeic acid 3-O-methyltransferase 2 >gnl|BL_ORD_ID|1047081 caffeic acid O-methyltransferase [Ocimum basilicum]
c33033_g2_i2	441	8	0.580135	204	14.4168	106.842	7.93191	205.751	25.9397	4.69709	0.000115912	0.0176443	3.93587	gi|81176621|gb|ABB59571.1|putative gamma-glutamyl transferase [Populus tremula x Populus alba]
c19909_g1_i1	787	8	0.325082	213	8.43495	111.38	7.93191	214.828	27.0841	4.75937	7.82264e-05	0.0126872	4.10665	gi|147780293|emb|CAN63562.1|hypothetical protein VITISV_037178 [Vitis vinifera]
c27120_g2_i1	1281	126	3.14557	3365	81.8679	1759.41	124.928	3393.88	27.1668	4.76377	7.48509e-12	1.04326e-08	11.1258	gi|393387659|dbj|BAM28606.1|beta-1,3-glucanase [Nepenthes alata]
c62246_g1_i1	637	39	1.95795	1051	51.4211	549.345	38.6681	1060.02	27.4134	4.77681	1.46328e-09	1.01974e-06	8.83467	gi|460370264|ref|XP_004230974.1|PREDICTED: snakin-2-like [Solanum lycopersicum] >gnl|BL_ORD_ID|728029 snakin-2 precursor [Solanum lycopersicum]
c20898_g1_i2	737	57	2.47335	1549	65.5031	809.406	56.5149	1562.3	27.644	4.78889	1.51937e-10	1.44181e-07	9.81834	gi|225450199|ref|XP_002263374.1|PREDICTED: uncharacterized protein LOC100242587 [Vitis vinifera]
c22628_g1_i3	311	17	1.7481	463	46.3979	241.915	16.8553	466.974	27.7049	4.79207	3.62151e-07	0.00013026	6.44111	gi|390430507|gb|AFL91071.1|WRKY 7 transcription factor, partial [Helianthus annuus] >gnl|BL_ORD_ID|964845 WRKY 7 transcription factor, partial [Helianthus annuus]
c27835_g1_i1	2293	81	1.12969	2253	30.6221	1176.33	80.3106	2272.34	28.2944	4.82244	2.10764e-11	2.54061e-08	10.6762	gi|225455459|ref|XP_002274808.1|PREDICTED: multidrug and toxin extrusion protein 2-like [Vitis vinifera]
c33010_g3_i1	1996	8	0.128176	227	3.5444	118.44	7.93191	228.949	28.8642	4.85121	4.2843e-05	0.00770501	4.36812	gi|359478847|ref|XP_002279069.2|PREDICTED: uncharacterized protein LOC100258653 [Vitis vinifera] >gnl|BL_ORD_ID|224326 unnamed protein product [Vitis vinifera]
c11126_g1_i1	887	16	0.576864	463	16.268	241.419	15.8638	466.974	29.4364	4.87953	2.62844e-07	9.8217e-05	6.5803	gi|462410364|gb|EMJ15698.1|hypothetical protein PRUPE_ppa018063mg [Prunus persica]
c27749_g2_i2	1011	6	0.189792	176	5.42549	91.7298	5.94894	177.511	29.8391	4.89913	0.000188464	0.0260237	3.72477	gi|255556679|ref|XP_002519373.1|leucine-rich repeat containing protein, putative [Ricinus communis] >gnl|BL_ORD_ID|453784 leucine-rich repeat containing protein, putative [Ricinus communis]
c25317_g1_i1	1142	8	0.224027	235	6.41327	122.475	7.93191	237.017	29.8815	4.90118	3.05316e-05	0.00579463	4.51525	gi|224088940|ref|XP_002308583.1|predicted protein [Populus trichocarpa] >gnl|BL_ORD_ID|413204 predicted protein [Populus trichocarpa]
c20064_g2_i3	1527	12	0.251316	356	7.26589	185.477	11.8979	359.056	30.1782	4.91543	1.60907e-06	0.00049155	5.79342	gi|359491833|ref|XP_002270793.2|PREDICTED: uncharacterized protein At4g15970-like [Vitis vinifera]
c28784_g3_i1	702	16	0.728887	479	21.2655	249.488	15.8638	483.112	30.4537	4.92854	1.70554e-07	6.67269e-05	6.76814	gi|460377877|ref|XP_004234713.1|PREDICTED: glycosyltransferase 6-like [Solanum lycopersicum]
c20264_g1_i1	1297	10	0.246568	300	7.20873	156.245	9.91489	302.575	30.5172	4.93155	5.28036e-06	0.00125941	5.27734	gi|225424195|ref|XP_002284189.1|PREDICTED: uncharacterized protein At1g66480 [Vitis vinifera] >gnl|BL_ORD_ID|475670 unnamed protein product [Vitis vinifera]
c21910_g1_i1	1986	69	1.11108	2207	34.6339	1147.18	68.4128	2225.94	32.537	5.02401	5.74116e-12	8.53539e-09	11.241	gi|470902337|dbj|BAN05297.1|flavonoid 3'-hydroxylase [Dianthus caryophyllus]
c16986_g1_i1	493	12	0.778416	393	24.8441	204.136	11.8979	396.373	33.3147	5.05809	4.88977e-07	0.000169061	6.31071	gi|224106529|ref|XP_002314198.1|predicted protein [Populus trichocarpa] >gnl|BL_ORD_ID|409459 predicted protein [Populus trichocarpa]
c28784_g5_i1	772	41	1.69842	1347	54.3786	699.607	40.6511	1358.56	33.4201	5.06264	6.22655e-11	6.61216e-08	10.2058	gi|189909333|gb|ACE60602.1|putative galactomannan galactosyl transferase [Coffea arabica]
c34444_g1_i2	974	12	0.394003	395	12.6391	205.144	11.8979	398.391	33.4842	5.06541	4.59221e-07	0.000160014	6.33798	gi|502119941|ref|XP_004496792.1|PREDICTED: cysteine-rich receptor-like protein kinase 10-like [Cicer arietinum]
c23478_g1_i1	587	45	2.45161	1502	79.7461	779.755	44.617	1514.89	33.9533	5.08548	2.83523e-11	3.24242e-08	10.5474	gi|390979561|dbj|BAM21533.1|glutathione S-transferase like protein [Dianthus caryophyllus]
c19175_g1_i2	871	6	0.220298	209	7.47835	108.371	5.94894	210.794	35.4339	5.14706	3.95688e-05	0.00726259	4.40265	gi|302143962|emb|CBI23067.3|unnamed protein product [Vitis vinifera]
c27223_g2_i1	1573	180	3.6595	6399	126.783	3316.2	178.468	6453.93	36.1629	5.17644	5.46676e-14	1.43425e-10	13.2623	gi|460376868|ref|XP_004234218.1|PREDICTED: heat shock protein 83-like [Solanum lycopersicum]
c29161_g3_i1	670	4	0.190925	147	6.83786	76.1139	3.96596	148.262	37.3836	5.22433	0.000322872	0.0382989	3.49097	gi|255568633|ref|XP_002525290.1|transferase, putative [Ricinus communis] >gnl|BL_ORD_ID|447933 transferase, putative [Ricinus communis]
c17191_g1_i1	1285	5	0.124435	185	4.4869	95.7727	4.95745	186.588	37.6379	5.23412	7.57424e-05	0.0124198	4.12066	gi|224089629|ref|XP_002308787.1|f-box family protein [Populus trichocarpa] >gnl|BL_ORD_ID|413393 f-box family protein [Populus trichocarpa]
c33666_g3_i1	553	4	0.23132	148	8.34093	76.6182	3.96596	149.27	37.6379	5.23412	0.000305797	0.037163	3.51457	gi|462400779|gb|EMJ06336.1|hypothetical protein PRUPE_ppa005152mg [Prunus persica]
c30530_g1_i1	1066	34	1.02	1277	37.3346	660.836	33.7106	1287.96	38.2064	5.25574	2.80885e-11	3.24242e-08	10.5515	gi|359473099|ref|XP_003631249.1|PREDICTED: U-box domain-containing protein 21-like [Vitis vinifera]
c23067_g1_i1	1852	82	1.41596	3136	52.7731	1622.11	81.3021	3162.92	38.9033	5.28182	2.03602e-13	4.54044e-10	12.6912	gi|255553335|ref|XP_002517709.1|CBL-interacting serine/threonine-protein kinase, putative [Ricinus communis] >gnl|BL_ORD_ID|455432 CBL-interacting serine/threonine-protein kinase, putative [Ricinus communis]
c27223_g1_i1	918	243	8.46527	9456	321.028	4889.05	240.932	9537.17	39.5845	5.30686	8.87298e-15	2.82674e-11	14.0519	gi|99646754|emb|CAK22426.1|heat shock protein 83 [Beta vulgaris]
c26952_g3_i1	1737	4	0.073644	158	2.83488	81.6611	3.96596	159.356	40.181	5.32844	0.000178431	0.0251979	3.74853	gi|359493997|ref|XP_002283439.2|PREDICTED: probable disease resistance protein At4g27220-like [Vitis vinifera]
c22284_g2_i2	1267	4	0.100963	160	3.93569	82.6697	3.96596	161.373	40.6897	5.34659	0.000160368	0.0231475	3.79488	gi|462410531|gb|EMJ15865.1|hypothetical protein PRUPE_ppa003375mg [Prunus persica]
c34444_g1_i1	2194	16	0.233217	647	9.19063	334.209	15.8638	652.554	41.1347	5.36228	2.82726e-09	1.77604e-06	8.54863	gi|296085448|emb|CBI29180.3|unnamed protein product [Vitis vinifera]
c22229_g1_i1	932	10	0.343132	409	13.6768	211.213	9.91489	412.511	41.6052	5.37869	1.26599e-07	5.18022e-05	6.89757	gi|145025422|gb|ABP24358.1|WRKY DNA-binding protein [Capsicum annuum]
c35916_g1_i1	1771	5	0.0902878	205	3.60756	105.859	4.95745	206.76	41.7069	5.38221	2.86344e-05	0.00550485	4.54311	gi|482575530|gb|EOA39717.1|hypothetical protein CARUB_v10008361mg [Capsella rubella]
c20153_g1_i2	1055	24	0.727505	991	29.2751	511.651	23.7957	999.507	42.0036	5.39244	8.08024e-11	8.00859e-08	10.0926	gi|470121999|ref|XP_004297043.1|PREDICTED: chaperone protein dnaJ 20, chloroplastic-like [Fragaria vesca subsp. vesca]
c49475_g1_i1	885	4	0.144542	177	6.23315	91.2426	3.96596	178.519	45.0129	5.49227	6.56279e-05	0.0112148	4.18291	gi|357488545|ref|XP_003614560.1|hypothetical protein MTR_5g055480 [Medicago truncatula] >gnl|BL_ORD_ID|815323 hypothetical protein MTR_5g055480 [Medicago truncatula]
c31555_g1_i1	432	7	0.518193	325	23.4465	167.365	6.94042	327.79	47.2291	5.5616	5.2056e-07	0.000177233	6.28353	gi|255560566|ref|XP_002521297.1|peroxidase, putative [Ricinus communis] >gnl|BL_ORD_ID|451870 peroxidase, putative [Ricinus communis]
c27044_g1_i2	436	3	0.220045	142	10.1503	73.0967	2.97447	143.219	48.1494	5.58945	0.000240886	0.0315285	3.61819	gi|269852812|gb|ACZ50733.1|abscisic stress ripening [Musa banksii]
c28091_g4_i1	634	11	0.554857	560	27.5281	287.857	10.9064	564.807	51.7868	5.69451	2.6685e-09	1.70026e-06	8.57373	gi|224127894|ref|XP_002320190.1|predicted protein [Populus trichocarpa] >gnl|BL_ORD_ID|419268 predicted protein [Populus trichocarpa]
c26869_g1_i3	1330	25	0.601126	1415	33.1576	725.967	24.7872	1427.15	57.5759	5.84739	4.42237e-13	8.96556e-10	12.3543	gi|297745671|emb|CBI40925.3|unnamed protein product [Vitis vinifera]
c32657_g2_i2	528	3	0.181704	182	10.7427	93.2684	2.97447	183.562	61.7126	5.94749	2.63391e-05	0.00517511	4.5794	gi|296087819|emb|CBI35075.3|unnamed protein product [Vitis vinifera]
c16744_g2_i2	1990	2	0.0321406	123	1.92633	63.0194	1.98298	124.056	62.5603	5.96718	0.000380396	0.0437269	3.41976	gi|147853720|emb|CAN80223.1|hypothetical protein VITISV_027896 [Vitis vinifera]
c32657_g3_i4	899	6	0.213437	372	12.8962	190.571	5.94894	375.193	63.069	5.97886	5.07332e-08	2.40718e-05	7.29471	gi|470143045|ref|XP_004307198.1|PREDICTED: uncharacterized protein LOC101309290 [Fragaria vesca subsp. vesca]
c32661_g2_i2	1643	44	0.856431	2804	53.1886	1435.85	43.6255	2828.07	64.826	6.0185	1.69202e-15	9.20326e-12	14.7716	gi|225427554|ref|XP_002266533.1|PREDICTED: probable aspartic protease At2g35615-like [Vitis vinifera]
c29446_g2_i1	547	7	0.409249	447	25.4682	228.889	6.94042	450.837	64.9581	6.02144	7.57045e-09	4.11768e-06	8.12088	gi|358347834|ref|XP_003637956.1|TIR-NBS-LRR type disease resistance protein [Medicago truncatula] >gnl|BL_ORD_ID|806270 TIR-NBS-LRR type disease resistance protein [Medicago truncatula] >gnl|BL_ORD_ID|806270 TIR-NBS-LRR type disease resistance protein [Medicago truncatula] >gnl|BL_ORD_ID|806270 TIR-NBS-LRR type disease resistance protein [Medicago truncatula]
c62082_g1_i1	1003	2	0.0637685	130	4.03943	66.5494	1.98298	131.116	66.1207	6.04703	0.000246652	0.0318867	3.60792	gi|224101809|ref|XP_002312429.1|predicted protein [Populus trichocarpa] >gnl|BL_ORD_ID|411013 predicted protein [Populus trichocarpa]
c25920_g2_i1	774	10	0.413177	651	26.2131	333.251	9.91489	656.588	66.2224	6.04925	1.65856e-10	1.54112e-07	9.78027	gi|460369107|ref|XP_004230405.1|PREDICTED: germin-like protein subfamily 1 member 14-like [Solanum lycopersicum]
c27164_g1_i1	250	2	0.255839	135	16.8295	69.0709	1.98298	136.159	68.6638	6.10148	0.000181624	0.0253144	3.74083	gi|224080015|ref|XP_002305991.1|predicted protein [Populus trichocarpa] >gnl|BL_ORD_ID|407907 predicted protein [Populus trichocarpa]
c27655_g3_i2	1107	4	0.115555	271	7.62956	138.646	3.96596	273.326	68.9181	6.10681	7.22165e-07	0.000236833	6.14136	gi|359496752|ref|XP_003635322.1|PREDICTED: cysteine-rich receptor-like protein kinase 25-like [Vitis vinifera]
c26869_g1_i2	2547	29	0.364122	2002	24.497	1023.97	28.7532	2019.18	70.2247	6.13391	6.28504e-15	2.1563e-11	14.2017	gi|350538581|ref|NP_001234350.1|meiotic serine proteinase [Solanum lycopersicum] >gnl|BL_ORD_ID|55870 meiotic serine proteinase [Solanum lycopersicum]
c32661_g1_i2	224	3	0.428303	211	29.357	107.893	2.97447	212.811	71.546	6.1608	5.81981e-06	0.00135192	5.23509	gi|470105913|ref|XP_004289322.1|PREDICTED: probable aspartic protease At2g35615-like [Fragaria vesca subsp. vesca]
c16744_g1_i1	970	3	0.098907	215	6.90788	109.91	2.97447	216.846	72.9023	6.18789	4.75438e-06	0.00116511	5.32291	gi|5669167|gb|AAD46188.1|plasma membrane proton ATPase [Nicotiana plumbaginifolia]
c35065_g9_i3	1418	3	0.0676585	241	5.29686	123.022	2.97447	243.069	81.7184	6.35259	1.32199e-06	0.000415227	5.87877	gi|1781324|emb|CAA71489.1|peroxidase [Spinacia oleracea]
c27302_g2_i1	956	6	0.200711	485	15.8111	247.556	5.94894	489.163	82.227	6.36154	1.1784e-09	8.34253e-07	8.92871	gi|124507403|gb|ABN13680.1|glutathione S-transferase [Salicornia brachiata]
c25075_g3_i1	697	8	0.367058	734	32.8202	374.116	7.93191	740.301	93.3319	6.5443	7.23829e-12	1.0414e-08	11.1404	gi|359481166|ref|XP_002265439.2|PREDICTED: E3 ubiquitin-protein ligase PUB23-like [Vitis vinifera]
c19204_g1_i2	1123	2	0.0569544	220	6.10549	111.936	1.98298	221.888	111.897	6.80602	1.52269e-06	0.000468369	5.81739	gi|224091381|ref|XP_002309240.1|predicted protein [Populus trichocarpa] >gnl|BL_ORD_ID|413824 predicted protein [Populus trichocarpa]
c35965_g1_i1	769	2	0.0831727	239	9.68611	121.517	1.98298	241.052	121.56	6.92553	5.78771e-07	0.00019264	6.23749	gi|357159476|ref|XP_003578459.1|PREDICTED: zinc finger protein 7-like [Brachypodium distachyon]
c35065_g9_i4	1977	3	0.048528	409	6.44755	207.743	2.97447	412.511	138.684	7.11566	1.16314e-09	8.34253e-07	8.93437	gi|99646711|emb|CAK22416.1|cationic peroxidase [Beta vulgaris]
c25476_g2_i1	732	5	0.218442	883	37.5948	447.768	4.95745	890.58	179.645	7.489	2.82101e-14	8.388e-11	13.5496	gi|258489646|gb|ACV72641.1|anthocyanidin reductase 2 [Gossypium hirsutum]
c19175_g1_i1	871	1	0.0367163	179	6.4049	90.764	0.991489	180.537	182.086	7.50848	4.84751e-06	0.00118144	5.31448	gi|462415053|gb|EMJ19790.1|hypothetical protein PRUPE_ppa013301mg [Prunus persica]
c16995_g2_i2	1191	6	0.161108	1086	28.4182	550.635	5.94894	1095.32	184.121	7.52451	1.87799e-15	9.20326e-12	14.7263	gi|224128886|ref|XP_002328991.1|predicted protein [Populus trichocarpa] >gnl|BL_ORD_ID|399482 predicted protein [Populus trichocarpa]
c16995_g2_i1	663	2	0.0964704	368	17.2986	186.571	1.98298	371.159	187.172	7.54822	1.81891e-09	1.21082e-06	8.74019	gi|255559631|ref|XP_002520835.1|Peroxidase 52 precursor, putative [Ricinus communis] >gnl|BL_ORD_ID|452341 Peroxidase 52 precursor, putative [Ricinus communis]
c18156_g1_i2	783	2	0.0816856	407	16.1998	206.238	1.98298	410.494	207.009	7.69355	4.02183e-10	3.3218e-07	9.39558	gi|302142584|emb|CBI19787.3|unnamed protein product [Vitis vinifera]
c23920_g1_i2	1327	10	0.240994	2086	48.9915	1056.91	9.91489	2103.91	212.197	7.72926	4.66423e-19	6.93431e-15	18.3312	gi|30060267|gb|AAP13055.1|dihydroflavonol 4-reductase [Gypsophila elegans]
c31035_g1_i1	1896	1	0.016867	244	4.01078	123.543	0.991489	246.094	248.207	7.9554	1.35775e-07	5.45557e-05	6.86718	gi|326508144|dbj|BAJ99339.1|predicted protein [Hordeum vulgare subsp. vulgare]
c35838_g1_i1	1342	28	0.667241	7546	175.244	3819.27	27.7617	7610.77	274.147	8.0988	2.74643e-24	1.12775e-19	23.5612	gi|42558909|gb|AAS20189.1|flavanone-3-hydroxylase [Gypsophila paniculata]
c21304_g1_i1	1213	2	0.0527286	558	14.3368	282.386	1.98298	562.79	283.81	8.14878	2.52235e-12	4.32689e-09	11.5982	gi|224118026|ref|XP_002331539.1|predicted protein [Populus trichocarpa] >gnl|BL_ORD_ID|430894 predicted protein [Populus trichocarpa]
c31236_g1_i1	1264	1	0.0253006	323	7.96404	163.382	0.991489	325.773	328.569	8.36005	3.10469e-09	1.92323e-06	8.50798	gi|168066133|ref|XP_001784997.1|predicted protein [Physcomitrella patens subsp. patens] >gnl|BL_ORD_ID|260812 predicted protein [Physcomitrella patens subsp. patens] >gnl|BL_ORD_ID|260812 predicted protein [Physcomitrella patens subsp. patens] >gnl|BL_ORD_ID|260812 predicted protein [Physcomitrella patens subsp. patens] >gnl|BL_ORD_ID|260812 predicted protein [Physcomitrella patens subsp. patens]…
c26605_g1_i1	1047	2	0.0610887	648	19.2888	327.773	1.98298	653.562	329.586	8.36451	1.9535e-13	4.54044e-10	12.7092	gi|502139893|ref|XP_004503957.1|PREDICTED: U-box domain-containing protein 27-like [Cicer arietinum]
c4886_g1_i1	771	2	0.082957	837	33.8337	423.084	1.98298	844.185	425.716	8.73375	2.06346e-15	9.20326e-12	14.6854	gi|224073690|ref|XP_002304131.1|predicted protein [Populus trichocarpa] >gnl|BL_ORD_ID|400941 predicted protein [Populus trichocarpa]
c4886_g1_i2	1360	2	0.0470293	942	21.5869	476.034	1.98298	950.086	479.121	8.90425	2.3905e-16	2.13238e-12	15.6215	gi|255560609|ref|XP_002521318.1|Protein kinase APK1B, chloroplast precursor, putative [Ricinus communis] >gnl|BL_ORD_ID|451785 Protein kinase APK1B, chloroplast precursor, putative [Ricinus communis]
c10171_g1_i1	1507	0	0	155	3.2055	78.1652	0	156.33	Inf	Inf	4.70418e-06	0.00115918	5.32752	gi|212276200|ref|NP_001130842.1|uncharacterized protein LOC100191946 [Zea mays] >gnl|BL_ORD_ID|317115 unknown [Zea mays]
c1163_g1_i1	807	0	0	164	6.33356	82.7039	0	165.408	Inf	Inf	2.62247e-06	0.000717575	5.58129	gi|224084299|ref|XP_002307254.1|predicted protein [Populus trichocarpa] >gnl|BL_ORD_ID|415230 predicted protein [Populus trichocarpa]
c15354_g1_i1	893	0	0	104	3.62961	52.4464	0	104.893	Inf	Inf	0.000166725	0.0238336	3.778	gi|60265618|gb|AAX15956.1|cinnamyl alcohol dehydrogenase 1 [Nicotiana tabacum]
c18684_g1_i1	1026	0	0	282	8.56603	142.21	0	284.421	Inf	Inf	3.34539e-09	2.01632e-06	8.47555	gi|462397757|gb|EMJ03425.1|hypothetical protein PRUPE_ppa008611mg [Prunus persica]
c1902_g1_i2	1273	0	0	505	12.3635	254.667	0	509.335	Inf	Inf	3.55302e-13	7.54611e-10	12.4494	gi|297599383|ref|NP_001047064.2|Os02g0541300 [Oryza sativa Japonica Group] >gnl|BL_ORD_ID|566693 Os02g0541300, partial [Oryza sativa Japonica Group]
c20416_g1_i1	1517	0	0	120	2.46532	60.515	0	121.03	Inf	Inf	5.17837e-05	0.00920162	4.28581	gi|8096327|dbj|BAA95830.1|putative cystathionine beta-lyase [Oryza sativa Japonica Group]
c20675_g1_i2	1252	0	0	118	2.93735	59.5064	0	119.013	Inf	Inf	5.97761e-05	0.0103336	4.22347	gi|449457111|ref|XP_004146292.1|PREDICTED: 3-ketoacyl-CoA synthase 11-like [Cucumis sativus]
c21238_g1_i1	1062	0	0	103	3.02267	51.9421	0	103.884	Inf	Inf	0.000179658	0.0251979	3.74555	gi|326501772|dbj|BAK02675.1|predicted protein [Hordeum vulgare subsp. vulgare]
c22371_g1_i1	912	0	0	99	3.38313	49.9249	0	99.8498	Inf	Inf	0.000242711	0.0316265	3.61491	gi|482572833|gb|EOA37020.1|hypothetical protein CARUB_v10010069mg, partial [Capsella rubella]
c22410_g1_i1	1635	0	0	239	4.55573	120.526	0	241.052	Inf	Inf	3.12963e-08	1.5339e-05	7.50451	gi|147810352|emb|CAN69804.1|hypothetical protein VITISV_017631 [Vitis vinifera]
c22410_g2_i1	1517	0	0	420	8.62862	211.803	0	423.605	Inf	Inf	7.80119e-12	1.05437e-08	11.1078	gi|147864248|emb|CAN83015.1|hypothetical protein VITISV_041694 [Vitis vinifera]
c22415_g1_i1	1002	0	0	166	5.16319	83.7125	0	167.425	Inf	Inf	2.30702e-06	0.000651236	5.63695	gi|357151084|ref|XP_003575676.1|PREDICTED: isoflavone reductase homolog IRL-like [Brachypodium distachyon]
c24304_g1_i3	1132	0	0	97	2.67056	48.9163	0	97.8326	Inf	Inf	0.000282443	0.0351878	3.54907	gi|297745295|emb|CBI40375.3|unnamed protein product [Vitis vinifera]
c24846_g2_i1	1041	0	0	167	4.9997	84.2168	0	168.434	Inf	Inf	2.16431e-06	0.000614844	5.66468	gi|255596939|ref|XP_002536654.1|conserved hypothetical protein [Ricinus communis] >gnl|BL_ORD_ID|436622 conserved hypothetical protein [Ricinus communis]
c24956_g1_i1	720	0	0	116	5.02115	58.4979	0	116.996	Inf	Inf	6.9053e-05	0.0114919	4.16082	gi|302844044|ref|XP_002953563.1|component of cytosolic 80S ribosome and 60S large subunit [Volvox carteri f. nagariensis] >gnl|BL_ORD_ID|695003 component of cytosolic 80S ribosome and 60S large subunit [Volvox carteri f. nagariensis]
c25092_g1_i1	1279	0	0	180	4.38611	90.7725	0	181.545	Inf	Inf	9.56461e-07	0.000309124	6.01933	gi|414885979|tpg|DAA61993.1|TPA: putative heat shock protein 90 family protein [Zea mays]
c26068_g1_i1	1179	0	0	224	5.92123	112.961	0	225.923	Inf	Inf	7.16343e-08	3.26016e-05	7.14488	gi|357455443|ref|XP_003598002.1|Dihydroflavonol-4-reductase [Medicago truncatula] >gnl|BL_ORD_ID|221214 Dihydroflavonol-4-reductase [Medicago truncatula]
c26184_g1_i1	629	0	0	224	11.0988	112.961	0	225.923	Inf	Inf	7.16343e-08	3.26016e-05	7.14488	gi|225690806|gb|ACO06089.1|glutathione peroxidase [Triticum aestivum]
c26563_g1_i2	712	0	0	271	11.8622	136.663	0	273.326	Inf	Inf	5.8192e-09	3.2494e-06	8.23514	gi|53801490|gb|AAU93947.1|thioredoxin H [Helicosporidium sp. ex Simulium jonesi]
c26589_g1_i1	878	0	0	190	6.7443	95.8155	0	191.631	Inf	Inf	5.18826e-07	0.000177233	6.28498	gi|255575237|ref|XP_002528522.1|disulfide oxidoreductase, putative [Ricinus communis] >gnl|BL_ORD_ID|444669 disulfide oxidoreductase, putative [Ricinus communis]
c26647_g1_i2	659	0	0	129	6.10073	65.0537	0	130.107	Inf	Inf	2.73895e-05	0.00533449	4.56242	gi|255586327|ref|XP_002533814.1|RING-H2 finger protein ATL1M, putative [Ricinus communis] >gnl|BL_ORD_ID|439426 RING-H2 finger protein ATL1M, putative [Ricinus communis]
c26869_g1_i1	1660	0	0	704	13.2173	355.022	0	710.043	Inf	Inf	9.57411e-16	6.10021e-12	15.0189	gi|1732367|gb|AAB38743.1|proteinase TMP [Solanum lycopersicum]
c26889_g1_i1	862	0	0	154	5.5679	77.661	0	155.322	Inf	Inf	5.02366e-06	0.00121772	5.29898	gi|255592514|ref|XP_002535713.1|glutathione-s-transferase theta, gst, putative [Ricinus communis] >gnl|BL_ORD_ID|437554 glutathione-s-transferase theta, gst, putative [Ricinus communis]
c27006_g1_i3	1007	0	0	152	4.70427	76.6524	0	153.305	Inf	Inf	5.73192e-06	0.00133848	5.2417	gi|297743466|emb|CBI36333.3|unnamed protein product [Vitis vinifera]
c27270_g1_i1	782	0	0	97	3.86583	48.9163	0	97.8326	Inf	Inf	0.000282443	0.0351878	3.54907	gi|38325813|gb|AAR17079.1|heat shock protein 70-2 [Nicotiana tabacum]
c27276_g1_i1	1940	0	0	243	3.90375	122.543	0	245.086	Inf	Inf	2.5206e-08	1.24912e-05	7.5985	gi|168011881|ref|XP_001758631.1|ATP-binding cassette transporter, subfamily G fragment, member 42, group PDR-like protein PpABCG42 [Physcomitrella patens subsp. patens] >gnl|BL_ORD_ID|286862 ATP-binding cassette transporter, subfamily G fragment, member 42, group PDR-like protein PpABCG42 [Physcomitrella patens subsp. patens]
c27507_g1_i2	720	0	0	119	5.15101	60.0107	0	120.021	Inf	Inf	5.56315e-05	0.00976858	4.25468	gi|225424154|ref|XP_002284010.1|PREDICTED: uncharacterized protein LOC100262828 [Vitis vinifera]
c27655_g2_i2	595	0	0	213	11.1568	107.414	0	214.828	Inf	Inf	1.33754e-07	5.42324e-05	6.87369	gi|296083559|emb|CBI23554.3|unnamed protein product [Vitis vinifera]
c27754_g1_i1	703	0	0	168	7.44786	84.721	0	169.442	Inf	Inf	2.03074e-06	0.000588136	5.69235	gi|117958|sp|P29380.1|CYC1_ARATHRecName: Full=Cytochrome c >gnl|BL_ORD_ID|11442 Cytochrome c [Arabidopsis thaliana] >gnl|BL_ORD_ID|11442 cytochrome c [Arabidopsis thaliana]
c27878_g1_i1	981	0	0	715	22.7151	360.569	0	721.137	Inf	Inf	7.2014e-16	5.35316e-12	15.1426	gi|168031790|ref|XP_001768403.1|predicted protein [Physcomitrella patens subsp. patens] >gnl|BL_ORD_ID|277172 predicted protein [Physcomitrella patens subsp. patens]
c28160_g1_i1	981	0	0	440	13.9785	221.888	0	443.777	Inf	Inf	3.63215e-12	5.58612e-09	11.4398	gi|307106767|gb|EFN55012.1|hypothetical protein CHLNCDRAFT_23898 [Chlorella variabilis]
c29268_g1_i1	775	0	0	177	7.11786	89.2597	0	178.519	Inf	Inf	1.15228e-06	0.000367093	5.93844	gi|308081319|ref|NP_001183625.1|uncharacterized protein LOC100502219 [Zea mays] >gnl|BL_ORD_ID|515592 unknown [Zea mays]
c29290_g1_i1	998	0	0	324	10.1179	163.391	0	326.781	Inf	Inf	4.49103e-10	3.6419e-07	9.34765	gi|357119894|ref|XP_003561668.1|PREDICTED: 60S ribosomal protein L10-like [Brachypodium distachyon]
c29613_g1_i1	1224	0	0	111	2.82631	55.9764	0	111.953	Inf	Inf	9.93666e-05	0.0152822	4.00276	gi|326503924|dbj|BAK02748.1|predicted protein [Hordeum vulgare subsp. vulgare]
c29738_g1_i1	968	0	0	103	3.31619	51.9421	0	103.884	Inf	Inf	0.000179658	0.0251979	3.74555	gi|388518097|gb|AFK47110.1|unknown [Lotus japonicus]
c30423_g1_i1	1042	0	0	150	4.48643	75.6438	0	151.288	Inf	Inf	6.54421e-06	0.00147413	5.18414	gi|242067997|ref|XP_002449275.1|hypothetical protein SORBIDRAFT_05g007030 [Sorghum bicolor] >gnl|BL_ORD_ID|539932 hypothetical protein SORBIDRAFT_05g007030 [Sorghum bicolor]
c30464_g1_i2	2386	0	0	304	3.97083	153.305	0	306.609	Inf	Inf	1.14525e-09	8.34253e-07	8.9411	gi|326498279|dbj|BAJ98567.1|predicted protein [Hordeum vulgare subsp. vulgare]
c30620_g1_i2	1372	0	0	297	6.74652	149.775	0	299.549	Inf	Inf	1.60281e-09	1.0998e-06	8.79512	gi|226503259|ref|NP_001141519.1|uncharacterized protein LOC100273631 [Zea mays] >gnl|BL_ORD_ID|323661 unknown [Zea mays]
c30837_g5_i1	1052	0	0	453	13.4202	228.444	0	456.888	Inf	Inf	2.2388e-12	4.16052e-09	11.65	gi|38325811|gb|AAR17078.1|heat shock protein 70-1 [Nicotiana tabacum]
c30959_g1_i1	1765	0	0	214	3.77874	107.918	0	215.837	Inf	Inf	1.26295e-07	5.18022e-05	6.89862	gi|226501004|ref|NP_001140756.1|uncharacterized protein LOC100272831 [Zea mays] >gnl|BL_ORD_ID|322066 unknown [Zea mays]
c31871_g1_i2	477	0	0	105	6.86039	52.9507	0	105.901	Inf	Inf	0.000154753	0.022556	3.81036	gi|358346310|ref|XP_003637212.1|hypothetical protein MTR_077s0025 [Medicago truncatula] >gnl|BL_ORD_ID|805595 hypothetical protein MTR_077s0025 [Medicago truncatula]
c31871_g7_i1	826	0	0	177	6.67838	89.2597	0	178.519	Inf	Inf	1.15228e-06	0.000367093	5.93844	gi|225454410|ref|XP_002279584.1|PREDICTED: uncharacterized protein LOC100256846 [Vitis vinifera]
c31946_g1_i1	880	0	0	409	14.485	206.255	0	412.511	Inf	Inf	1.20071e-11	1.53009e-08	10.9206	gi|116792529|gb|ABK26403.1|unknown [Picea sitchensis]
c32240_g1_i1	1336	0	0	440	10.2642	221.888	0	443.777	Inf	Inf	3.63215e-12	5.58612e-09	11.4398	gi|159482705|ref|XP_001699408.1|hypothetical protein CHLREDRAFT_132041 [Chlamydomonas reinhardtii] >gnl|BL_ORD_ID|234525 predicted protein [Chlamydomonas reinhardtii]
c32301_g3_i1	1079	0	0	165	4.76585	83.2082	0	166.416	Inf	Inf	2.45951e-06	0.000680111	5.60915	gi|462404776|gb|EMJ10240.1|hypothetical protein PRUPE_ppa002786mg [Prunus persica]
c32303_g1_i1	642	0	0	136	6.60209	68.5837	0	137.167	Inf	Inf	1.68553e-05	0.00349658	4.77326	gi|302835283|ref|XP_002949203.1|hypothetical protein VOLCADRAFT_80613 [Volvox carteri f. nagariensis] >gnl|BL_ORD_ID|699134 hypothetical protein VOLCADRAFT_80613 [Volvox carteri f. nagariensis]
c32792_g1_i1	653	0	0	328	15.6545	165.408	0	330.816	Inf	Inf	3.73978e-10	3.14713e-07	9.42715	gi|326523337|dbj|BAJ88709.1|predicted protein [Hordeum vulgare subsp. vulgare]
c33395_g1_i1	1875	0	0	271	4.50449	136.663	0	273.326	Inf	Inf	5.8192e-09	3.2494e-06	8.23514	gi|502081287|ref|XP_004486821.1|PREDICTED: DEAD-box ATP-dependent RNA helicase 20-like isoform X2 [Cicer arietinum]
c36234_g1_i1	1151	0	0	331	8.96253	166.921	0	333.841	Inf	Inf	3.26292e-10	2.85352e-07	9.48639	gi|384251555|gb|EIE25032.1|NAD(P)-binding protein [Coccomyxa subellipsoidea C-169]
c36926_g1_i1	1419	0	0	333	7.31374	167.929	0	335.858	Inf	Inf	2.98053e-10	2.65869e-07	9.52571	gi|159490164|ref|XP_001703056.1|type-II NADH dehydrogenase [Chlamydomonas reinhardtii] >gnl|BL_ORD_ID|232644 type-II NADH dehydrogenase [Chlamydomonas reinhardtii]
c48732_g1_i1	871	0	0	807	28.8757	406.964	0	813.927	Inf	Inf	7.63929e-17	8.51799e-13	16.1169	gi|356522337|ref|XP_003529803.1|PREDICTED: palmitoyl-monogalactosyldiacylglycerol delta-7 desaturase, chloroplastic-like [Glycine max]
c51226_g1_i1	767	0	0	98	3.98207	49.4206	0	98.8412	Inf	Inf	0.000261798	0.0332662	3.58203	gi|502084376|ref|XP_004487677.1|PREDICTED: uncharacterized protein LOC101506036 [Cicer arietinum]
c5442_g1_i1	901	0	0	117	4.04705	59.0022	0	118.004	Inf	Inf	6.42414e-05	0.0110201	4.19219	gi|242050804|ref|XP_002463146.1|hypothetical protein SORBIDRAFT_02g038480 [Sorghum bicolor] >gnl|BL_ORD_ID|531479 hypothetical protein SORBIDRAFT_02g038480 [Sorghum bicolor]
c55107_g1_i1	807	0	0	189	7.29905	95.3112	0	190.622	Inf	Inf	5.51206e-07	0.000184845	6.25869	gi|302831898|ref|XP_002947514.1|hypothetical protein VOLCADRAFT_108932 [Volvox carteri f. nagariensis] >gnl|BL_ORD_ID|700983 hypothetical protein VOLCADRAFT_108932 [Volvox carteri f. nagariensis]
c61784_g1_i1	1476	0	0	156	3.29394	78.6695	0	157.339	Inf	Inf	4.40571e-06	0.00109776	5.35598	gi|460394465|ref|XP_004242823.1|PREDICTED: angio-associated migratory cell protein-like [Solanum lycopersicum]
c68557_g1_i1	1050	0	0	367	10.8932	185.075	0	370.15	Inf	Inf	6.71905e-11	6.90269e-08	10.1727	gi|147811594|emb|CAN68183.1|hypothetical protein VITISV_028562 [Vitis vinifera]
c8094_g1_i1	1472	0	0	163	3.4511	82.1996	0	164.399	Inf	Inf	2.79666e-06	0.000760572	5.55336	gi|168043622|ref|XP_001774283.1|predicted protein [Physcomitrella patens subsp. patens] >gnl|BL_ORD_ID|271402 predicted protein [Physcomitrella patens subsp. patens]

## Sheet: Sheet3
Annotation
gi|359496637|ref|XP_003635287.1|PREDICTED: U-box domain-containing protein 8-like [Vitis vinifera] >gnl|BL_ORD_ID|198583 PREDICTED: U-box domain-containing protein 8-like [Vitis vinifera] >gnl|BL_ORD_ID|198583 hypothetical protein VITISV_042771 [Vitis vinifera] >gnl|BL_ORD_ID|198583 unnamed protein product [Vitis vinifera]
gi|212276200|ref|NP_001130842.1|uncharacterized protein LOC100191946 [Zea mays] >gnl|BL_ORD_ID|317115 unknown [Zea mays]
gi|502137544|ref|XP_004503118.1|PREDICTED: centromere protein V-like [Cicer arietinum]
gi|297741175|emb|CBI31906.3|unnamed protein product [Vitis vinifera]
gi|255740177|gb|ACU31845.1|thaumatin-like protein [Nepenthes x henryana]
gi|225427360|ref|XP_002279666.1|PREDICTED: uncharacterized protein LOC100265998 [Vitis vinifera]
gi|224088106|ref|XP_002308326.1|predicted protein [Populus trichocarpa] >gnl|BL_ORD_ID|412965 predicted protein [Populus trichocarpa]
gi|449467013|ref|XP_004151220.1|PREDICTED: probable boron transporter 2-like [Cucumis sativus] >gnl|BL_ORD_ID|1178885 PREDICTED: probable boron transporter 2-like [Cucumis sativus]
gi|145346330|ref|XP_001417642.1|Ribosomal protein L27, component of cytosolic 80S ribosome and 60S large subunit [Ostreococcus lucimarinus CCE9901] >gnl|BL_ORD_ID|174739 Ribosomal protein L27, component of cytosolic 80S ribosome and 60S large subunit [Ostreococcus lucimarinus CCE9901]
gi|470126828|ref|XP_004299384.1|PREDICTED: transcription factor bHLH135-like [Fragaria vesca subsp. vesca]
gi|255538710|ref|XP_002510420.1|50S ribosomal protein L31, putative [Ricinus communis] >gnl|BL_ORD_ID|463362 50S ribosomal protein L31, putative [Ricinus communis]
gi|462410364|gb|EMJ15698.1|hypothetical protein PRUPE_ppa018063mg [Prunus persica]
gi|308081325|ref|NP_001183429.1|uncharacterized protein LOC100501852 [Zea mays] >gnl|BL_ORD_ID|514845 unknown [Zea mays]
gi|224064623|ref|XP_002301527.1|predicted protein [Populus trichocarpa] >gnl|BL_ORD_ID|402536 predicted protein [Populus trichocarpa]
gi|147778641|emb|CAN71723.1|hypothetical protein VITISV_012222 [Vitis vinifera]
gi|326531004|dbj|BAK04853.1|predicted protein [Hordeum vulgare subsp. vulgare]
gi|462420288|gb|EMJ24551.1|hypothetical protein PRUPE_ppa007442mg [Prunus persica]
gi|460400111|ref|XP_004245579.1|PREDICTED: E3 ubiquitin-protein ligase RHA1B-like [Solanum lycopersicum]
gi|255088950|ref|XP_002506397.1|predicted protein [Micromonas sp. RCC299] >gnl|BL_ORD_ID|504131 predicted protein [Micromonas sp. RCC299]
gi|224084299|ref|XP_002307254.1|predicted protein [Populus trichocarpa] >gnl|BL_ORD_ID|415230 predicted protein [Populus trichocarpa]
gi|449442961|ref|XP_004139249.1|PREDICTED: GRF1-interacting factor 1-like [Cucumis sativus] >gnl|BL_ORD_ID|1167302 PREDICTED: GRF1-interacting factor 1-like isoform 1 [Cucumis sativus]
gi|147858489|emb|CAN83506.1|hypothetical protein VITISV_027576 [Vitis vinifera]
gi|359482987|ref|XP_002263048.2|PREDICTED: ATPase 10, plasma membrane-type-like isoform 2 [Vitis vinifera]
gi|460402128|ref|XP_004246566.1|PREDICTED: histone deacetylase HDT1-like [Solanum lycopersicum]
gi|470148152|ref|XP_004309635.1|PREDICTED: uncharacterized protein LOC101311721 [Fragaria vesca subsp. vesca]
gi|460403820|ref|XP_004247384.1|PREDICTED: uncharacterized protein LOC101261956 [Solanum lycopersicum]
gi|269854692|gb|ACZ51372.1|phenylalanine ammonia-lyase [Dianthus caryophyllus]
gi|502140074|ref|XP_004504045.1|PREDICTED: uncharacterized protein LOC101497764 [Cicer arietinum]
gi|384249833|gb|EIE23314.1|NAD(P)-binding protein [Coccomyxa subellipsoidea C-169]
gi|89953399|gb|ABD83293.1|Fgenesh protein 75 [Beta vulgaris]
gi|255558370|ref|XP_002520212.1|F-box and wd40 domain protein, putative [Ricinus communis] >gnl|BL_ORD_ID|453062 F-box and wd40 domain protein, putative [Ricinus communis]
gi|145354680|ref|XP_001421606.1|Cytolic 80S ribosomal protein P1; Cytosolic 60S large ribosomal subunit protein P1 [Ostreococcus lucimarinus CCE9901] >gnl|BL_ORD_ID|177461 Cytolic 80S ribosomal protein P1; Cytosolic 60S large ribosomal subunit protein P1 [Ostreococcus lucimarinus CCE9901]
gi|462424590|gb|EMJ28853.1|hypothetical protein PRUPE_ppa015040mg [Prunus persica]
gi|296086720|emb|CBI32355.3|unnamed protein product [Vitis vinifera]
gi|308804756|ref|XP_003079690.1|stress-induced protein sti1-like protein (ISS) [Ostreococcus tauri] >gnl|BL_ORD_ID|130073 stress-induced protein sti1-like protein (ISS) [Ostreococcus tauri]
gi|10334842|gb|AAG15416.1|seed maturation protein [Glycine tomentella]
gi|297797021|ref|XP_002866395.1|hypothetical protein ARALYDRAFT_496228 [Arabidopsis lyrata subsp. lyrata] >gnl|BL_ORD_ID|625321 hypothetical protein ARALYDRAFT_496228 [Arabidopsis lyrata subsp. lyrata]
gi|297739424|emb|CBI29606.3|unnamed protein product [Vitis vinifera]
gi|359806878|ref|NP_001241062.1|auxin-binding protein ABP19a-like precursor [Glycine max] >gnl|BL_ORD_ID|572645 germin-like protein 10 [Glycine max]
gi|729538|sp|P38365.2|FTRV_SPIOLRecName: Full=Ferredoxin-thioredoxin reductase, variable chain, chloroplastic; Short=FTR-A; Short=FTR-V; Short=Ferredoxin-thioredoxin reductase subunit A; Flags: Precursor >gnl|BL_ORD_ID|1045018 ferredoxin:thioredoxin reductase [Spinacia oleracea] >gnl|BL_ORD_ID|1045018 ferredoxin-thioredoxin reductase SU A [Spinacia oleracea]
gi|470116504|ref|XP_004294422.1|PREDICTED: indole-3-acetate O-methyltransferase 1-like [Fragaria vesca subsp. vesca]
gi|225441133|ref|XP_002265852.1|PREDICTED: thaumatin-like protein 1 [Vitis vinifera] >gnl|BL_ORD_ID|478720 unnamed protein product [Vitis vinifera]
gi|297839377|ref|XP_002887570.1|hypothetical protein ARALYDRAFT_476641 [Arabidopsis lyrata subsp. lyrata] >gnl|BL_ORD_ID|645992 hypothetical protein ARALYDRAFT_476641 [Arabidopsis lyrata subsp. lyrata]
gi|224112947|ref|XP_002316342.1|stress-induced hydrophobic peptide [Populus trichocarpa] >gnl|BL_ORD_ID|423034 stress-induced hydrophobic peptide [Populus trichocarpa]
gi|255542728|ref|XP_002512427.1|Rubber elongation factor protein, putative [Ricinus communis] >gnl|BL_ORD_ID|460647 Rubber elongation factor protein, putative [Ricinus communis]
gi|449489843|ref|XP_004158434.1|PREDICTED: zinc finger CCCH domain-containing protein 20-like isoform 2 [Cucumis sativus]
gi|225431782|ref|XP_002271253.1|PREDICTED: RING-H2 finger protein ATL2-like isoform 1 [Vitis vinifera]
gi|224057956|ref|XP_002299408.1|AP2/ERF domain-containing transcription factor [Populus trichocarpa] >gnl|BL_ORD_ID|405753 AP2/ERF domain-containing transcription factor [Populus trichocarpa]
gi|147773703|emb|CAN76460.1|hypothetical protein VITISV_010828 [Vitis vinifera]
gi|224069152|ref|XP_002326287.1|predicted protein [Populus trichocarpa] >gnl|BL_ORD_ID|394154 predicted protein [Populus trichocarpa]
gi|4584556|emb|CAA53545.1|glucan endo-1,3-beta-D-glucosidase [Beta vulgaris subsp. vulgaris]
gi|225470240|ref|XP_002263167.1|PREDICTED: putative lipid-transfer protein DIR1 isoform 1 [Vitis vinifera] >gnl|BL_ORD_ID|223637 PREDICTED: putative lipid-transfer protein DIR1 isoform 2 [Vitis vinifera]
gi|225456565|ref|XP_002265310.1|PREDICTED: cytochrome P450 78A4 isoform 1 [Vitis vinifera]
gi|255613282|ref|XP_002539495.1|hydrolase, putative [Ricinus communis] >gnl|BL_ORD_ID|433784 hydrolase, putative [Ricinus communis]
gi|470139075|ref|XP_004305277.1|PREDICTED: uncharacterized protein LOC101313730 [Fragaria vesca subsp. vesca]
gi|449521199|ref|XP_004167617.1|PREDICTED: outer envelope pore protein 16, chloroplastic-like [Cucumis sativus]
gi|470138894|ref|XP_004305188.1|PREDICTED: L-type lectin-domain containing receptor kinase S.4-like [Fragaria vesca subsp. vesca]
gi|226502658|ref|NP_001141338.1|uncharacterized protein LOC100273429 [Zea mays] >gnl|BL_ORD_ID|323322 unknown [Zea mays]
gi|302771888|ref|XP_002969362.1|hypothetical protein SELMODRAFT_440805 [Selaginella moellendorffii] >gnl|BL_ORD_ID|678369 hypothetical protein SELMODRAFT_171673 [Selaginella moellendorffii] >gnl|BL_ORD_ID|678369 hypothetical protein SELMODRAFT_171673 [Selaginella moellendorffii] >gnl|BL_ORD_ID|678369 hypothetical protein SELMODRAFT_440805 [Selaginella moellendorffii]
gi|462406698|gb|EMJ12162.1|hypothetical protein PRUPE_ppa023059mg [Prunus persica]
gi|60265618|gb|AAX15956.1|cinnamyl alcohol dehydrogenase 1 [Nicotiana tabacum]
gi|225425476|ref|XP_002272745.1|PREDICTED: F-box/kelch-repeat protein At1g67480 [Vitis vinifera] >gnl|BL_ORD_ID|230024 unnamed protein product [Vitis vinifera]
gi|9650826|emb|CAC00657.1|common plant regulatory factor 6 [Petroselinum crispum]
gi|462408159|gb|EMJ13493.1|hypothetical protein PRUPE_ppa013939mg [Prunus persica]
gi|297741092|emb|CBI31823.3|unnamed protein product [Vitis vinifera]
gi|307109840|gb|EFN58077.1|hypothetical protein CHLNCDRAFT_56045 [Chlorella variabilis]
gi|224551521|gb|ACN54198.1|mitogen activated protein kinase kinase [Salicornia brachiata]
gi|224068939|ref|XP_002326236.1|predicted protein [Populus trichocarpa] >gnl|BL_ORD_ID|394106 predicted protein [Populus trichocarpa]
gi|351722805|ref|NP_001235465.1|SHOOT2 protein [Glycine max] >gnl|BL_ORD_ID|42746 unknown [Glycine max]
gi|400890|sp|Q02060.1|PSBS_SPIOLRecName: Full=Photosystem II 22 kDa protein, chloroplastic; AltName: Full=CP22; Flags: Precursor >gnl|BL_ORD_ID|1053342 22kD-protein of PSII [Spinacia oleracea] >gnl|BL_ORD_ID|1053342 photosystem II 22 kda polypeptide [Spinacia oleracea]
gi|462408088|gb|EMJ13422.1|hypothetical protein PRUPE_ppa013314mg [Prunus persica]
gi|470149374|ref|XP_004310213.1|PREDICTED: putative caffeoyl-CoA O-methyltransferase At1g67980-like [Fragaria vesca subsp. vesca]
gi|470103459|ref|XP_004288154.1|PREDICTED: uncharacterized protein LOC101307335 [Fragaria vesca subsp. vesca]
gi|449439851|ref|XP_004137699.1|PREDICTED: UPF0098 protein MTH_273-like [Cucumis sativus] >gnl|BL_ORD_ID|1165801 PREDICTED: UPF0098 protein MTH_273-like [Cucumis sativus]
gi|359476816|ref|XP_002265844.2|PREDICTED: chaperone protein dnaJ 11, chloroplastic-like [Vitis vinifera]
gi|225456418|ref|XP_002280599.1|PREDICTED: bidirectional sugar transporter SWEET14-like [Vitis vinifera]
gi|470134836|ref|XP_004303242.1|PREDICTED: probable WRKY transcription factor 40-like [Fragaria vesca subsp. vesca]
gi|460386960|ref|XP_004239160.1|PREDICTED: probable pectate lyase 5-like [Solanum lycopersicum]
gi|110456084|gb|ABG74583.1|pectate lyase [Musa acuminata AAA Group]
gi|27529822|dbj|BAC53926.1|NtEPc-like protein [Nicotiana tabacum]
gi|462415202|gb|EMJ19939.1|hypothetical protein PRUPE_ppa009180mg [Prunus persica]
gi|224075786|ref|XP_002304767.1|predicted protein [Populus trichocarpa] >gnl|BL_ORD_ID|401540 predicted protein [Populus trichocarpa]
gi|356541103|ref|XP_003539022.1|PREDICTED: ethylene-responsive transcription factor 5-like [Glycine max]
gi|255566943|ref|XP_002524454.1|Early nodulin, putative [Ricinus communis] >gnl|BL_ORD_ID|448705 Early nodulin, putative [Ricinus communis]
gi|470144924|ref|XP_004308096.1|PREDICTED: F-box/LRR-repeat protein At3g48880-like [Fragaria vesca subsp. vesca]
gi|5669167|gb|AAD46188.1|plasma membrane proton ATPase [Nicotiana plumbaginifolia]
gi|502114188|ref|XP_004494890.1|PREDICTED: ATPase 10, plasma membrane-type-like [Cicer arietinum]
gi|147853720|emb|CAN80223.1|hypothetical protein VITISV_027896 [Vitis vinifera]
gi|470136011|ref|XP_004303796.1|PREDICTED: auxin-binding protein ABP19a-like isoform 1 [Fragaria vesca subsp. vesca]
gi|470116942|ref|XP_004294631.1|PREDICTED: uncharacterized protein LOC101311453 isoform 2 [Fragaria vesca subsp. vesca]
gi|255576341|ref|XP_002529063.1|60S acidic ribosomal protein P2, putative [Ricinus communis] >gnl|BL_ORD_ID|444142 60S acidic ribosomal protein P2, putative [Ricinus communis]
gi|224057202|ref|XP_002299170.1|predicted protein [Populus trichocarpa] >gnl|BL_ORD_ID|405530 predicted protein [Populus trichocarpa]
gi|255608947|ref|XP_002538973.1|conserved hypothetical protein [Ricinus communis] >gnl|BL_ORD_ID|434305 conserved hypothetical protein [Ricinus communis]
gi|222427679|gb|ACM49849.1|ethylene responsive transcription factor 1a [Prunus salicina]
gi|449530261|ref|XP_004172114.1|PREDICTED: uncharacterized LOC101222515 [Cucumis sativus]
gi|225435076|ref|XP_002284421.1|PREDICTED: uncharacterized protein LOC100244942 [Vitis vinifera]
gi|46577796|gb|AAT01418.1|putative stress-responsive protein [Tamarix androssowii]
gi|224106529|ref|XP_002314198.1|predicted protein [Populus trichocarpa] >gnl|BL_ORD_ID|409459 predicted protein [Populus trichocarpa]
gi|255540667|ref|XP_002511398.1|conserved hypothetical protein [Ricinus communis] >gnl|BL_ORD_ID|462755 conserved hypothetical protein [Ricinus communis]
gi|255559631|ref|XP_002520835.1|Peroxidase 52 precursor, putative [Ricinus communis] >gnl|BL_ORD_ID|452341 Peroxidase 52 precursor, putative [Ricinus communis]
gi|224128886|ref|XP_002328991.1|predicted protein [Populus trichocarpa] >gnl|BL_ORD_ID|399482 predicted protein [Populus trichocarpa]
gi|224057996|ref|XP_002299428.1|predicted protein [Populus trichocarpa] >gnl|BL_ORD_ID|405771 predicted protein [Populus trichocarpa]
gi|356562409|ref|XP_003549464.1|PREDICTED: thaumatin-like protein 1-like [Glycine max]
gi|259453|gb|AAB24078.1|lipid body membrane protein [Daucus carota]
gi|37572443|dbj|BAC98491.1|AG-motif binding protein-1 [Nicotiana tabacum]
gi|326502030|dbj|BAK06507.1|predicted protein [Hordeum vulgare subsp. vulgare]
gi|112950081|gb|ABI26643.1|aspartic proteinase [Cucumis sativus]
gi|469071|dbj|BAA03742.1|RNA-binding glycine-rich protein-1b [Nicotiana sylvestris] >gnl|BL_ORD_ID|8573 RNA-binding glycine-rich protein [Nicotiana tabacum]
gi|224089629|ref|XP_002308787.1|f-box family protein [Populus trichocarpa] >gnl|BL_ORD_ID|413393 f-box family protein [Populus trichocarpa]
gi|470120697|ref|XP_004296430.1|PREDICTED: protein GLUTAMINE DUMPER 3-like [Fragaria vesca subsp. vesca]
gi|225451024|ref|XP_002284899.1|PREDICTED: E3 ubiquitin-protein ligase ATL6 isoform 1 [Vitis vinifera] >gnl|BL_ORD_ID|200629 hypothetical protein VITISV_011102 [Vitis vinifera]
gi|356574361|ref|XP_003555317.1|PREDICTED: cysteine-rich receptor-like protein kinase 28-like [Glycine max]
gi|502159858|ref|XP_004511554.1|PREDICTED: endoglucanase-like [Cicer arietinum]
gi|356539589|ref|XP_003538279.1|PREDICTED: endoglucanase [Glycine max]
gi|147768429|emb|CAN73629.1|hypothetical protein VITISV_026641 [Vitis vinifera]
gi|303279156|ref|XP_003058871.1|pub domain/WLM domain protein [Micromonas pusilla CCMP1545] >gnl|BL_ORD_ID|493329 pub domain/WLM domain protein [Micromonas pusilla CCMP1545]
gi|502161160|ref|XP_004512055.1|PREDICTED: laccase-11-like [Cicer arietinum]
gi|225424584|ref|XP_002282147.1|PREDICTED: myosin heavy chain kinase B-like [Vitis vinifera]
gi|255547986|ref|XP_002515050.1|F-box and wd40 domain protein, putative [Ricinus communis] >gnl|BL_ORD_ID|458381 F-box and wd40 domain protein, putative [Ricinus communis]
gi|149391207|gb|ABR25621.1|glutamine synthetase root isozyme 5 [Oryza sativa Indica Group]
gi|388500688|gb|AFK38410.1|unknown [Medicago truncatula]
gi|225431998|ref|XP_002279307.1|PREDICTED: transcription factor bHLH147 [Vitis vinifera]
gi|462396704|gb|EMJ02503.1|hypothetical protein PRUPE_ppa009922mg [Prunus persica]
gi|470114479|ref|XP_004293442.1|PREDICTED: uncharacterized protein LOC101312702 [Fragaria vesca subsp. vesca]
gi|359487310|ref|XP_003633565.1|PREDICTED: putative disease resistance protein RGA4-like [Vitis vinifera]
gi|462398005|gb|EMJ03673.1|hypothetical protein PRUPE_ppa010268mg [Prunus persica]
gi|351721533|ref|NP_001238492.1|cysteine-rich protein precursor [Glycine max] >gnl|BL_ORD_ID|555630 cysteine-rich protein [Glycine max]
gi|356574179|ref|XP_003555229.1|PREDICTED: probable carboxylesterase 17-like [Glycine max]
gi|462394460|gb|EMJ00259.1|hypothetical protein PRUPE_ppa018623mg [Prunus persica]
gi|225462749|ref|XP_002268340.1|PREDICTED: uncharacterized protein LOC100244979 [Vitis vinifera]
gi|225455141|ref|XP_002267630.1|PREDICTED: uncharacterized protein LOC100245217 isoform 3 [Vitis vinifera] >gnl|BL_ORD_ID|481140 PREDICTED: uncharacterized protein LOC100245217 isoform 1 [Vitis vinifera] >gnl|BL_ORD_ID|481140 unnamed protein product [Vitis vinifera]
gi|255562888|ref|XP_002522449.1|transcription factor, putative [Ricinus communis] >gnl|BL_ORD_ID|450742 transcription factor, putative [Ricinus communis]
gi|224087373|ref|XP_002308141.1|predicted protein [Populus trichocarpa] >gnl|BL_ORD_ID|412791 predicted protein [Populus trichocarpa]
gi|413918994|gb|AFW58926.1|hypothetical protein ZEAMMB73_813316 [Zea mays]
gi|225446815|ref|XP_002283386.1|PREDICTED: uncharacterized protein LOC100243650 isoform 1 [Vitis vinifera] >gnl|BL_ORD_ID|479712 PREDICTED: uncharacterized protein LOC100243650 isoform 2 [Vitis vinifera] >gnl|BL_ORD_ID|479712 unnamed protein product [Vitis vinifera]
gi|482562919|gb|EOA27109.1|hypothetical protein CARUB_v10023207mg, partial [Capsella rubella]
gi|22324932|gb|AAM95674.1|lea protein [Glycine max]
gi|357483789|ref|XP_003612181.1|Vacuolar protein [Medicago truncatula] >gnl|BL_ORD_ID|216413 TPA_inf: ARO1-like protein 1 [Medicago truncatula] >gnl|BL_ORD_ID|216413 Vacuolar protein [Medicago truncatula]
gi|255586285|ref|XP_002533794.1|conserved hypothetical protein [Ricinus communis] >gnl|BL_ORD_ID|439440 conserved hypothetical protein [Ricinus communis]
gi|225456846|ref|XP_002276473.1|PREDICTED: uncharacterized protein LOC100253501 [Vitis vinifera]
gi|302142584|emb|CBI19787.3|unnamed protein product [Vitis vinifera]
gi|186911828|gb|ACC95129.1|COL1 [Beta vulgaris subsp. vulgaris]
gi|462409482|gb|EMJ14816.1|hypothetical protein PRUPE_ppa002222mg [Prunus persica]
gi|414590494|tpg|DAA41065.1|TPA: hypothetical protein ZEAMMB73_786876 [Zea mays]
gi|225461179|ref|XP_002283076.1|PREDICTED: (-)-germacrene D synthase [Vitis vinifera]
gi|224098063|ref|XP_002311114.1|stress-induced hydrophobic peptide [Populus trichocarpa] >gnl|BL_ORD_ID|409768 stress-induced hydrophobic peptide [Populus trichocarpa] >gnl|BL_ORD_ID|409768 hypothetical protein POPTRDRAFT_563785 [Populus balsamifera] >gnl|BL_ORD_ID|409768 hypothetical protein POPTRDRAFT_563785 [Populus balsamifera] >gnl|BL_ORD_ID|409768 hypothetical protein POPTRDRAFT_563785 [Pop…
gi|118486532|gb|ABK95105.1|unknown [Populus trichocarpa]
gi|1076557|pir||S54157extensin-like protein - cowpea (fragment)
gi|147857446|emb|CAN78649.1|hypothetical protein VITISV_036363 [Vitis vinifera]
gi|326523979|dbj|BAJ97000.1|predicted protein [Hordeum vulgare subsp. vulgare]
gi|306595235|gb|ADN03965.1|heat shock cognate 70 kDa protein [Phytolacca acinosa]
gi|11182066|emb|CAC16168.1|hsp70 protein [Zea mays]
gi|462410448|gb|EMJ15782.1|hypothetical protein PRUPE_ppa026781mg [Prunus persica]
gi|255560679|ref|XP_002521353.1|protein binding protein, putative [Ricinus communis] >gnl|BL_ORD_ID|451820 protein binding protein, putative [Ricinus communis]
gi|462402269|gb|EMJ07826.1|hypothetical protein PRUPE_ppa021807mg [Prunus persica]
gi|460369438|ref|XP_004230569.1|PREDICTED: probable nitronate monooxygenase-like [Solanum lycopersicum]
gi|283362114|dbj|BAI65910.1|UDP-sugar:glycosyltransferase [Forsythia x intermedia]
gi|171906254|gb|ACB56924.1|glycosyltransferase UGT88A8 [Hieracium pilosella]
gi|470104409|ref|XP_004288597.1|PREDICTED: UDP-glycosyltransferase 88A1-like isoform 1 [Fragaria vesca subsp. vesca]
gi|225451423|ref|XP_002268728.1|PREDICTED: uncharacterized protein LOC100241260 [Vitis vinifera]
gi|482548745|gb|EOA12939.1|hypothetical protein CARUB_v10025918mg [Capsella rubella]
gi|297796857|ref|XP_002866313.1|subtilase family protein [Arabidopsis lyrata subsp. lyrata] >gnl|BL_ORD_ID|625245 subtilase family protein [Arabidopsis lyrata subsp. lyrata]
gi|222623776|gb|EEE57908.1|hypothetical protein OsJ_08597 [Oryza sativa Japonica Group]
gi|462397757|gb|EMJ03425.1|hypothetical protein PRUPE_ppa008611mg [Prunus persica]
gi|359484223|ref|XP_002285418.2|PREDICTED: probable galactinol--sucrose galactosyltransferase 6-like [Vitis vinifera]
gi|330318635|gb|AEC10979.1|dimethylmenaquinone methyltransferase [Camellia sinensis]
gi|462401326|gb|EMJ06883.1|hypothetical protein PRUPE_ppa009650mg [Prunus persica]
gi|388501088|gb|AFK38610.1|unknown [Lotus japonicus]
gi|7440684|pir||T04865ribosomal protein L11, cytosolic - Arabidopsis thaliana >gnl|BL_ORD_ID|15739 ribosomal protein L16 [Arabidopsis thaliana] >gnl|BL_ORD_ID|15739 ribosomal protein L11, cytosolic [Arabidopsis thaliana] >gnl|BL_ORD_ID|15739 ribosomal protein L11, cytosolic [Arabidopsis thaliana]
gi|225425464|ref|XP_002279293.1|PREDICTED: 60S ribosomal protein L17-2-like [Vitis vinifera]
gi|225424813|ref|XP_002271877.1|PREDICTED: UPF0392 protein RCOM_0530710-like [Vitis vinifera]
gi|255548732|ref|XP_002515422.1|conserved hypothetical protein [Ricinus communis] >gnl|BL_ORD_ID|457654 conserved hypothetical protein [Ricinus communis]
gi|502161486|ref|XP_004512181.1|PREDICTED: uncharacterized protein At4g08330, chloroplastic-like [Cicer arietinum]
gi|186911832|gb|ACC95131.1|COL3 [Beta vulgaris subsp. vulgaris]
gi|255547103|ref|XP_002514609.1|l-asparaginase, putative [Ricinus communis] >gnl|BL_ORD_ID|458492 l-asparaginase, putative [Ricinus communis]
gi|462395856|gb|EMJ01655.1|hypothetical protein PRUPE_ppa012811mg [Prunus persica]
gi|297599383|ref|NP_001047064.2|Os02g0541300 [Oryza sativa Japonica Group] >gnl|BL_ORD_ID|566693 Os02g0541300, partial [Oryza sativa Japonica Group]
gi|1351411|sp|P49044.1|VPE_VICSARecName: Full=Vacuolar-processing enzyme; Short=VPE; AltName: Full=Proteinase B; Flags: Precursor >gnl|BL_ORD_ID|9302 cysteine proteinase [Vicia sativa]
gi|209571364|dbj|BAG75111.1|transcription factor MYB811 [Fagus crenata]
gi|38564723|gb|AAR23801.1|putative luminal binding protein precursor [Helianthus annuus]
gi|462415053|gb|EMJ19790.1|hypothetical protein PRUPE_ppa013301mg [Prunus persica]
gi|302143962|emb|CBI23067.3|unnamed protein product [Vitis vinifera]
gi|297792735|ref|XP_002864252.1|auxin-responsive family protein [Arabidopsis lyrata subsp. lyrata] >gnl|BL_ORD_ID|623231 auxin-responsive family protein [Arabidopsis lyrata subsp. lyrata]
gi|388515411|gb|AFK45767.1|unknown [Medicago truncatula]
gi|460409110|ref|XP_004249983.1|PREDICTED: copper transport protein ATOX1-like [Solanum lycopersicum]
gi|224091381|ref|XP_002309240.1|predicted protein [Populus trichocarpa] >gnl|BL_ORD_ID|413824 predicted protein [Populus trichocarpa]
gi|225447606|ref|XP_002272993.1|PREDICTED: uncharacterized protein LOC100246008 [Vitis vinifera]
gi|357490701|ref|XP_003615638.1|Non-specific lipid-transfer protein [Medicago truncatula] >gnl|BL_ORD_ID|816332 Non-specific lipid-transfer protein [Medicago truncatula] >gnl|BL_ORD_ID|816332 unknown [Medicago truncatula]
gi|168013958|ref|XP_001759530.1|predicted protein [Physcomitrella patens subsp. patens] >gnl|BL_ORD_ID|286096 predicted protein [Physcomitrella patens subsp. patens]
gi|18405730|ref|NP_564714.1|dormancy/auxin associated protein [Arabidopsis thaliana] >gnl|BL_ORD_ID|25112 putative auxin-repressed protein [Arabidopsis thaliana] >gnl|BL_ORD_ID|25112 AT1G56220 [Arabidopsis thaliana] >gnl|BL_ORD_ID|25112 dormancy/auxin associated protein [Arabidopsis thaliana]
gi|225436518|ref|XP_002273631.1|PREDICTED: uncharacterized protein LOC100267173 [Vitis vinifera]
gi|356566185|ref|XP_003551315.1|PREDICTED: uncharacterized protein LOC100799508 [Glycine max]
gi|226500658|ref|NP_001152633.1|hydrophobic protein LTI6A [Zea mays] >gnl|BL_ORD_ID|318694 unknown [Zea mays] >gnl|BL_ORD_ID|318694 hydrophobic protein LTI6A [Zea mays] >gnl|BL_ORD_ID|318694 hydrophobic protein LTI6A [Zea mays] >gnl|BL_ORD_ID|318694 TPA: hydrophobic protein LTI6A [Zea mays]
gi|225458055|ref|XP_002278300.1|PREDICTED: cytochrome P450 83B1 [Vitis vinifera]
gi|194704040|gb|ACF86104.1|unknown [Zea mays]
gi|147789492|emb|CAN76136.1|hypothetical protein VITISV_034276 [Vitis vinifera]
gi|224134018|ref|XP_002321716.1|predicted protein [Populus trichocarpa] >gnl|BL_ORD_ID|426191 predicted protein [Populus trichocarpa]
gi|125580740|gb|EAZ21671.1|hypothetical protein OsJ_05302 [Oryza sativa Japonica Group]
gi|99646749|emb|CAK22425.1|WD-40 repeat family protein [Beta vulgaris]
gi|462423062|gb|EMJ27325.1|hypothetical protein PRUPE_ppa014308mg [Prunus persica]
gi|462395062|gb|EMJ00861.1|hypothetical protein PRUPE_ppa001372mg [Prunus persica]
gi|225460468|ref|XP_002267635.1|PREDICTED: G-type lectin S-receptor-like serine/threonine-protein kinase At1g34300 [Vitis vinifera]
gi|147805938|emb|CAN67759.1|hypothetical protein VITISV_002575 [Vitis vinifera]
gi|459649445|gb|AGG76001.1|annexin AnxGb5 [Gossypium barbadense]
gi|351735278|ref|NP_001237279.1|uncharacterized protein LOC100306340 [Glycine max] >gnl|BL_ORD_ID|557476 unknown [Glycine max]
gi|460395316|ref|XP_004243230.1|PREDICTED: probable xyloglucan endotransglucosylase/hydrolase protein 16-like [Solanum lycopersicum]
gi|297793625|ref|XP_002864697.1|hypothetical protein ARALYDRAFT_496217 [Arabidopsis lyrata subsp. lyrata] >gnl|BL_ORD_ID|623661 hypothetical protein ARALYDRAFT_496217 [Arabidopsis lyrata subsp. lyrata]
gi|147780293|emb|CAN63562.1|hypothetical protein VITISV_037178 [Vitis vinifera]
gi|302143722|emb|CBI22583.3|unnamed protein product [Vitis vinifera]
gi|147778640|emb|CAN71722.1|hypothetical protein VITISV_012221 [Vitis vinifera]
gi|225428759|ref|XP_002285060.1|PREDICTED: probable carboxylesterase 7-like [Vitis vinifera]
gi|255565105|ref|XP_002523545.1|conserved hypothetical protein [Ricinus communis] >gnl|BL_ORD_ID|449690 conserved hypothetical protein [Ricinus communis]
gi|502113748|ref|XP_004494746.1|PREDICTED: L-allo-threonine aldolase-like isoform X1 [Cicer arietinum] >gnl|BL_ORD_ID|1372169 PREDICTED: L-allo-threonine aldolase-like isoform X2 [Cicer arietinum]
gi|470136854|ref|XP_004304196.1|PREDICTED: uncharacterized protein LOC101309654 [Fragaria vesca subsp. vesca]
gi|502121038|ref|XP_004497167.1|PREDICTED: uncharacterized protein At4g15970-like [Cicer arietinum]
gi|359491833|ref|XP_002270793.2|PREDICTED: uncharacterized protein At4g15970-like [Vitis vinifera]
gi|356569045|ref|XP_003552717.1|PREDICTED: probable non-specific lipid-transfer protein AKCS9 [Glycine max]
gi|449332092|gb|AGE97363.1|ethylene response factor 8 [Tamarix hispida]
gi|255549244|ref|XP_002515676.1|ATP binding protein, putative [Ricinus communis] >gnl|BL_ORD_ID|457513 ATP binding protein, putative [Ricinus communis]
gi|255541934|ref|XP_002512031.1|amino acid binding protein, putative [Ricinus communis] >gnl|BL_ORD_ID|461462 amino acid binding protein, putative [Ricinus communis]
gi|470121999|ref|XP_004297043.1|PREDICTED: chaperone protein dnaJ 20, chloroplastic-like [Fragaria vesca subsp. vesca]
gi|3377753|gb|AAC28102.1|ascorbate peroxidase [Mesembryanthemum crystallinum]
gi|225452601|ref|XP_002281222.1|PREDICTED: uncharacterized protein LOC100257701 [Vitis vinifera]
gi|1850968|gb|AAB48305.1|Hs1pro-1 [Beta procumbens]
gi|71725939|gb|AAZ39087.1|nematode resistance protein [Beta procumbens]
gi|383932364|gb|AFH57279.1|GASA-like protein [Gossypium hirsutum] >gnl|BL_ORD_ID|936993 GA-stimulated transcript-like protein 7 [Gossypium hirsutum]
gi|288551966|gb|ADC53480.1|polygalacturonase [Gossypium hirsutum]
gi|225424195|ref|XP_002284189.1|PREDICTED: uncharacterized protein At1g66480 [Vitis vinifera] >gnl|BL_ORD_ID|475670 unnamed protein product [Vitis vinifera]
gi|356497003|ref|XP_003517354.1|PREDICTED: galactomannan galactosyltransferase 1-like [Glycine max]
gi|357482539|ref|XP_003611556.1|Galactomannan galactosyltransferase [Medicago truncatula] >gnl|BL_ORD_ID|812583 Galactomannan galactosyltransferase [Medicago truncatula]
gi|462400077|gb|EMJ05745.1|hypothetical protein PRUPE_ppa017136mg [Prunus persica]
gi|61651604|dbj|BAD91175.1|plastidic glucose 6-phoaphate/phosphate translocator2 [Mesembryanthemum crystallinum]
gi|462397111|gb|EMJ02910.1|hypothetical protein PRUPE_ppa003815mg [Prunus persica]
gi|255567650|ref|XP_002524804.1|conserved hypothetical protein [Ricinus communis] >gnl|BL_ORD_ID|448460 conserved hypothetical protein [Ricinus communis]
gi|357446295|ref|XP_003593425.1|hypothetical protein MTR_2g011350 [Medicago truncatula] >gnl|BL_ORD_ID|788880 hypothetical protein MTR_2g011350 [Medicago truncatula] >gnl|BL_ORD_ID|788880 unknown [Medicago truncatula]
gi|144905179|dbj|BAF56240.1|cytochrome P450 enzyme [Pisum sativum]
gi|475558814|gb|EMT13182.1|Histone H4 [Aegilops tauschii]
gi|75994580|gb|ABA33854.1|phospholipid transfer protein 1 [Zea mays subsp. parviglumis]
gi|8096327|dbj|BAA95830.1|putative cystathionine beta-lyase [Oryza sativa Japonica Group]
gi|19979589|dbj|BAB88750.1|gag protein [Silene latifolia]
gi|460391328|ref|XP_004241275.1|PREDICTED: uncharacterized protein LOC101262623 [Solanum lycopersicum]
gi|297737551|emb|CBI26752.3|unnamed protein product [Vitis vinifera]
gi|326509435|dbj|BAJ91634.1|predicted protein [Hordeum vulgare subsp. vulgare]
gi|449457111|ref|XP_004146292.1|PREDICTED: 3-ketoacyl-CoA synthase 11-like [Cucumis sativus]
gi|224079353|ref|XP_002305832.1|predicted protein [Populus trichocarpa] >gnl|BL_ORD_ID|407753 predicted protein [Populus trichocarpa]
gi|462414454|gb|EMJ19191.1|hypothetical protein PRUPE_ppa005629mg [Prunus persica]
gi|255579629|ref|XP_002530655.1|conserved hypothetical protein [Ricinus communis] >gnl|BL_ORD_ID|442566 conserved hypothetical protein [Ricinus communis]
gi|304557181|gb|ADM35971.1|RING zinc finger protein [Amaranthus hypochondriacus]
gi|296090559|emb|CBI40909.3|unnamed protein product [Vitis vinifera]
gi|297836566|ref|XP_002886165.1|ATHB24 [Arabidopsis lyrata subsp. lyrata] >gnl|BL_ORD_ID|644650 ATHB24 [Arabidopsis lyrata subsp. lyrata]
gi|460369851|ref|XP_004230770.1|PREDICTED: U-box domain-containing protein 25-like [Solanum lycopersicum]
gi|217069816|gb|ACJ83268.1|unknown [Medicago truncatula]
gi|403327741|gb|AFR41244.1|S-adenosylmethionine synthetase, partial [Populus trichocarpa]
gi|68342448|gb|AAY90122.1|basic helix-loop-helix transcription factor protein [Rheum australe]
gi|225424554|ref|XP_002282020.1|PREDICTED: uncharacterized protein LOC100261196 [Vitis vinifera]
gi|225450199|ref|XP_002263374.1|PREDICTED: uncharacterized protein LOC100242587 [Vitis vinifera]
gi|89953446|gb|ABD83318.1|Fgenesh protein 88 [Beta vulgaris]
gi|302816485|ref|XP_002989921.1|hypothetical protein SELMODRAFT_184925 [Selaginella moellendorffii] >gnl|BL_ORD_ID|660039 hypothetical protein SELMODRAFT_184925 [Selaginella moellendorffii]
gi|326507426|dbj|BAK03106.1|predicted protein [Hordeum vulgare subsp. vulgare]
gi|220702721|gb|ACL81159.1|putative auxin/aluminum-responsive protein [Mirabilis jalapa]
gi|485993076|gb|AGK89727.1|pathogenesis-related 1 protein [Coffea canephora]
gi|359478139|ref|XP_003632076.1|PREDICTED: adipocyte plasma membrane-associated protein-like [Vitis vinifera]
gi|462405955|gb|EMJ11419.1|hypothetical protein PRUPE_ppa015829mg [Prunus persica]
gi|326532606|dbj|BAK05232.1|predicted protein [Hordeum vulgare subsp. vulgare]
gi|326501772|dbj|BAK02675.1|predicted protein [Hordeum vulgare subsp. vulgare]
gi|224118026|ref|XP_002331539.1|predicted protein [Populus trichocarpa] >gnl|BL_ORD_ID|430894 predicted protein [Populus trichocarpa]
gi|226507767|ref|NP_001147360.1|40S ribosomal protein S4 [Zea mays] >gnl|BL_ORD_ID|333866 40S ribosomal protein S4 [Zea mays]
gi|502145889|ref|XP_004506225.1|PREDICTED: protein FAF-like, chloroplastic-like [Cicer arietinum]
gi|37222955|gb|AAQ90153.1|putative fructose-bisphosphate aldolase protein [Solanum tuberosum]
gi|460396924|ref|XP_004244020.1|PREDICTED: fructose-bisphosphate aldolase, cytoplasmic isozyme 1-like [Solanum lycopersicum]
gi|307108404|gb|EFN56644.1|hypothetical protein CHLNCDRAFT_21853 [Chlorella variabilis]
gi|460383548|ref|XP_004237483.1|PREDICTED: ethylene-responsive transcription factor ABR1-like [Solanum lycopersicum]
gi|119720772|gb|ABL97956.1|zinc finger A20 and AN1 domains-containing protein [Brassica rapa]
gi|460391801|ref|XP_004241507.1|PREDICTED: uncharacterized protein LOC101256979 [Solanum lycopersicum] >gnl|BL_ORD_ID|1106549 EDS1 [Solanum lycopersicum]
gi|460372215|ref|XP_004231927.1|PREDICTED: protein SHORT-ROOT-like [Solanum lycopersicum]
gi|460372595|ref|XP_004232114.1|PREDICTED: uncharacterized protein LOC101243946 [Solanum lycopersicum]
gi|255548483|ref|XP_002515298.1|conserved hypothetical protein [Ricinus communis] >gnl|BL_ORD_ID|458059 conserved hypothetical protein [Ricinus communis]
gi|462406763|gb|EMJ12227.1|hypothetical protein PRUPE_ppa019972mg [Prunus persica]
gi|326525763|dbj|BAJ88928.1|predicted protein [Hordeum vulgare subsp. vulgare]
gi|255575594|ref|XP_002528697.1|WRKY transcription factor, putative [Ricinus communis] >gnl|BL_ORD_ID|444521 WRKY transcription factor, putative [Ricinus communis]
gi|356531040|ref|XP_003534086.1|PREDICTED: beta-amylase 1, chloroplastic-like [Glycine max]
gi|357483567|ref|XP_003612070.1|hypothetical protein MTR_5g020960 [Medicago truncatula] >gnl|BL_ORD_ID|221619 hypothetical protein MTR_5g020960 [Medicago truncatula]
gi|359492108|ref|XP_002281848.2|PREDICTED: probable galacturonosyltransferase-like 1-like [Vitis vinifera]
gi|89953335|gb|ABD83276.1|Fgenesh protein 16 [Beta vulgaris]
gi|255563008|ref|XP_002522508.1|UDP-glucosyltransferase, putative [Ricinus communis] >gnl|BL_ORD_ID|450609 UDP-glucosyltransferase, putative [Ricinus communis]
gi|462409359|gb|EMJ14693.1|hypothetical protein PRUPE_ppa022356mg [Prunus persica]
gi|359496001|ref|XP_002265336.2|PREDICTED: RPM1-interacting protein 4-like [Vitis vinifera]
gi|145332667|ref|NP_001078199.1|bifunctional inhibitor/lipid transfer protein/seed storage protein-like protein [Arabidopsis thaliana] >gnl|BL_ORD_ID|1035152 unnamed protein product [Arabidopsis thaliana] >gnl|BL_ORD_ID|1035152 bifunctional inhibitor/lipid transfer protein/seed storage protein-like protein [Arabidopsis thaliana]
gi|255585261|ref|XP_002533331.1|conserved hypothetical protein [Ricinus communis] >gnl|BL_ORD_ID|439905 conserved hypothetical protein [Ricinus communis]
gi|4574208|gb|AAD23951.1|AF093108_1histone H3 [Syntrichia ruralis]
gi|475466716|gb|EMT02210.1|Histone H3.3 [Aegilops tauschii]
gi|470130870|ref|XP_004301324.1|PREDICTED: uncharacterized protein LOC101294668, partial [Fragaria vesca subsp. vesca]
gi|147774120|emb|CAN73824.1|hypothetical protein VITISV_032916 [Vitis vinifera]
gi|470902337|dbj|BAN05297.1|flavonoid 3'-hydroxylase [Dianthus caryophyllus]
gi|478738996|gb|AGJ52154.1|WRKY transcription factor 08 [Jatropha curcas]
gi|345293495|gb|AEN83239.1|AT5G41790-like protein, partial [Capsella rubella]
gi|255547712|ref|XP_002514913.1|conserved hypothetical protein [Ricinus communis] >gnl|BL_ORD_ID|458244 conserved hypothetical protein [Ricinus communis]
gi|444792485|gb|AGE12484.1|pathogenesis-related protein [Spinacia oleracea]
gi|133085|sp|P02398.2|RK12_SPIOLRecName: Full=50S ribosomal protein L12, chloroplastic; AltName: Full=CL12; Flags: Precursor >gnl|BL_ORD_ID|11520 ribosomal L12 precursor [Spinacia oleracea] >gnl|BL_ORD_ID|11520 SocL12 [Spinacia oleracea]
gi|16648853|gb|AAL25616.1|At1g52190/F9I5_4 [Arabidopsis thaliana] >gnl|BL_ORD_ID|29691 At1g52190/F9I5_4 [Arabidopsis thaliana]
gi|21450866|gb|AAK59628.2|putative dnaK-type molecular chaperone hsc70.1 protein [Arabidopsis thaliana]
gi|225439922|ref|XP_002275288.1|PREDICTED: peroxidase 21 [Vitis vinifera] >gnl|BL_ORD_ID|478508 unnamed protein product [Vitis vinifera]
gi|255582726|ref|XP_002532140.1|zinc/iron transporter, putative [Ricinus communis] >gnl|BL_ORD_ID|441087 zinc/iron transporter, putative [Ricinus communis]
gi|356546916|ref|XP_003541866.1|PREDICTED: transcription factor bHLH123-like [Glycine max]
gi|4584429|emb|CAB40742.1|aquaglyceroporin [Nicotiana tabacum]
gi|257480319|gb|ACV60358.1|putative tonoplast intrinsic protein [Camellia sinensis]
gi|462409768|gb|EMJ15102.1|hypothetical protein PRUPE_ppa003904mg [Prunus persica]
gi|297836810|ref|XP_002886287.1|DNAJ heat shock family protein [Arabidopsis lyrata subsp. lyrata] >gnl|BL_ORD_ID|644766 DNAJ heat shock family protein [Arabidopsis lyrata subsp. lyrata]
gi|217073586|gb|ACJ85153.1|unknown [Medicago truncatula]
gi|460384453|ref|XP_004237926.1|PREDICTED: UDP-glycosyltransferase 85A1-like [Solanum lycopersicum]
gi|209954713|dbj|BAG80547.1|glycosyltransferase [Lycium barbarum]
gi|225426607|ref|XP_002280483.1|PREDICTED: metal-nicotianamine transporter YSL1 [Vitis vinifera]
gi|356565794|ref|XP_003551122.1|PREDICTED: metal-nicotianamine transporter YSL3-like [Glycine max]
gi|117644096|emb|CAL49292.1|putative shoot meristemless ortholog 1 [Silene latifolia]
gi|482555376|gb|EOA19568.1|hypothetical protein CARUB_v10002620mg [Capsella rubella]
gi|351724497|ref|NP_001235268.1|uncharacterized protein LOC100499733 [Glycine max] >gnl|BL_ORD_ID|556502 unknown [Glycine max]
gi|145025422|gb|ABP24358.1|WRKY DNA-binding protein [Capsicum annuum]
gi|357504543|ref|XP_003622560.1|hypothetical protein MTR_7g045430 [Medicago truncatula] >gnl|BL_ORD_ID|801179 hypothetical protein MTR_7g045430 [Medicago truncatula]
gi|297742276|emb|CBI34425.3|unnamed protein product [Vitis vinifera]
gi|255537657|ref|XP_002509895.1|Na(+)/H(+) antiporter, putative [Ricinus communis] >gnl|BL_ORD_ID|462041 Na(+)/H(+) antiporter, putative [Ricinus communis]
gi|297738913|emb|CBI28158.3|unnamed protein product [Vitis vinifera]
gi|460373169|ref|XP_004232395.1|PREDICTED: uncharacterized protein LOC101255155 [Solanum lycopersicum]
gi|460383802|ref|XP_004237606.1|PREDICTED: L-ascorbate oxidase-like, partial [Solanum lycopersicum]
gi|224109064|ref|XP_002315068.1|predicted protein [Populus trichocarpa] >gnl|BL_ORD_ID|421850 predicted protein [Populus trichocarpa]
gi|462410531|gb|EMJ15865.1|hypothetical protein PRUPE_ppa003375mg [Prunus persica]
gi|302142946|emb|CBI20241.3|unnamed protein product [Vitis vinifera]
gi|255557999|ref|XP_002520028.1|AMP dependent CoA ligase, putative [Ricinus communis] >gnl|BL_ORD_ID|453147 AMP dependent CoA ligase, putative [Ricinus communis]
gi|224131746|ref|XP_002328098.1|ethylene-insensitive 3b [Populus trichocarpa] >gnl|BL_ORD_ID|397960 ethylene-insensitive 3b [Populus trichocarpa]
gi|5678605|emb|CAB16801.2|BEL1-like homeobox 2 protein (BLH2) [Arabidopsis thaliana] >gnl|BL_ORD_ID|33215 BEL1-like homeobox 2 protein (BLH2) [Arabidopsis thaliana]
gi|224142465|ref|XP_002324578.1|predicted protein [Populus trichocarpa] >gnl|BL_ORD_ID|423632 predicted protein [Populus trichocarpa]
gi|482572833|gb|EOA37020.1|hypothetical protein CARUB_v10010069mg, partial [Capsella rubella]
gi|147810352|emb|CAN69804.1|hypothetical protein VITISV_017631 [Vitis vinifera]
gi|147864248|emb|CAN83015.1|hypothetical protein VITISV_041694 [Vitis vinifera]
gi|357151084|ref|XP_003575676.1|PREDICTED: isoflavone reductase homolog IRL-like [Brachypodium distachyon]
gi|55975502|gb|AAV68141.1|ethylene insensitive 3-like 3 [Dianthus caryophyllus]
gi|356561175|ref|XP_003548860.1|PREDICTED: uncharacterized protein LOC100777165 [Glycine max]
gi|158828152|gb|ABW81031.1|LTRGag-pol-polymerase 3 [Arabidopsis lyrata subsp. lyrata]
gi|307109921|gb|EFN58158.1|hypothetical protein CHLNCDRAFT_57026 [Chlorella variabilis]
gi|224140004|ref|XP_002323377.1|predicted protein [Populus trichocarpa] >gnl|BL_ORD_ID|425522 predicted protein [Populus trichocarpa]
gi|449436910|ref|XP_004136235.1|PREDICTED: uncharacterized protein LOC101220969 [Cucumis sativus] >gnl|BL_ORD_ID|1164372 PREDICTED: uncharacterized protein LOC101227231 [Cucumis sativus]
gi|406365449|gb|AFS35550.1|NADH-plastoquinone oxidoreductase subunit 7, partial [Fragaria pentaphylla]
gi|225470916|ref|XP_002263964.1|PREDICTED: aspartic proteinase nepenthesin-1 [Vitis vinifera] >gnl|BL_ORD_ID|189422 hypothetical protein VITISV_009613 [Vitis vinifera]
gi|390430507|gb|AFL91071.1|WRKY 7 transcription factor, partial [Helianthus annuus] >gnl|BL_ORD_ID|964845 WRKY 7 transcription factor, partial [Helianthus annuus]
gi|462419623|gb|EMJ23886.1|hypothetical protein PRUPE_ppa008651mg [Prunus persica]
gi|470144783|ref|XP_004308027.1|PREDICTED: acidic endochitinase-like [Fragaria vesca subsp. vesca]
gi|255545102|ref|XP_002513612.1|hevamine-A precursor, putative [Ricinus communis] >gnl|BL_ORD_ID|459786 hevamine-A precursor, putative [Ricinus communis]
gi|462397934|gb|EMJ03602.1|hypothetical protein PRUPE_ppa009513mg [Prunus persica]
gi|356543520|ref|XP_003540208.1|PREDICTED: LOW QUALITY PROTEIN: lysosomal Pro-X carboxypeptidase-like [Glycine max]
gi|482556278|gb|EOA20470.1|hypothetical protein CARUB_v10000782mg [Capsella rubella]
gi|30688698|ref|NP_197677.2|Serine carboxypeptidase S28 family protein [Arabidopsis thaliana] >gnl|BL_ORD_ID|1100200 Serine carboxypeptidase S28 family protein [Arabidopsis thaliana]
gi|356519770|ref|XP_003528542.1|PREDICTED: serine/threonine-protein kinase BRI1-like 1-like [Glycine max]
gi|440583711|emb|CCH47215.1|hypothetical protein [Lupinus angustifolius]
gi|449526000|ref|XP_004170003.1|PREDICTED: LOW QUALITY PROTEIN: zinc finger Ran-binding domain-containing protein 2-like [Cucumis sativus]
gi|470118884|ref|XP_004295551.1|PREDICTED: organic cation/carnitine transporter 3-like [Fragaria vesca subsp. vesca]
gi|297824227|ref|XP_002879996.1|hypothetical protein ARALYDRAFT_903634 [Arabidopsis lyrata subsp. lyrata] >gnl|BL_ORD_ID|638627 hypothetical protein ARALYDRAFT_903634 [Arabidopsis lyrata subsp. lyrata]
gi|462411207|gb|EMJ16256.1|hypothetical protein PRUPE_ppa012217mg [Prunus persica]
gi|502089689|ref|XP_004488988.1|PREDICTED: alpha,alpha-trehalose-phosphate synthase [UDP-forming] 1-like isoform X3 [Cicer arietinum]
gi|388493686|gb|AFK34909.1|unknown [Lotus japonicus]
gi|351724709|ref|NP_001236299.1|G/HBF-1 protein [Glycine max] >gnl|BL_ORD_ID|52530 G/HBF-1 [Glycine max]
gi|224066889|ref|XP_002302264.1|predicted protein [Populus trichocarpa] >gnl|BL_ORD_ID|403233 predicted protein [Populus trichocarpa]
gi|388507216|gb|AFK41674.1|unknown [Lotus japonicus]
gi|225459284|ref|XP_002285786.1|PREDICTED: uncharacterized protein LOC100252301 [Vitis vinifera]
gi|449524629|ref|XP_004169324.1|PREDICTED: pyrophosphate--fructose 6-phosphate 1-phosphotransferase subunit beta-like [Cucumis sativus]
gi|326515212|dbj|BAK03519.1|predicted protein [Hordeum vulgare subsp. vulgare]
gi|356536443|ref|XP_003536747.1|PREDICTED: GEM-like protein 4-like [Glycine max]
gi|255553335|ref|XP_002517709.1|CBL-interacting serine/threonine-protein kinase, putative [Ricinus communis] >gnl|BL_ORD_ID|455432 CBL-interacting serine/threonine-protein kinase, putative [Ricinus communis]
gi|502117387|ref|XP_004495803.1|PREDICTED: pathogenesis-related protein PR-4A-like isoform X1 [Cicer arietinum]
gi|226499830|ref|NP_001140942.1|uncharacterized protein LOC100273020 [Zea mays] >gnl|BL_ORD_ID|322429 unknown [Zea mays]
gi|392932945|gb|AFM91993.1|RD-22 like protein, partial [Helianthus annuus] >gnl|BL_ORD_ID|965432 RD-22 like protein, partial [Helianthus annuus] >gnl|BL_ORD_ID|965432 RD-22 like protein, partial [Helianthus annuus] >gnl|BL_ORD_ID|965432 RD-22 like protein, partial [Helianthus annuus]
gi|414587287|tpg|DAA37858.1|TPA: histone H3.2 [Zea mays]
gi|359480210|ref|XP_002272942.2|PREDICTED: momilactone A synthase-like [Vitis vinifera]
gi|40645752|dbj|BAD06717.1|WRKY transcription factor 1 [Spinacia oleracea]
gi|442803208|gb|AGC78943.1|hypothetical protein (mitochondrion) [Vicia faba]
gi|255567955|ref|XP_002524955.1|ubiquitin-protein ligase, putative [Ricinus communis] >gnl|BL_ORD_ID|448265 ubiquitin-protein ligase, putative [Ricinus communis]
gi|255074203|ref|XP_002500776.1|predicted protein [Micromonas sp. RCC299] >gnl|BL_ORD_ID|498517 predicted protein [Micromonas sp. RCC299]
gi|255586789|ref|XP_002534011.1|r2r3-myb transcription factor, putative [Ricinus communis] >gnl|BL_ORD_ID|439233 r2r3-myb transcription factor, putative [Ricinus communis]
gi|326505090|dbj|BAK02932.1|predicted protein [Hordeum vulgare subsp. vulgare]
gi|297806025|ref|XP_002870896.1|hypothetical protein ARALYDRAFT_486886 [Arabidopsis lyrata subsp. lyrata] >gnl|BL_ORD_ID|629746 hypothetical protein ARALYDRAFT_486886 [Arabidopsis lyrata subsp. lyrata]
gi|225424689|ref|XP_002263411.1|PREDICTED: probable xyloglucan endotransglucosylase/hydrolase protein 33 [Vitis vinifera] >gnl|BL_ORD_ID|228245 unnamed protein product [Vitis vinifera]
gi|326529211|dbj|BAK00999.1|predicted protein [Hordeum vulgare subsp. vulgare] >gnl|BL_ORD_ID|754850 predicted protein [Hordeum vulgare subsp. vulgare]
gi|502136906|ref|XP_004502890.1|PREDICTED: ribonuclease P protein subunit p25-like protein-like isoform X3 [Cicer arietinum]
gi|390979561|dbj|BAM21533.1|glutathione S-transferase like protein [Dianthus caryophyllus]
gi|462418944|gb|EMJ23207.1|hypothetical protein PRUPE_ppa002916mg [Prunus persica]
gi|134686|sp|P07505.2|SODCP_SPIOLRecName: Full=Superoxide dismutase [Cu-Zn], chloroplastic; Flags: Precursor >gnl|BL_ORD_ID|1047135 copper/zinc-superoxide dismutase precurser [Spinacia oleracea] >gnl|BL_ORD_ID|1047135 Cu/Zn superoxide dismutase
gi|357441591|ref|XP_003591073.1|RING finger family protein [Medicago truncatula] >gnl|BL_ORD_ID|217023 RING finger family protein [Medicago truncatula] >gnl|BL_ORD_ID|217023 unknown [Medicago truncatula]
gi|3914473|sp|Q41385.1|PSAL_SPIOLRecName: Full=Photosystem I reaction center subunit XI, chloroplastic; Short=PSI-L; AltName: Full=PSI subunit V; Flags: Precursor >gnl|BL_ORD_ID|1048077 Chain L, Improved Model Of Plant Photosystem I >gnl|BL_ORD_ID|1048077 Chain L, Improved Model Of Plant Photosystem I >gnl|BL_ORD_ID|1048077 Chain L, Improved Model Of Plant Photosystem I >gnl|BL_ORD_ID|1048077 sub…
gi|224103589|ref|XP_002334034.1|predicted protein [Populus trichocarpa] >gnl|BL_ORD_ID|399870 predicted protein [Populus trichocarpa]
gi|326499079|dbj|BAK06030.1|predicted protein [Hordeum vulgare subsp. vulgare]
gi|470144825|ref|XP_004308048.1|PREDICTED: uncharacterized protein LOC101306469 [Fragaria vesca subsp. vesca]
gi|224118022|ref|XP_002331538.1|acyl:coa ligase acetate-coa synthetase-like protein [Populus trichocarpa] >gnl|BL_ORD_ID|430893 acyl:coa ligase acetate-coa synthetase-like protein [Populus trichocarpa]
gi|197312917|gb|ACH63239.1|harpin-induced protein [Rheum australe]
gi|372477636|gb|AEX97053.1|small heat shock protein [Copaifera officinalis]
gi|131199|sp|P22179.1|PSAH_SPIOLRecName: Full=Photosystem I reaction center subunit VI, chloroplastic; Short=PSI-H; AltName: Full=Light-harvesting complex I 11 kDa protein; Flags: Precursor >gnl|BL_ORD_ID|3763 Chain H, Improved Model Of Plant Photosystem I >gnl|BL_ORD_ID|3763 Chain H, Improved Model Of Plant Photosystem I >gnl|BL_ORD_ID|3763 Chain H, Improved Model Of Plant Photosystem I >gnl|BL_…
gi|255583154|ref|XP_002532343.1|LIGULELESS1 protein, putative [Ricinus communis] >gnl|BL_ORD_ID|440894 LIGULELESS1 protein, putative [Ricinus communis]
gi|359478681|ref|XP_002282027.2|PREDICTED: interactor of constitutive active ROPs 3-like [Vitis vinifera]
gi|359473294|ref|XP_002274433.2|PREDICTED: uncharacterized protein LOC100257102 [Vitis vinifera]
gi|357492397|ref|XP_003616487.1|Metallocarboxypeptidase inhibitor [Medicago truncatula] >gnl|BL_ORD_ID|817065 Metallocarboxypeptidase inhibitor [Medicago truncatula]
gi|358346026|ref|XP_003637074.1|Cell wall-associated hydrolase, partial [Medicago truncatula] >gnl|BL_ORD_ID|805481 Cell wall-associated hydrolase, partial [Medicago truncatula]
gi|470123147|ref|XP_004297597.1|PREDICTED: protein transport protein Sec61 subunit gamma-like [Fragaria vesca subsp. vesca]
gi|30060267|gb|AAP13055.1|dihydroflavonol 4-reductase [Gypsophila elegans]
gi|226490975|ref|NP_001147262.1|60S ribosomal protein L13a-2 [Zea mays] >gnl|BL_ORD_ID|333516 60S ribosomal protein L13a-2 [Zea mays]
gi|297740781|emb|CBI30963.3|unnamed protein product [Vitis vinifera]
gi|356528230|ref|XP_003532708.1|PREDICTED: phospholipase A1-Igamma1, chloroplastic-like [Glycine max]
gi|359486687|ref|XP_002265345.2|PREDICTED: NAC domain-containing protein 78-like [Vitis vinifera] >gnl|BL_ORD_ID|226336 unnamed protein product [Vitis vinifera]
gi|502094467|ref|XP_004490224.1|PREDICTED: salicylate O-methyltransferase-like [Cicer arietinum]
gi|462415172|gb|EMJ19909.1|hypothetical protein PRUPE_ppa008941mg [Prunus persica]
gi|302398735|gb|ADL36662.1|CAMTA domain class transcription factor [Malus x domestica]
gi|470123332|ref|XP_004297681.1|PREDICTED: probable galacturonosyltransferase-like 9-like [Fragaria vesca subsp. vesca]
gi|224100379|ref|XP_002311853.1|glycosyltransferase, CAZy family GT8 [Populus trichocarpa] >gnl|BL_ORD_ID|410469 glycosyltransferase, CAZy family GT8 [Populus trichocarpa]
gi|460385383|ref|XP_004238383.1|PREDICTED: E3 ubiquitin-protein ligase ATL23-like [Solanum lycopersicum]
gi|356553343|ref|XP_003545016.1|PREDICTED: E3 ubiquitin-protein ligase ATL23-like [Glycine max]
gi|297745295|emb|CBI40375.3|unnamed protein product [Vitis vinifera]
gi|315932728|gb|ADU55794.1|HSP18.1B [Citrullus lanatus]
gi|255540985|ref|XP_002511557.1|40S ribosomal protein S9, putative [Ricinus communis] >gnl|BL_ORD_ID|462914 40S ribosomal protein S9, putative [Ricinus communis]
gi|357490877|ref|XP_003615726.1|Protein phosphatase 2C [Medicago truncatula] >gnl|BL_ORD_ID|816411 Protein phosphatase 2C [Medicago truncatula]
gi|502129380|ref|XP_004500280.1|PREDICTED: probable protein phosphatase 2C 25-like [Cicer arietinum]
gi|302835916|ref|XP_002949519.1|heat shock protein Hsp70E [Volvox carteri f. nagariensis] >gnl|BL_ORD_ID|698977 heat shock protein Hsp70E [Volvox carteri f. nagariensis]
gi|255562520|ref|XP_002522266.1|ubiquitin-protein ligase, putative [Ricinus communis] >gnl|BL_ORD_ID|450925 ubiquitin-protein ligase, putative [Ricinus communis]
gi|302142071|emb|CBI19274.3|unnamed protein product [Vitis vinifera]
gi|224072220|ref|XP_002303659.1|predicted protein [Populus trichocarpa] >gnl|BL_ORD_ID|400490 predicted protein [Populus trichocarpa]
gi|255549094|ref|XP_002515602.1|snf1-kinase beta subunit, plants, putative [Ricinus communis] >gnl|BL_ORD_ID|457531 snf1-kinase beta subunit, plants, putative [Ricinus communis]
gi|225435969|ref|XP_002270683.1|PREDICTED: SNF1-related protein kinase regulatory subunit beta-1 [Vitis vinifera] >gnl|BL_ORD_ID|226161 unnamed protein product [Vitis vinifera]
gi|255584168|ref|XP_002532823.1|glutathione s-transferase, putative [Ricinus communis] >gnl|BL_ORD_ID|440405 glutathione s-transferase, putative [Ricinus communis]
gi|255566336|ref|XP_002524154.1|conserved hypothetical protein [Ricinus communis] >gnl|BL_ORD_ID|449027 conserved hypothetical protein [Ricinus communis]
gi|255557453|ref|XP_002519757.1|multidrug resistance protein 1, 2, putative [Ricinus communis] >gnl|BL_ORD_ID|453524 multidrug resistance protein 1, 2, putative [Ricinus communis]
gi|255617621|ref|XP_002539861.1|conserved hypothetical protein [Ricinus communis] >gnl|BL_ORD_ID|433420 conserved hypothetical protein [Ricinus communis]
gi|45387415|gb|AAS60198.1|hexokinase 6 [Nicotiana tabacum]
gi|460411924|ref|XP_004251354.1|PREDICTED: hexokinase-3-like [Solanum lycopersicum]
gi|224125392|ref|XP_002329794.1|hypothetical protein POPTRDRAFT_743829 [Populus trichocarpa] >gnl|BL_ORD_ID|428190 hypothetical protein POPTRDRAFT_743829 [Populus trichocarpa]
gi|418729864|gb|AFX66979.1|class I chitinase [Solanum tuberosum]
gi|462395850|gb|EMJ01649.1|hypothetical protein PRUPE_ppa008948mg [Prunus persica]
gi|462403121|gb|EMJ08678.1|hypothetical protein PRUPE_ppa010337mg [Prunus persica]
gi|225438863|ref|XP_002278764.1|PREDICTED: probable receptor-like protein kinase At2g23200-like [Vitis vinifera]
gi|460377762|ref|XP_004234657.1|PREDICTED: probable receptor-like protein kinase At5g24010-like [Solanum lycopersicum]
gi|356502372|ref|XP_003519993.1|PREDICTED: 1-aminocyclopropane-1-carboxylate oxidase homolog 4-like [Glycine max]
gi|46487751|gb|AAS99237.1|glycine-rich protein [Haloxylon ammodendron]
gi|225424266|ref|XP_002284527.1|PREDICTED: MLP-like protein 28 [Vitis vinifera] >gnl|BL_ORD_ID|189300 hypothetical protein VITISV_033952 [Vitis vinifera] >gnl|BL_ORD_ID|189300 unnamed protein product [Vitis vinifera]
gi|225440067|ref|XP_002282335.1|PREDICTED: uncharacterized protein LOC100244817 [Vitis vinifera] >gnl|BL_ORD_ID|478538 unnamed protein product [Vitis vinifera]
gi|219362953|ref|NP_001136873.1|uncharacterized protein LOC100217027 [Zea mays] >gnl|BL_ORD_ID|320446 unknown [Zea mays]
gi|84688912|gb|ABC61505.1|AGO4-2, partial [Nicotiana benthamiana]
gi|388494834|gb|AFK35483.1|unknown [Medicago truncatula]
gi|289719778|gb|ACH92946.2|class I chitinase [Dimocarpus longan] >gnl|BL_ORD_ID|607351 class I chitinase [Dimocarpus longan]
gi|359478910|ref|XP_003632186.1|PREDICTED: tropinone reductase homolog At1g07440-like [Vitis vinifera] >gnl|BL_ORD_ID|582214 unnamed protein product [Vitis vinifera]
gi|71041102|gb|AAZ20439.1|MYB23 [Malus x domestica]
gi|225449489|ref|XP_002283485.1|PREDICTED: elicitor-responsive protein 1 [Vitis vinifera] >gnl|BL_ORD_ID|226447 unnamed protein product [Vitis vinifera]
gi|462421940|gb|EMJ26203.1|hypothetical protein PRUPE_ppa020294mg [Prunus persica]
gi|255596939|ref|XP_002536654.1|conserved hypothetical protein [Ricinus communis] >gnl|BL_ORD_ID|436622 conserved hypothetical protein [Ricinus communis]
gi|224103505|ref|XP_002313083.1|2-oxoglutarate-dependent dioxygenase [Populus trichocarpa] >gnl|BL_ORD_ID|408414 2-oxoglutarate-dependent dioxygenase [Populus trichocarpa]
gi|482551765|gb|EOA15958.1|hypothetical protein CARUB_v10004056mg [Capsella rubella] >gnl|BL_ORD_ID|1336724 hypothetical protein CARUB_v10004056mg [Capsella rubella]
gi|470128527|ref|XP_004300190.1|PREDICTED: transcription factor HBP-1a-like [Fragaria vesca subsp. vesca]
gi|482560642|gb|EOA24833.1|hypothetical protein CARUB_v10018121mg [Capsella rubella]
gi|225436777|ref|XP_002268050.1|PREDICTED: glutaredoxin-C13 [Vitis vinifera]
gi|462418244|gb|EMJ22693.1|hypothetical protein PRUPE_ppa009851mg [Prunus persica]
gi|302844044|ref|XP_002953563.1|component of cytosolic 80S ribosome and 60S large subunit [Volvox carteri f. nagariensis] >gnl|BL_ORD_ID|695003 component of cytosolic 80S ribosome and 60S large subunit [Volvox carteri f. nagariensis]
gi|356509120|ref|XP_003523300.1|PREDICTED: uncharacterized protein LOC100820369 [Glycine max]
gi|470122870|ref|XP_004297461.1|PREDICTED: 21 kDa protein-like [Fragaria vesca subsp. vesca]
gi|470109522|ref|XP_004291043.1|PREDICTED: uncharacterized protein LOC101310484 [Fragaria vesca subsp. vesca]
gi|255579712|ref|XP_002530695.1|mitochondrial dicarboxylate carrier protein, putative [Ricinus communis] >gnl|BL_ORD_ID|442532 mitochondrial dicarboxylate carrier protein, putative [Ricinus communis]
gi|356534311|ref|XP_003535700.1|PREDICTED: E3 ubiquitin-protein ligase PUB22-like [Glycine max]
gi|470135189|ref|XP_004303406.1|PREDICTED: E3 ubiquitin-protein ligase PUB23-like [Fragaria vesca subsp. vesca]
gi|359481166|ref|XP_002265439.2|PREDICTED: E3 ubiquitin-protein ligase PUB23-like [Vitis vinifera]
gi|462405012|gb|EMJ10476.1|hypothetical protein PRUPE_ppa007566mg [Prunus persica]
gi|30060265|gb|AAP13054.1|anthocyanidin synthase [Gypsophila elegans]
gi|462414691|gb|EMJ19428.1|hypothetical protein PRUPE_ppa007936mg [Prunus persica]
gi|414587271|tpg|DAA37842.1|TPA: hypothetical protein ZEAMMB73_690514 [Zea mays]
gi|414885979|tpg|DAA61993.1|TPA: putative heat shock protein 90 family protein [Zea mays]
gi|224061809|ref|XP_002300609.1|predicted protein [Populus trichocarpa] >gnl|BL_ORD_ID|401670 predicted protein [Populus trichocarpa]
gi|460365665|ref|XP_004228721.1|PREDICTED: protein PLANT CADMIUM RESISTANCE 2-like [Solanum lycopersicum]
gi|242032361|ref|XP_002463575.1|hypothetical protein SORBIDRAFT_01g002340 [Sorghum bicolor] >gnl|BL_ORD_ID|522526 hypothetical protein SORBIDRAFT_01g002340 [Sorghum bicolor]
gi|10998537|gb|AAG25966.1|AF302082_1cytokinin-regulated kinase 1 [Nicotiana tabacum]
gi|224146317|ref|XP_002325962.1|predicted protein [Populus trichocarpa] >gnl|BL_ORD_ID|421008 predicted protein [Populus trichocarpa]
gi|449439978|ref|XP_004137762.1|PREDICTED: L-type lectin-domain containing receptor kinase S.4-like [Cucumis sativus] >gnl|BL_ORD_ID|1165862 PREDICTED: L-type lectin-domain containing receptor kinase S.4-like [Cucumis sativus]
gi|3913414|sp|Q39677.1|DCAM2_DIACARecName: Full=S-adenosylmethionine decarboxylase proenzyme 2; Short=AdoMetDC 2; Short=SAMDC 2; Contains: RecName: Full=S-adenosylmethionine decarboxylase 2 alpha chain; Contains: RecName: Full=S-adenosylmethionine decarboxylase 2 beta chain; Flags: Precursor >gnl|BL_ORD_ID|16240 S-adenosylmethionine decarboxylase 2 [Dianthus caryophyllus]
gi|3913413|sp|Q39676.1|DCAM1_DIACARecName: Full=S-adenosylmethionine decarboxylase proenzyme 1; Short=AdoMetDC 1; Short=SAMDC 1; Contains: RecName: Full=S-adenosylmethionine decarboxylase 1 alpha chain; Contains: RecName: Full=S-adenosylmethionine decarboxylase 1 beta chain; Flags: Precursor >gnl|BL_ORD_ID|1034450 S-adenosylmethionine decarboxylase 1 [Dianthus caryophyllus] >gnl|BL_ORD_ID|1034450…
gi|40846374|gb|AAR92477.1|putative WRKY transcription factor 30 [Vitis aestivalis]
gi|297726021|ref|NP_001175374.1|Os08g0141400 [Oryza sativa Japonica Group] >gnl|BL_ORD_ID|570402 Os08g0141400 [Oryza sativa Japonica Group]
gi|50512304|gb|AAT77551.1|LoxC-like [Solanum pimpinellifolium]
gi|470120512|ref|XP_004296344.1|PREDICTED: linoleate 13S-lipoxygenase 2-1, chloroplastic-like [Fragaria vesca subsp. vesca]
gi|224088940|ref|XP_002308583.1|predicted protein [Populus trichocarpa] >gnl|BL_ORD_ID|413204 predicted protein [Populus trichocarpa]
gi|1814407|gb|AAB41898.1|H+-transporting ATPase [Mesembryanthemum crystallinum]
gi|388516625|gb|AFK46374.1|unknown [Lotus japonicus]
gi|363806744|ref|NP_001242530.1|uncharacterized protein LOC100785313 precursor [Glycine max] >gnl|BL_ORD_ID|563694 unknown [Glycine max]
gi|462409678|gb|EMJ15012.1|hypothetical protein PRUPE_ppa008295mg [Prunus persica]
gi|310894097|gb|ADP37951.1|anthocyanidin reductase [Fragaria chiloensis]
gi|258489646|gb|ACV72641.1|anthocyanidin reductase 2 [Gossypium hirsutum]
gi|303308461|gb|ADM14335.1|dehydrin [Cerastium arcticum]
gi|388495660|gb|AFK35896.1|unknown [Lotus japonicus]
gi|462418046|gb|EMJ22551.1|hypothetical protein PRUPE_ppa014599mg [Prunus persica]
gi|357488055|ref|XP_003614315.1|hypothetical protein MTR_5g048060 [Medicago truncatula] >gnl|BL_ORD_ID|815087 hypothetical protein MTR_5g048060 [Medicago truncatula] >gnl|BL_ORD_ID|815087 unknown [Medicago truncatula]
gi|356550596|ref|XP_003543671.1|PREDICTED: acyl-protein thioesterase 2-like [Glycine max]
gi|225442835|ref|XP_002285335.1|PREDICTED: acyl-protein thioesterase 2 [Vitis vinifera]
gi|297743914|emb|CBI36884.3|unnamed protein product [Vitis vinifera]
gi|462419357|gb|EMJ23620.1|hypothetical protein PRUPE_ppa006071mg [Prunus persica]
gi|384482418|pdb|3VLB|AChain A, Crystal Structure Of Xeg-Edgp >gnl|BL_ORD_ID|937208 Chain C, Crystal Structure Of Xeg-Edgp
gi|302143633|emb|CBI22386.3|unnamed protein product [Vitis vinifera]
gi|255570346|ref|XP_002526132.1|serine-threonine protein kinase, plant-type, putative [Ricinus communis] >gnl|BL_ORD_ID|447027 serine-threonine protein kinase, plant-type, putative [Ricinus communis]
gi|110289448|gb|AAP54692.2|retrotransposon protein, putative, unclassified [Oryza sativa Japonica Group]
gi|332322145|emb|CCA66054.1|hypothetical protein [Beta vulgaris subsp. vulgaris]
gi|15221754|ref|NP_175822.1|uncharacterized protein [Arabidopsis thaliana] >gnl|BL_ORD_ID|41829 hypothetical protein [Arabidopsis thaliana] >gnl|BL_ORD_ID|41829 At1g54200 [Arabidopsis thaliana] >gnl|BL_ORD_ID|41829 uncharacterized protein AT1G54200 [Arabidopsis thaliana]
gi|225439615|ref|XP_002267787.1|PREDICTED: alanine--glyoxylate aminotransferase 2 homolog 2, mitochondrial [Vitis vinifera]
gi|167963427|dbj|BAG09388.1|peroxisomal aminotransferase [Glycine max]
gi|293334051|ref|NP_001169125.1|uncharacterized protein LOC100382970 [Zea mays] >gnl|BL_ORD_ID|468598 unknown [Zea mays]
gi|412988431|emb|CCO17767.1|predicted protein [Bathycoccus prasinos]
gi|470102375|ref|XP_004287630.1|PREDICTED: auxin-binding protein ABP19a-like [Fragaria vesca subsp. vesca]
gi|225433049|ref|XP_002280977.1|PREDICTED: auxin-induced protein 5NG4 [Vitis vinifera] >gnl|BL_ORD_ID|224203 unnamed protein product [Vitis vinifera]
gi|67973216|gb|AAY84145.1|late embryogenesis abundant protein [Catharanthus roseus]
gi|449436110|ref|XP_004135837.1|PREDICTED: late embryogenesis abundant protein 2-like [Cucumis sativus] >gnl|BL_ORD_ID|1163986 PREDICTED: late embryogenesis abundant protein 2-like [Cucumis sativus]
gi|224102627|ref|XP_002312753.1|f-box family protein [Populus trichocarpa] >gnl|BL_ORD_ID|411324 f-box family protein [Populus trichocarpa]
gi|1346180|sp|P49310.1|GRP1_SINALRecName: Full=Glycine-rich RNA-binding protein GRP1A >gnl|BL_ORD_ID|3163 homology with RNA-binding proteins in meristematic tissue [Sinapis alba]
gi|225432004|ref|XP_002279385.1|PREDICTED: probable WRKY transcription factor 48 [Vitis vinifera] >gnl|BL_ORD_ID|228761 unnamed protein product [Vitis vinifera]
gi|31879432|dbj|BAC77694.1|lipid transfer protein [Atriplex nummularia]
gi|1709692|sp|P54153.1|MSRA_SOLLCRecName: Full=Peptide methionine sulfoxide reductase; AltName: Full=Fruit-ripening protein E4; AltName: Full=Peptide-methionine (S)-S-oxide reductase; Short=Peptide Met(O) reductase; AltName: Full=Protein-methionine-S-oxide reductase >gnl|BL_ORD_ID|1047907 fruit-ripening gene [Solanum lycopersicum]
gi|350536223|ref|NP_001232819.1|uncharacterized protein LOC100272231 [Zea mays] >gnl|BL_ORD_ID|317777 unknown [Zea mays]
gi|225463075|ref|XP_002263429.1|PREDICTED: 3-ketoacyl-CoA synthase 11-like [Vitis vinifera]
gi|239909311|gb|ACS32301.1|cinnamoyl-CoA reductase [Jatropha curcas]
gi|460370383|ref|XP_004231032.1|PREDICTED: uncharacterized protein LOC101263355 [Solanum lycopersicum]
gi|224075688|ref|XP_002304723.1|aquaporin, MIP family, NIP subfamily [Populus trichocarpa] >gnl|BL_ORD_ID|401499 aquaporin, MIP family, NIP subfamily [Populus trichocarpa]
gi|460369107|ref|XP_004230405.1|PREDICTED: germin-like protein subfamily 1 member 14-like [Solanum lycopersicum]
gi|299889029|dbj|BAJ10397.1|alpha-expansin [Dianthus caryophyllus]
gi|220675839|emb|CAM12499.1|small heat-shock protein [Oxybasis rubra]
gi|225461148|ref|XP_002282744.1|PREDICTED: oxygen-evolving enhancer protein 3-1, chloroplastic [Vitis vinifera] >gnl|BL_ORD_ID|184315 hypothetical protein VITISV_028757 [Vitis vinifera] >gnl|BL_ORD_ID|184315 unnamed protein product [Vitis vinifera]
gi|324103759|gb|ADY17814.1|CBF4 transcription factor [Vitis amurensis] >gnl|BL_ORD_ID|902895 C-repeats binding factor 4 [Vitis vinifera] >gnl|BL_ORD_ID|902895 C-repeat binding factor 4 [Vitis amurensis]
gi|156138783|dbj|BAF75883.1|glucosyltransferase [Dianthus caryophyllus]
gi|359497151|ref|XP_002272369.2|PREDICTED: phospholipase A1-Ibeta2, chloroplastic-like [Vitis vinifera]
gi|255583167|ref|XP_002532349.1|triacylglycerol lipase, putative [Ricinus communis] >gnl|BL_ORD_ID|440871 triacylglycerol lipase, putative [Ricinus communis]
gi|224064460|ref|XP_002301487.1|glycosyl hydrolase family 9 [Populus trichocarpa] >gnl|BL_ORD_ID|402496 glycosyl hydrolase family 9 [Populus trichocarpa]
gi|33333387|gb|AAQ11827.1|nodulin-like intrinsic protein NIP1-2, partial [Atriplex nummularia]
gi|373502419|gb|AEY75255.1|nodulin-like intrinsic protein [Atriplex canescens]
gi|224097242|ref|XP_002310889.1|predicted protein [Populus trichocarpa] >gnl|BL_ORD_ID|412484 predicted protein [Populus trichocarpa]
gi|359496591|ref|XP_003635273.1|PREDICTED: epoxide hydrolase 2-like [Vitis vinifera] >gnl|BL_ORD_ID|599978 unnamed protein product [Vitis vinifera]
gi|357455443|ref|XP_003598002.1|Dihydroflavonol-4-reductase [Medicago truncatula] >gnl|BL_ORD_ID|221214 Dihydroflavonol-4-reductase [Medicago truncatula]
gi|460413863|ref|XP_004252296.1|PREDICTED: snakin-1-like [Solanum lycopersicum]
gi|502105669|ref|XP_004492858.1|PREDICTED: calreticulin-3-like isoform X3 [Cicer arietinum]
gi|224068458|ref|XP_002326125.1|predicted protein [Populus trichocarpa] >gnl|BL_ORD_ID|394004 predicted protein [Populus trichocarpa]
gi|225444724|ref|XP_002277991.1|PREDICTED: serine/threonine-protein kinase At5g01020 [Vitis vinifera] >gnl|BL_ORD_ID|225926 unnamed protein product [Vitis vinifera]
gi|470118246|ref|XP_004295243.1|PREDICTED: cysteine-rich receptor-like protein kinase 25-like [Fragaria vesca subsp. vesca]
gi|502133824|ref|XP_004501904.1|PREDICTED: MORC family CW-type zinc finger protein 3-like isoform X3 [Cicer arietinum] >gnl|BL_ORD_ID|1378505 PREDICTED: MORC family CW-type zinc finger protein 3-like isoform X4 [Cicer arietinum] >gnl|BL_ORD_ID|1378505 PREDICTED: MORC family CW-type zinc finger protein 3-like isoform X5 [Cicer arietinum] >gnl|BL_ORD_ID|1378505 PREDICTED: MORC family CW-type zinc f…
gi|356502386|ref|XP_003520000.1|PREDICTED: uncharacterized protein LOC100816065 [Glycine max]
gi|502122703|ref|XP_004497868.1|PREDICTED: uncharacterized protein LOC101506852 isoform X1 [Cicer arietinum] >gnl|BL_ORD_ID|1374918 PREDICTED: uncharacterized protein LOC101506852 isoform X2 [Cicer arietinum] >gnl|BL_ORD_ID|1374918 PREDICTED: uncharacterized protein LOC101506852 isoform X3 [Cicer arietinum] >gnl|BL_ORD_ID|1374918 PREDICTED: uncharacterized protein LOC101507597 [Cicer arietinum]
gi|502110033|ref|XP_004493783.1|PREDICTED: uncharacterized protein LOC101490141 [Cicer arietinum]
gi|225690806|gb|ACO06089.1|glutathione peroxidase [Triticum aestivum]
gi|356552725|ref|XP_003544713.1|PREDICTED: probable serine/threonine-protein kinase WNK11-like [Glycine max]
gi|255576306|ref|XP_002529046.1|ATP binding protein, putative [Ricinus communis] >gnl|BL_ORD_ID|444192 ATP binding protein, putative [Ricinus communis]
gi|462411161|gb|EMJ16210.1|hypothetical protein PRUPE_ppa002494mg [Prunus persica]
gi|224104765|ref|XP_002313558.1|predicted protein [Populus trichocarpa] >gnl|BL_ORD_ID|408858 predicted protein [Populus trichocarpa]
gi|147766872|emb|CAN60947.1|hypothetical protein VITISV_015758 [Vitis vinifera]
gi|359489773|ref|XP_002273091.2|PREDICTED: O-glucosyltransferase rumi-like [Vitis vinifera]
gi|7259219|emb|CAA76374.2|peroxidase [Spinacia oleracea]
gi|462411741|gb|EMJ16790.1|hypothetical protein PRUPE_ppa007663mg [Prunus persica]
gi|449468636|ref|XP_004152027.1|PREDICTED: protein NDR1-like [Cucumis sativus]
gi|2654212|gb|AAB91473.1|heat shock 70 protein [Spinacia oleracea] >gnl|BL_ORD_ID|1091881 heat shock 70 protein [Spinacia oleracea]
gi|225447983|ref|XP_002269464.1|PREDICTED: 11S globulin seed storage protein 2 [Vitis vinifera]
gi|502142410|ref|XP_004504944.1|PREDICTED: heat shock 70 kDa protein, mitochondrial-like [Cicer arietinum]
gi|307136234|gb|ADN34070.1|aspartic proteinase nepenthesin-1 precursor [Cucumis melo subsp. melo]
gi|147821993|emb|CAN70318.1|hypothetical protein VITISV_016757 [Vitis vinifera]
gi|225425410|ref|XP_002277620.1|PREDICTED: uncharacterized protein LOC100253955 [Vitis vinifera]
gi|255540259|ref|XP_002511194.1|AMP-activated protein kinase, gamma regulatory subunit, putative [Ricinus communis] >gnl|BL_ORD_ID|462553 AMP-activated protein kinase, gamma regulatory subunit, putative [Ricinus communis]
gi|502156200|ref|XP_004510356.1|PREDICTED: inorganic pyrophosphatase 1-like [Cicer arietinum]
gi|359493652|ref|XP_003634644.1|PREDICTED: uncharacterized protein LOC100853046 [Vitis vinifera]
gi|53801490|gb|AAU93947.1|thioredoxin H [Helicosporidium sp. ex Simulium jonesi]
gi|359497218|ref|XP_002271073.2|PREDICTED: senescence-associated protein DIN1-like [Vitis vinifera] >gnl|BL_ORD_ID|600006 unnamed protein product [Vitis vinifera]
gi|462398169|gb|EMJ03837.1|hypothetical protein PRUPE_ppa012088mg [Prunus persica]
gi|255575237|ref|XP_002528522.1|disulfide oxidoreductase, putative [Ricinus communis] >gnl|BL_ORD_ID|444669 disulfide oxidoreductase, putative [Ricinus communis]
gi|384251670|gb|EIE25147.1|NADPH-dependent thioredoxin reductase 1 [Coccomyxa subellipsoidea C-169]
gi|502139893|ref|XP_004503957.1|PREDICTED: U-box domain-containing protein 27-like [Cicer arietinum]
gi|118485828|gb|ABK94761.1|unknown [Populus trichocarpa]
gi|255538684|ref|XP_002510407.1|conserved hypothetical protein [Ricinus communis] >gnl|BL_ORD_ID|463349 conserved hypothetical protein [Ricinus communis]
gi|388508460|gb|AFK42296.1|unknown [Medicago truncatula]
gi|326502344|dbj|BAJ95235.1|predicted protein [Hordeum vulgare subsp. vulgare]
gi|398025461|gb|AFO70202.1|putative ammonium transporter AMT1;3, partial [Alternanthera philoxeroides]
gi|148927433|gb|ABR19831.1|dehydration responsive element binding protein [Prunus persica] >gnl|BL_ORD_ID|208806 CBF/DREB transcription factor [Prunus persica] >gnl|BL_ORD_ID|208806 hypothetical protein PRUPE_ppa010909mg [Prunus persica] >gnl|BL_ORD_ID|208806 CBF/DREB 2 [Prunus persica]
gi|255586327|ref|XP_002533814.1|RING-H2 finger protein ATL1M, putative [Ricinus communis] >gnl|BL_ORD_ID|439426 RING-H2 finger protein ATL1M, putative [Ricinus communis]
gi|255646760|gb|ACU23853.1|unknown [Glycine max]
gi|224105083|ref|XP_002313680.1|NAC domain protein, IPR003441 [Populus trichocarpa] >gnl|BL_ORD_ID|408973 NAC domain protein, IPR003441 [Populus trichocarpa]
gi|118489932|gb|ABK96763.1|unknown [Populus trichocarpa x Populus deltoides]
gi|324330444|gb|ADY38579.1|allene oxide cyclase [Camellia sinensis]
gi|462420785|gb|EMJ25048.1|hypothetical protein PRUPE_ppa010762mg [Prunus persica]
gi|449435033|ref|XP_004135300.1|PREDICTED: 25.3 kDa heat shock protein, chloroplastic-like [Cucumis sativus] >gnl|BL_ORD_ID|1163463 PREDICTED: 25.3 kDa heat shock protein, chloroplastic-like [Cucumis sativus]
gi|145350126|ref|XP_001419468.1|predicted protein [Ostreococcus lucimarinus CCE9901] >gnl|BL_ORD_ID|174400 predicted protein [Ostreococcus lucimarinus CCE9901] >gnl|BL_ORD_ID|174400 predicted protein [Ostreococcus lucimarinus CCE9901] >gnl|BL_ORD_ID|174400 predicted protein [Ostreococcus lucimarinus CCE9901]
gi|460379935|ref|XP_004235714.1|PREDICTED: probable pyridoxal biosynthesis protein PDX1.2-like [Solanum lycopersicum]
gi|15233273|ref|NP_188226.1|putative pyridoxal biosynthesis protein PDX1.2 [Arabidopsis thaliana] >gnl|BL_ORD_ID|1038298 RecName: Full=Probable pyridoxal biosynthesis protein PDX1.2; Short=AtPDX1.2; Short=AtPDX1;3 >gnl|BL_ORD_ID|1038298 A37 [Arabidopsis thaliana] >gnl|BL_ORD_ID|1038298 A37 [Arabidopsis thaliana] >gnl|BL_ORD_ID|1038298 A37 protein; ethylene-inducible protein-like [Arabidopsis thal…
gi|502118129|ref|XP_004496115.1|PREDICTED: uncharacterized protein LOC101493409 isoform X1 [Cicer arietinum]
gi|147855809|emb|CAN79130.1|hypothetical protein VITISV_029207 [Vitis vinifera]
gi|224135235|ref|XP_002322017.1|predicted protein [Populus trichocarpa] >gnl|BL_ORD_ID|426475 predicted protein [Populus trichocarpa]
gi|225441559|ref|XP_002281244.1|PREDICTED: uncharacterized protein LOC100267519 [Vitis vinifera]
gi|170131|gb|AAA34039.1|ribosomal protein 30S subunit [Spinacia oleracea]
gi|255546301|ref|XP_002514210.1|Pectinesterase PPE8B precursor, putative [Ricinus communis] >gnl|BL_ORD_ID|458937 Pectinesterase PPE8B precursor, putative [Ricinus communis]
gi|224104877|ref|XP_002313602.1|predicted protein [Populus trichocarpa] >gnl|BL_ORD_ID|408898 predicted protein [Populus trichocarpa]
gi|1732367|gb|AAB38743.1|proteinase TMP [Solanum lycopersicum]
gi|350538581|ref|NP_001234350.1|meiotic serine proteinase [Solanum lycopersicum] >gnl|BL_ORD_ID|55870 meiotic serine proteinase [Solanum lycopersicum]
gi|297745671|emb|CBI40925.3|unnamed protein product [Vitis vinifera]
gi|222822564|gb|ACM68431.1|xyloglucan-specific endoglucanase inhibitor protein [Capsicum annuum]
gi|157429035|gb|ABV56568.1|Flowering locus T-like 1 protein [Oxybasis rubra]
gi|255592514|ref|XP_002535713.1|glutathione-s-transferase theta, gst, putative [Ricinus communis] >gnl|BL_ORD_ID|437554 glutathione-s-transferase theta, gst, putative [Ricinus communis]
gi|460374419|ref|XP_004233008.1|PREDICTED: cold-regulated 413 inner membrane protein 2, chloroplastic-like [Solanum lycopersicum]
gi|359493997|ref|XP_002283439.2|PREDICTED: probable disease resistance protein At4g27220-like [Vitis vinifera]
gi|255568864|ref|XP_002525403.1|homeobox protein knotted-1, putative [Ricinus communis] >gnl|BL_ORD_ID|447856 homeobox protein knotted-1, putative [Ricinus communis]
gi|350538113|ref|NP_001234327.1|GRAS10 protein [Solanum lycopersicum] >gnl|BL_ORD_ID|133342 GRAS10 [Solanum lycopersicum]
gi|225444201|ref|XP_002275983.1|PREDICTED: 50S ribosomal protein L17, chloroplastic-like [Vitis vinifera]
gi|149392545|gb|ABR26075.1|chloroplast 29 kDa ribonucleoprotein [Oryza sativa Indica Group]
gi|225440003|ref|XP_002281642.1|PREDICTED: 31 kDa ribonucleoprotein, chloroplastic isoform 1 [Vitis vinifera]
gi|147776590|emb|CAN60802.1|hypothetical protein VITISV_017588 [Vitis vinifera]
gi|297743466|emb|CBI36333.3|unnamed protein product [Vitis vinifera]
gi|225439416|ref|XP_002264016.1|PREDICTED: trihelix transcription factor GT-3a [Vitis vinifera]
gi|225442531|ref|XP_002284134.1|PREDICTED: ruBisCO large subunit-binding protein subunit beta, chloroplastic [Vitis vinifera] >gnl|BL_ORD_ID|478948 unnamed protein product [Vitis vinifera]
gi|269852812|gb|ACZ50733.1|abscisic stress ripening [Musa banksii]
gi|225453122|ref|XP_002272712.1|PREDICTED: uncharacterized protein C20orf4 homolog [Vitis vinifera] >gnl|BL_ORD_ID|227178 unnamed protein product [Vitis vinifera]
gi|356502964|ref|XP_003520284.1|PREDICTED: peroxidase 72-like [Glycine max]
gi|356496705|ref|XP_003517206.1|PREDICTED: peroxidase 72-like [Glycine max]
gi|255571505|ref|XP_002526700.1|transcription factor, putative [Ricinus communis] >gnl|BL_ORD_ID|446547 transcription factor, putative [Ricinus communis]
gi|4884974|gb|AAD31900.1|AF145482_1putative serine/threonine protein kinase [Mesembryanthemum crystallinum]
gi|118488669|gb|ABK96146.1|unknown [Populus trichocarpa]
gi|255551703|ref|XP_002516897.1|Flavonol synthase/flavanone 3-hydroxylase, putative [Ricinus communis] >gnl|BL_ORD_ID|456299 Flavonol synthase/flavanone 3-hydroxylase, putative [Ricinus communis]
gi|449495448|ref|XP_004159844.1|PREDICTED: LOW QUALITY PROTEIN: protein SRG1-like [Cucumis sativus]
gi|225436559|ref|XP_002278123.1|PREDICTED: glucan endo-1,3-beta-glucosidase-like [Vitis vinifera] >gnl|BL_ORD_ID|477867 RecName: Full=Glucan endo-1,3-beta-glucosidase; AltName: Full=(1->3)-beta-glucan endohydrolase; Short=(1->3)-beta-glucanase; AltName: Full=Beta-1,3-endoglucanase; Flags: Precursor
gi|393387659|dbj|BAM28606.1|beta-1,3-glucanase [Nepenthes alata]
gi|470111429|ref|XP_004291950.1|PREDICTED: U-box domain-containing protein 13-like [Fragaria vesca subsp. vesca]
gi|482556393|gb|EOA20585.1|hypothetical protein CARUB_v10000895mg [Capsella rubella]
gi|359479116|ref|XP_002279648.2|PREDICTED: protein FAF-like, chloroplastic [Vitis vinifera]
gi|359479812|ref|XP_002272463.2|PREDICTED: uncharacterized protein LOC100261429 [Vitis vinifera] >gnl|BL_ORD_ID|227454 unnamed protein product [Vitis vinifera]
gi|224080015|ref|XP_002305991.1|predicted protein [Populus trichocarpa] >gnl|BL_ORD_ID|407907 predicted protein [Populus trichocarpa]
gi|157932108|gb|ABW05098.1|nitrate reductase [Beta vulgaris] >gnl|BL_ORD_ID|231359 nitrate reductase [Beta vulgaris]
gi|128198|sp|P23312.1|NIA_SPIOLRecName: Full=Nitrate reductase [NADH]; Short=NR >gnl|BL_ORD_ID|12431 NADH nitrate reductase [Spinacia oleracea]
gi|1762632|gb|AAB39555.1|nitrate reductase, partial [Agrostemma githago]
gi|1762628|gb|AAB39553.1|nitrate reductase, partial [Agrostemma githago]
gi|255582433|ref|XP_002532004.1|Auxin-induced in root cultures protein 12 precursor, putative [Ricinus communis] >gnl|BL_ORD_ID|441224 Auxin-induced in root cultures protein 12 precursor, putative [Ricinus communis]
gi|224066987|ref|XP_002302313.1|predicted protein [Populus trichocarpa] >gnl|BL_ORD_ID|403279 predicted protein [Populus trichocarpa]
gi|99646754|emb|CAK22426.1|heat shock protein 83 [Beta vulgaris]
gi|460376868|ref|XP_004234218.1|PREDICTED: heat shock protein 83-like [Solanum lycopersicum]
gi|10198182|gb|AAG15241.1|AF289098_1ENOD2 [Cladrastis kentukea]
gi|255547129|ref|XP_002514622.1|conserved hypothetical protein [Ricinus communis] >gnl|BL_ORD_ID|458505 conserved hypothetical protein [Ricinus communis]
gi|225447663|ref|XP_002275464.1|PREDICTED: uncharacterized protein LOC100252779 [Vitis vinifera]
gi|38325813|gb|AAR17079.1|heat shock protein 70-2 [Nicotiana tabacum]
gi|168011881|ref|XP_001758631.1|ATP-binding cassette transporter, subfamily G fragment, member 42, group PDR-like protein PpABCG42 [Physcomitrella patens subsp. patens] >gnl|BL_ORD_ID|286862 ATP-binding cassette transporter, subfamily G fragment, member 42, group PDR-like protein PpABCG42 [Physcomitrella patens subsp. patens]
gi|124507403|gb|ABN13680.1|glutathione S-transferase [Salicornia brachiata]
gi|6856103|gb|AAF29773.1|glutathione S-transferase [Gossypium hirsutum]
gi|224122360|ref|XP_002318815.1|predicted protein [Populus trichocarpa] >gnl|BL_ORD_ID|417865 predicted protein [Populus trichocarpa]
gi|225470177|ref|XP_002268167.1|PREDICTED: low-temperature-induced 65 kDa protein-like [Vitis vinifera]
gi|449445562|ref|XP_004140541.1|PREDICTED: uncharacterized protein LOC101218687 [Cucumis sativus] >gnl|BL_ORD_ID|1168546 PREDICTED: uncharacterized LOC101218687 [Cucumis sativus]
gi|255552936|ref|XP_002517511.1|Protein kinase APK1B, chloroplast precursor, putative [Ricinus communis] >gnl|BL_ORD_ID|455844 Protein kinase APK1B, chloroplast precursor, putative [Ricinus communis]
gi|502152552|ref|XP_004508979.1|PREDICTED: probable receptor-like protein kinase At5g47070-like [Cicer arietinum]
gi|219879374|gb|ACL51019.1|F-box family protein [Citrus trifoliata]
gi|482563558|gb|EOA27748.1|hypothetical protein CARUB_v10023902mg [Capsella rubella]
gi|224096682|ref|XP_002310697.1|predicted protein [Populus trichocarpa] >gnl|BL_ORD_ID|412307 predicted protein [Populus trichocarpa]
gi|224133194|ref|XP_002327983.1|predicted protein [Populus trichocarpa] >gnl|BL_ORD_ID|397770 predicted protein [Populus trichocarpa]
gi|470116349|ref|XP_004294345.1|PREDICTED: protein NDR1-like [Fragaria vesca subsp. vesca]
gi|205326623|gb|ACI03401.1|peroxidase 1 [Litchi chinensis]
gi|372477642|gb|AEX97056.1|glutathione peroxidase [Copaifera officinalis]
gi|470118789|ref|XP_004295504.1|PREDICTED: LRR receptor-like serine/threonine-protein kinase GSO1-like [Fragaria vesca subsp. vesca]
gi|346456302|gb|AEO31513.1|WRKY transcription factor 29-4 [Dimocarpus longan]
gi|255568452|ref|XP_002525200.1|conserved hypothetical protein [Ricinus communis] >gnl|BL_ORD_ID|447981 conserved hypothetical protein [Ricinus communis]
gi|357510545|ref|XP_003625561.1|WRKY transcription factor [Medicago truncatula] >gnl|BL_ORD_ID|803502 WRKY transcription factor [Medicago truncatula]
gi|224069308|ref|XP_002326326.1|predicted protein [Populus trichocarpa] >gnl|BL_ORD_ID|394187 predicted protein [Populus trichocarpa]
gi|225453068|ref|XP_002268613.1|PREDICTED: uncharacterized protein LOC100258732 [Vitis vinifera]
gi|225424154|ref|XP_002284010.1|PREDICTED: uncharacterized protein LOC100262828 [Vitis vinifera]
gi|351721779|ref|NP_001236709.1|Chitinase III-A precursor [Glycine max] >gnl|BL_ORD_ID|1036539 Chitinase III-A [Glycine max] >gnl|BL_ORD_ID|1036539 acidic chitinase [Glycine max]
gi|124294787|gb|ABN03967.1|acidic chitinase [Gossypium hirsutum]
gi|359485606|ref|XP_003633295.1|PREDICTED: uncharacterized protein LOC100853570 [Vitis vinifera]
gi|462406845|gb|EMJ12309.1|hypothetical protein PRUPE_ppa024820mg [Prunus persica]
gi|255557737|ref|XP_002519898.1|receptor serine-threonine protein kinase, putative [Ricinus communis] >gnl|BL_ORD_ID|453297 receptor serine-threonine protein kinase, putative [Ricinus communis]
gi|460412358|ref|XP_004251568.1|PREDICTED: zinc finger Ran-binding domain-containing protein 2-like [Solanum lycopersicum]
gi|297081|emb|CAA47174.1|1-aminocyclopropane 1-carboxylate synthase [Dianthus caryophyllus]
gi|2947284|gb|AAC05376.1|1-aminocyclopropane-1-carboxylate synthase 3 [Dianthus caryophyllus]
gi|470115712|ref|XP_004294037.1|PREDICTED: uncharacterized protein LOC101299937 [Fragaria vesca subsp. vesca]
gi|462401546|gb|EMJ07103.1|hypothetical protein PRUPE_ppa011435mg [Prunus persica]
gi|356523924|ref|XP_003530584.1|PREDICTED: L-type lectin-domain containing receptor kinase IX.1-like [Glycine max]
gi|296083559|emb|CBI23554.3|unnamed protein product [Vitis vinifera]
gi|359496752|ref|XP_003635322.1|PREDICTED: cysteine-rich receptor-like protein kinase 25-like [Vitis vinifera]
gi|356511664|ref|XP_003524543.1|PREDICTED: L-aspartate oxidase 1-like [Glycine max]
gi|225452458|ref|XP_002274361.1|PREDICTED: L-aspartate oxidase 1-like [Vitis vinifera]
gi|296087665|emb|CBI34921.3|unnamed protein product [Vitis vinifera]
gi|299889025|dbj|BAJ10395.1|xyloglucan endotransglucosylase/hydrolase [Dianthus caryophyllus]
gi|225454302|ref|XP_002276965.1|PREDICTED: 3-methyl-2-oxobutanoate hydroxymethyltransferase [Vitis vinifera]
gi|462414835|gb|EMJ19572.1|hypothetical protein PRUPE_ppa011300mg [Prunus persica]
gi|116560864|gb|ABJ99600.1|NBS-LRR type resistance protein [Beta vulgaris]
gi|255556679|ref|XP_002519373.1|leucine-rich repeat containing protein, putative [Ricinus communis] >gnl|BL_ORD_ID|453784 leucine-rich repeat containing protein, putative [Ricinus communis]
gi|117958|sp|P29380.1|CYC1_ARATHRecName: Full=Cytochrome c >gnl|BL_ORD_ID|11442 Cytochrome c [Arabidopsis thaliana] >gnl|BL_ORD_ID|11442 cytochrome c [Arabidopsis thaliana]
gi|462406305|gb|EMJ11769.1|hypothetical protein PRUPE_ppa003882mg [Prunus persica]
gi|470108447|ref|XP_004290529.1|PREDICTED: vacuolar iron transporter homolog 4-like [Fragaria vesca subsp. vesca]
gi|302144188|emb|CBI23315.3|unnamed protein product [Vitis vinifera]
gi|449450960|ref|XP_004143230.1|PREDICTED: putative F-box/LRR-repeat protein At3g18150-like [Cucumis sativus] >gnl|BL_ORD_ID|1171157 PREDICTED: putative F-box/LRR-repeat protein At3g18150-like [Cucumis sativus]
gi|449436142|ref|XP_004135853.1|PREDICTED: uncharacterized protein LOC101208051 [Cucumis sativus] >gnl|BL_ORD_ID|1164002 PREDICTED: uncharacterized LOC101208051 [Cucumis sativus]
gi|225455459|ref|XP_002274808.1|PREDICTED: multidrug and toxin extrusion protein 2-like [Vitis vinifera]
gi|34499885|gb|AAQ73528.1|FKF1 [Mesembryanthemum crystallinum]
gi|224118998|ref|XP_002331300.1|predicted protein [Populus trichocarpa] >gnl|BL_ORD_ID|431006 predicted protein [Populus trichocarpa]
gi|168031790|ref|XP_001768403.1|predicted protein [Physcomitrella patens subsp. patens] >gnl|BL_ORD_ID|277172 predicted protein [Physcomitrella patens subsp. patens]
gi|147791022|emb|CAN63579.1|hypothetical protein VITISV_029585 [Vitis vinifera]
gi|255585138|ref|XP_002533274.1|Calmodulin, putative [Ricinus communis] >gnl|BL_ORD_ID|439959 Calmodulin, putative [Ricinus communis]
gi|255548199|ref|XP_002515156.1|monoxygenase, putative [Ricinus communis] >gnl|BL_ORD_ID|457921 monoxygenase, putative [Ricinus communis]
gi|62319939|dbj|BAD94026.1|hypothetical protein [Arabidopsis thaliana]
gi|225456345|ref|XP_002280160.1|PREDICTED: squamosa promoter-binding-like protein 13 [Vitis vinifera] >gnl|BL_ORD_ID|198856 hypothetical protein VITISV_022138 [Vitis vinifera] >gnl|BL_ORD_ID|198856 unnamed protein product [Vitis vinifera]
gi|225451487|ref|XP_002274360.1|PREDICTED: squamosa promoter-binding-like protein 18 [Vitis vinifera] >gnl|BL_ORD_ID|194876 hypothetical protein VITISV_024281 [Vitis vinifera] >gnl|BL_ORD_ID|194876 unnamed protein product [Vitis vinifera]
gi|356518240|ref|XP_003527787.1|PREDICTED: uncharacterized protein LOC100788511 [Glycine max]
gi|298103712|emb|CBM42557.1|putative histidine phosphotransfer protein 9 [Populus x canadensis]
gi|162457877|ref|NP_001105983.1|LOC100037813 precursor [Zea mays] >gnl|BL_ORD_ID|168192 putative serine type endopeptidase inhibitor [Zea mays] >gnl|BL_ORD_ID|168192 TPA: putative serine type endopeptidase inhibitor [Zea mays]
gi|28380078|sp|Q9AR73.1|HQGT_RAUSERecName: Full=Hydroquinone glucosyltransferase; AltName: Full=Arbutin synthase >gnl|BL_ORD_ID|1048017 arbutin synthase [Rauvolfia serpentina]
gi|225454473|ref|XP_002276808.1|PREDICTED: hydroquinone glucosyltransferase-like [Vitis vinifera]
gi|224127894|ref|XP_002320190.1|predicted protein [Populus trichocarpa] >gnl|BL_ORD_ID|419268 predicted protein [Populus trichocarpa]
gi|255586549|ref|XP_002533911.1|UDP-glucosyltransferase, putative [Ricinus communis] >gnl|BL_ORD_ID|439336 UDP-glucosyltransferase, putative [Ricinus communis]
gi|356504825|ref|XP_003521195.1|PREDICTED: transcription factor HBP-1b(c1)-like [Glycine max]
gi|156138797|dbj|BAF75890.1|tetrahydroxychalcone glucosyltransferase [Dianthus caryophyllus]
gi|307106767|gb|EFN55012.1|hypothetical protein CHLNCDRAFT_23898 [Chlorella variabilis]
gi|225468903|ref|XP_002268809.1|PREDICTED: uncharacterized WD repeat-containing protein alr3466-like [Vitis vinifera]
gi|224082688|ref|XP_002306796.1|predicted protein [Populus trichocarpa] >gnl|BL_ORD_ID|414797 predicted protein [Populus trichocarpa]
gi|460378531|ref|XP_004235024.1|PREDICTED: two-component response regulator-like APRR5-like [Solanum lycopersicum]
gi|224112026|ref|XP_002316057.1|predicted protein [Populus trichocarpa] >gnl|BL_ORD_ID|422773 predicted protein [Populus trichocarpa]
gi|356564658|ref|XP_003550568.1|PREDICTED: serine carboxypeptidase-like 33-like [Glycine max]
gi|296088897|emb|CBI38446.3|unnamed protein product [Vitis vinifera]
gi|460385549|ref|XP_004238466.1|PREDICTED: uncharacterized protein LOC101244867 [Solanum lycopersicum]
gi|147770729|emb|CAN71289.1|hypothetical protein VITISV_019349 [Vitis vinifera]
gi|149241163|pdb|2DQX|AChain A, Mutant Beta-Amylase (W55r) From Soy Bean
gi|442558067|gb|AGC55236.1|TT12a [Gossypium arboreum]
gi|351725291|ref|NP_001237343.1|Ca+2-binding EF hand protein [Glycine max] >gnl|BL_ORD_ID|1134726 Ca+2-binding EF hand protein [Glycine max] >gnl|BL_ORD_ID|1134726 unknown [Glycine max]
gi|9802583|gb|AAF99785.1|AC012463_2T2E6.4 [Arabidopsis thaliana]
gi|296084223|emb|CBI24611.3|unnamed protein product [Vitis vinifera]
gi|296083602|emb|CBI23591.3|unnamed protein product [Vitis vinifera]
gi|470142680|ref|XP_004307031.1|PREDICTED: glucomannan 4-beta-mannosyltransferase 9-like [Fragaria vesca subsp. vesca]
gi|224100683|ref|XP_002311972.1|predicted protein [Populus trichocarpa] >gnl|BL_ORD_ID|410584 predicted protein [Populus trichocarpa]
gi|224109926|ref|XP_002315357.1|predicted protein [Populus trichocarpa] >gnl|BL_ORD_ID|422111 predicted protein [Populus trichocarpa]
gi|359486900|ref|XP_002269110.2|PREDICTED: glucomannan 4-beta-mannosyltransferase 9-like [Vitis vinifera] >gnl|BL_ORD_ID|197792 hypothetical protein VITISV_019367 [Vitis vinifera]
gi|62321607|dbj|BAD95183.1|beta-galactosidase like protein [Arabidopsis thaliana]
gi|357483613|ref|XP_003612093.1|Beta-galactosidase [Medicago truncatula] >gnl|BL_ORD_ID|813037 Beta-galactosidase [Medicago truncatula]
gi|224105651|ref|XP_002313887.1|GH3 family protein [Populus trichocarpa] >gnl|BL_ORD_ID|409168 GH3 family protein [Populus trichocarpa]
gi|224122484|ref|XP_002318848.1|predicted protein [Populus trichocarpa] >gnl|BL_ORD_ID|417897 predicted protein [Populus trichocarpa]
gi|255558673|ref|XP_002520361.1|BRASSINOSTEROID INSENSITIVE 1-associated receptor kinase 1 precursor, putative [Ricinus communis] >gnl|BL_ORD_ID|452824 BRASSINOSTEROID INSENSITIVE 1-associated receptor kinase 1 precursor, putative [Ricinus communis]
gi|121736|sp|P28342.1|GSTZ1_DIACARecName: Full=Glutathione S-transferase 1; AltName: Full=GST class-zeta; AltName: Full=SR8 >gnl|BL_ORD_ID|3390 glutathione s-transferase [Dianthus caryophyllus] >gnl|BL_ORD_ID|3390 glutathione transferase [Dianthus caryophyllus]
gi|215433930|gb|ACJ66779.1|omega-6 desaturase [Portulaca oleracea]
gi|5762457|gb|AAD51109.1|AF176040_1ubiquitin-conjugating enzyme UBC2 [Mesembryanthemum crystallinum]
gi|27261179|gb|AAN87572.1|gibberellin 2-oxidase 2 [Spinacia oleracea]
gi|449493243|ref|XP_004159233.1|PREDICTED: LOW QUALITY PROTEIN: uncharacterized protein LOC101226654 [Cucumis sativus]
gi|462423409|gb|EMJ27672.1|hypothetical protein PRUPE_ppa027196mg [Prunus persica]
gi|255587430|ref|XP_002534268.1|Major latex protein, putative [Ricinus communis] >gnl|BL_ORD_ID|438978 Major latex protein, putative [Ricinus communis]
gi|460400483|ref|XP_004245764.1|PREDICTED: aspartic proteinase nepenthesin-1-like [Solanum lycopersicum]
gi|449440620|ref|XP_004138082.1|PREDICTED: uncharacterized protein LOC101222072 [Cucumis sativus] >gnl|BL_ORD_ID|1166174 PREDICTED: uncharacterized LOC101222072 [Cucumis sativus]
gi|356574230|ref|XP_003555253.1|PREDICTED: probable inactive leucine-rich repeat receptor-like protein kinase At1g66830-like [Glycine max]
gi|297742087|emb|CBI33874.3|unnamed protein product [Vitis vinifera]
gi|225427181|ref|XP_002278824.1|PREDICTED: transcription factor bHLH71 [Vitis vinifera]
gi|312281541|dbj|BAJ33636.1|unnamed protein product [Thellungiella halophila]
gi|462420495|gb|EMJ24758.1|hypothetical protein PRUPE_ppa012207mg [Prunus persica]
gi|225453160|ref|XP_002274476.1|PREDICTED: calcium-binding allergen Ole e 8 [Vitis vinifera] >gnl|BL_ORD_ID|192577 hypothetical protein VITISV_028194 [Vitis vinifera]
gi|387600326|gb|AFJ92671.1|ERD protein [Vitis amurensis]
gi|462405315|gb|EMJ10779.1|hypothetical protein PRUPE_ppa011172mg [Prunus persica]
gi|224074671|ref|XP_002304417.1|predicted protein [Populus trichocarpa] >gnl|BL_ORD_ID|401209 predicted protein [Populus trichocarpa]
gi|292668977|gb|ADE41143.1|AP2 domain class transcription factor [Malus x domestica]
gi|224102745|ref|XP_002334134.1|cytochrome P450 [Populus trichocarpa] >gnl|BL_ORD_ID|429168 cytochrome P450 [Populus trichocarpa]
gi|224148020|ref|XP_002336576.1|cytochrome P450 [Populus trichocarpa] >gnl|BL_ORD_ID|396703 cytochrome P450 [Populus trichocarpa]
gi|460398623|ref|XP_004244855.1|PREDICTED: prolyl endopeptidase-like [Solanum lycopersicum]
gi|194689012|gb|ACF78590.1|unknown [Zea mays]
gi|460377877|ref|XP_004234713.1|PREDICTED: glycosyltransferase 6-like [Solanum lycopersicum]
gi|189909333|gb|ACE60602.1|putative galactomannan galactosyl transferase [Coffea arabica]
gi|449533433|ref|XP_004173680.1|PREDICTED: leucine-rich repeat extensin-like protein 5-like, partial [Cucumis sativus]
gi|224117276|ref|XP_002331740.1|predicted protein [Populus trichocarpa] >gnl|BL_ORD_ID|431361 predicted protein [Populus trichocarpa]
gi|297835536|ref|XP_002885650.1|predicted protein [Arabidopsis lyrata subsp. lyrata] >gnl|BL_ORD_ID|644155 predicted protein [Arabidopsis lyrata subsp. lyrata]
gi|449447769|ref|XP_004141640.1|PREDICTED: uncharacterized protein LOC101208468 [Cucumis sativus]
gi|224064438|ref|XP_002301476.1|multidrug resistance protein ABC transporter family [Populus trichocarpa] >gnl|BL_ORD_ID|402486 multidrug resistance protein ABC transporter family [Populus trichocarpa]
gi|2316022|gb|AAC49797.1|MRP-like ABC transporter [Arabidopsis thaliana]
gi|3643088|gb|AAC36699.1|protein phosphatase-2C [Mesembryanthemum crystallinum]
gi|449512958|ref|XP_004164189.1|PREDICTED: very-long-chain 3-oxoacyl-CoA reductase-like protein At1g24470-like [Cucumis sativus]
gi|388500618|gb|AFK38375.1|unknown [Lotus japonicus]
gi|88192076|pdb|2AKJ|AChain A, Structure Of Spinach Nitrite Reductase
gi|226507514|ref|NP_001149071.1|LOC100282692 [Zea mays] >gnl|BL_ORD_ID|332042 tropinone reductase [Zea mays] >gnl|BL_ORD_ID|332042 TPA: tropinone reductase [Zea mays]
gi|356508653|ref|XP_003523069.1|PREDICTED: dehydration-responsive protein RD22-like [Glycine max]
gi|449451351|ref|XP_004143425.1|PREDICTED: transcription factor bHLH25-like [Cucumis sativus] >gnl|BL_ORD_ID|1171348 PREDICTED: transcription factor bHLH25-like [Cucumis sativus]
gi|359475553|ref|XP_002268443.2|PREDICTED: transcription factor bHLH25-like [Vitis vinifera] >gnl|BL_ORD_ID|199787 hypothetical protein VITISV_039940 [Vitis vinifera]
gi|10799820|emb|CAB77247.2|putative cytochrome P-450 [Persea americana]
gi|359483154|ref|XP_002275074.2|PREDICTED: calcium-transporting ATPase 9, plasma membrane-type-like [Vitis vinifera]
gi|225469211|ref|XP_002263607.1|PREDICTED: U-box domain-containing protein 9 [Vitis vinifera] >gnl|BL_ORD_ID|223487 unnamed protein product [Vitis vinifera]
gi|297734031|emb|CBI15278.3|unnamed protein product [Vitis vinifera]
gi|225460187|ref|XP_002279511.1|PREDICTED: uncharacterized protein At1g22800 [Vitis vinifera]
gi|460405174|ref|XP_004248051.1|PREDICTED: putative methyltransferase At1g22800-like [Solanum lycopersicum]
gi|462395927|gb|EMJ01726.1|hypothetical protein PRUPE_ppa009455mg [Prunus persica]
gi|495025618|gb|AGL39689.1|NAC transcription factor 033 [Jatropha curcas]
gi|388504664|gb|AFK40398.1|unknown [Medicago truncatula]
gi|359496542|ref|XP_003635262.1|PREDICTED: G-type lectin S-receptor-like serine/threonine-protein kinase B120-like [Vitis vinifera]
gi|225434544|ref|XP_002276936.1|PREDICTED: probable protein phosphatase 2C 25 isoform 1 [Vitis vinifera]
gi|297822723|ref|XP_002879244.1|hypothetical protein ARALYDRAFT_481911 [Arabidopsis lyrata subsp. lyrata] >gnl|BL_ORD_ID|637897 hypothetical protein ARALYDRAFT_481911 [Arabidopsis lyrata subsp. lyrata]
gi|225465793|ref|XP_002269091.1|PREDICTED: magnesium-dependent phosphatase 1 [Vitis vinifera] >gnl|BL_ORD_ID|228566 unnamed protein product [Vitis vinifera]
gi|502161230|ref|XP_004512085.1|PREDICTED: beta-galactosidase 3-like [Cicer arietinum]
gi|225457528|ref|XP_002270022.1|PREDICTED: putative acyl-CoA synthetase YngI-like [Vitis vinifera]
gi|482566134|gb|EOA30323.1|hypothetical protein CARUB_v10013450mg [Capsella rubella]
gi|299889027|dbj|BAJ10396.1|xyloglucan endotransglucosylase/hydrolase [Dianthus caryophyllus]
gi|255568633|ref|XP_002525290.1|transferase, putative [Ricinus communis] >gnl|BL_ORD_ID|447933 transferase, putative [Ricinus communis]
gi|449448200|ref|XP_004141854.1|PREDICTED: galactomannan galactosyltransferase 1-like [Cucumis sativus] >gnl|BL_ORD_ID|1169832 PREDICTED: galactomannan galactosyltransferase 1-like [Cucumis sativus]
gi|7453849|gb|AAF63024.1|AF244921_1peroxidase prx12 precursor [Spinacia oleracea]
gi|359493687|ref|XP_003634651.1|PREDICTED: receptor-like protein kinase THESEUS 1-like [Vitis vinifera]
gi|449435582|ref|XP_004135574.1|PREDICTED: uncharacterized protein LOC101217178 [Cucumis sativus] >gnl|BL_ORD_ID|1163730 PREDICTED: uncharacterized LOC101217178 [Cucumis sativus]
gi|462399901|gb|EMJ05569.1|hypothetical protein PRUPE_ppa007337mg [Prunus persica]
gi|224061332|ref|XP_002300430.1|gibberellin 2-oxidase [Populus trichocarpa] >gnl|BL_ORD_ID|406710 gibberellin 2-oxidase [Populus trichocarpa]
gi|224137696|ref|XP_002322621.1|predicted protein [Populus trichocarpa] >gnl|BL_ORD_ID|424799 predicted protein [Populus trichocarpa]
gi|402810024|gb|AFR11232.1|calcium dependent protein kinase 3 [Chenopodium album]
gi|18000068|gb|AAL54885.1|AF092914_1cytochrome P450-dependent fatty acid hydroxylase [Vicia sativa]
gi|308081319|ref|NP_001183625.1|uncharacterized protein LOC100502219 [Zea mays] >gnl|BL_ORD_ID|515592 unknown [Zea mays]
gi|291621305|dbj|BAI94490.1|JAZ-like protein [Dianthus caryophyllus]
gi|357119894|ref|XP_003561668.1|PREDICTED: 60S ribosomal protein L10-like [Brachypodium distachyon]
gi|449533230|ref|XP_004173579.1|PREDICTED: patellin-3-like, partial [Cucumis sativus]
gi|296083105|emb|CBI22509.3|unnamed protein product [Vitis vinifera]
gi|225425642|ref|XP_002272064.1|PREDICTED: oxygen-evolving enhancer protein 3-2, chloroplastic [Vitis vinifera] >gnl|BL_ORD_ID|229213 unnamed protein product [Vitis vinifera]
gi|226492781|ref|NP_001151186.1|light-induced protein 1-like [Zea mays] >gnl|BL_ORD_ID|342696 light-induced protein 1-like [Zea mays]
gi|224061433|ref|XP_002300477.1|predicted protein [Populus trichocarpa] >gnl|BL_ORD_ID|406754 predicted protein [Populus trichocarpa]
gi|255545708|ref|XP_002513914.1|sugar transporter, putative [Ricinus communis] >gnl|BL_ORD_ID|459270 sugar transporter, putative [Ricinus communis]
gi|255552451|ref|XP_002517269.1|Auxin-induced protein 5NG4, putative [Ricinus communis] >gnl|BL_ORD_ID|455853 Auxin-induced protein 5NG4, putative [Ricinus communis]
gi|225440165|ref|XP_002283348.1|PREDICTED: auxin-induced protein 5NG4 isoform 1 [Vitis vinifera] >gnl|BL_ORD_ID|227369 unnamed protein product [Vitis vinifera]
gi|225445116|ref|XP_002283822.1|PREDICTED: uncharacterized protein LOC100261221 [Vitis vinifera]
gi|502084645|ref|XP_004487728.1|PREDICTED: uncharacterized protein LOC101496141 [Cicer arietinum]
gi|358347834|ref|XP_003637956.1|TIR-NBS-LRR type disease resistance protein [Medicago truncatula] >gnl|BL_ORD_ID|806270 TIR-NBS-LRR type disease resistance protein [Medicago truncatula] >gnl|BL_ORD_ID|806270 TIR-NBS-LRR type disease resistance protein [Medicago truncatula] >gnl|BL_ORD_ID|806270 TIR-NBS-LRR type disease resistance protein [Medicago truncatula]
gi|20502784|gb|AAM22625.1|AF428178_1expansin 11 precursor [Rumex palustris]
gi|333777907|dbj|BAK23998.1|flowering locus T [Gypsophila paniculata]
gi|449506879|ref|XP_004162873.1|PREDICTED: G-type lectin S-receptor-like serine/threonine-protein kinase At1g34300-like [Cucumis sativus]
gi|462423935|gb|EMJ28198.1|hypothetical protein PRUPE_ppa001577mg [Prunus persica]
gi|224108225|ref|XP_002314767.1|predicted protein [Populus trichocarpa] >gnl|BL_ORD_ID|421569 predicted protein [Populus trichocarpa]
gi|224134458|ref|XP_002327410.1|predicted protein [Populus trichocarpa] >gnl|BL_ORD_ID|396450 predicted protein [Populus trichocarpa]
gi|224086520|ref|XP_002307902.1|predicted protein [Populus trichocarpa] >gnl|BL_ORD_ID|412563 predicted protein [Populus trichocarpa]
gi|1170595|sp|P42764.1|JIPH_ATRCARecName: Full=Jasmonate-induced protein homolog >gnl|BL_ORD_ID|1054072 jasmonate-induced protein homolog; similar to barley jasmonate-induced protein, Swiss-Prot Accession Number P32024 [Atriplex canescens]
gi|228480464|gb|ACQ41893.1|cinnamoyl-CoA reductase [Camellia oleifera]
gi|326503924|dbj|BAK02748.1|predicted protein [Hordeum vulgare subsp. vulgare]
gi|449456571|ref|XP_004146022.1|PREDICTED: gamma-glutamyl hydrolase-like [Cucumis sativus]
gi|224117460|ref|XP_002331718.1|predicted protein [Populus trichocarpa] >gnl|BL_ORD_ID|431416 predicted protein [Populus trichocarpa]
gi|297789365|ref|XP_002862658.1|hypothetical protein ARALYDRAFT_359459 [Arabidopsis lyrata subsp. lyrata] >gnl|BL_ORD_ID|621662 hypothetical protein ARALYDRAFT_359459 [Arabidopsis lyrata subsp. lyrata]
gi|460403749|ref|XP_004247350.1|PREDICTED: ethylene-responsive transcription factor 1B-like [Solanum lycopersicum]
gi|126635883|gb|ABO21828.1|UDP rhamnose:anthocyanidin-3-glucoside rhamnosyltransferase [Petunia axillaris]
gi|224091845|ref|XP_002309370.1|predicted protein [Populus trichocarpa] >gnl|BL_ORD_ID|413947 predicted protein [Populus trichocarpa]
gi|462403415|gb|EMJ08972.1|hypothetical protein PRUPE_ppa026368mg, partial [Prunus persica]
gi|225446928|ref|XP_002263228.1|PREDICTED: uncharacterized protein LOC100261981 [Vitis vinifera] >gnl|BL_ORD_ID|479734 unnamed protein product [Vitis vinifera]
gi|255544900|ref|XP_002513511.1|transferase, transferring glycosyl groups, putative [Ricinus communis] >gnl|BL_ORD_ID|459685 transferase, transferring glycosyl groups, putative [Ricinus communis]
gi|388518097|gb|AFK47110.1|unknown [Lotus japonicus]
gi|462414950|gb|EMJ19687.1|hypothetical protein PRUPE_ppa012114mg [Prunus persica]
gi|356527390|ref|XP_003532294.1|PREDICTED: calnexin homolog [Glycine max]
gi|147856442|emb|CAN82842.1|hypothetical protein VITISV_019567 [Vitis vinifera]
gi|351724199|ref|NP_001238329.1|seed maturation protein PM36 [Glycine max] >gnl|BL_ORD_ID|1051326 RecName: Full=Seed maturation protein PM36 >gnl|BL_ORD_ID|1051326 seed maturation protein PM36 [Glycine max]
gi|296081700|emb|CBI20705.3|unnamed protein product [Vitis vinifera]
gi|296090730|emb|CBI14851.3|unnamed protein product [Vitis vinifera]
gi|356510387|ref|XP_003523920.1|PREDICTED: cysteine-rich receptor-like protein kinase 10-like [Glycine max]
gi|356574378|ref|XP_003555325.1|PREDICTED: cysteine-rich receptor-like protein kinase 10-like [Glycine max]
gi|502160039|ref|XP_004511612.1|PREDICTED: protein HOTHEAD-like [Cicer arietinum]
gi|89000491|dbj|BAE80095.1|mandelonitrile lyase [Silene latifolia]
gi|462404774|gb|EMJ10238.1|hypothetical protein PRUPE_ppa003422mg [Prunus persica]
gi|357514285|ref|XP_003627431.1|hypothetical protein MTR_8g022950 [Medicago truncatula] >gnl|BL_ORD_ID|222222 hypothetical protein MTR_8g022950 [Medicago truncatula]
gi|470111190|ref|XP_004291832.1|PREDICTED: cytokinin dehydrogenase 5-like [Fragaria vesca subsp. vesca]
gi|225458157|ref|XP_002280797.1|PREDICTED: cytokinin dehydrogenase 5 [Vitis vinifera]
gi|147860011|emb|CAN78895.1|hypothetical protein VITISV_022820 [Vitis vinifera]
gi|460392410|ref|XP_004241809.1|PREDICTED: 3-ketoacyl-CoA synthase 11-like [Solanum lycopersicum]
gi|224096886|ref|XP_002310774.1|predicted protein [Populus trichocarpa] >gnl|BL_ORD_ID|412379 predicted protein [Populus trichocarpa]
gi|502161038|ref|XP_004511995.1|PREDICTED: BEL1-like homeodomain protein 2-like [Cicer arietinum]
gi|37783285|gb|AAO43102.1|mutant cincinnata [Antirrhinum majus]
gi|147765769|emb|CAN68980.1|hypothetical protein VITISV_004150 [Vitis vinifera]
gi|38112427|gb|AAR11299.1|lectin-like receptor kinase 7;2 [Medicago truncatula]
gi|225430452|ref|XP_002283260.1|PREDICTED: heparanase-like protein 3-like [Vitis vinifera]
gi|462421219|gb|EMJ25482.1|hypothetical protein PRUPE_ppa019445mg, partial [Prunus persica]
gi|255586003|ref|XP_002533671.1|heparanase, putative [Ricinus communis] >gnl|BL_ORD_ID|439574 heparanase, putative [Ricinus communis]
gi|473996236|gb|EMS52038.1|hypothetical protein TRIUR3_02772 [Triticum urartu]
gi|224130856|ref|XP_002328393.1|predicted protein [Populus trichocarpa] >gnl|BL_ORD_ID|398432 predicted protein [Populus trichocarpa]
gi|296081161|emb|CBI18187.3|unnamed protein product [Vitis vinifera]
gi|462422514|gb|EMJ26777.1|hypothetical protein PRUPE_ppa021989m2g, partial [Prunus persica]
gi|460408821|ref|XP_004249840.1|PREDICTED: universal stress protein A-like protein-like [Solanum lycopersicum]
gi|482566147|gb|EOA30336.1|hypothetical protein CARUB_v10013461mg [Capsella rubella]
gi|147776143|emb|CAN69721.1|hypothetical protein VITISV_014218 [Vitis vinifera]
gi|296083628|emb|CBI23617.3|unnamed protein product [Vitis vinifera]
gi|255572716|ref|XP_002527291.1|ATP binding protein, putative [Ricinus communis] >gnl|BL_ORD_ID|445965 ATP binding protein, putative [Ricinus communis]
gi|224109168|ref|XP_002315108.1|predicted protein [Populus trichocarpa] >gnl|BL_ORD_ID|421890 predicted protein [Populus trichocarpa]
gi|255587709|ref|XP_002534367.1|alcohol dehydrogenase, putative [Ricinus communis] >gnl|BL_ORD_ID|438879 alcohol dehydrogenase, putative [Ricinus communis]
gi|307634614|gb|ADN78309.1|cinnamyl alcohol dehydrogenase [Salvia miltiorrhiza]
gi|260751188|gb|ACX48910.1|p-coumaroyl-shikimate 3'-hydroxylase [Trifolium pratense]
gi|357492231|ref|XP_003616404.1|Serine/threonine protein kinase [Medicago truncatula] >gnl|BL_ORD_ID|816998 Serine/threonine protein kinase [Medicago truncatula]
gi|115461689|ref|NP_001054444.1|Os05g0110900 [Oryza sativa Japonica Group] >gnl|BL_ORD_ID|42125 putative protein kinase [Oryza sativa] >gnl|BL_ORD_ID|42125 unknown protein [Oryza sativa Japonica Group] >gnl|BL_ORD_ID|42125 Os05g0110900 [Oryza sativa Japonica Group] >gnl|BL_ORD_ID|42125 unnamed protein product [Oryza sativa Japonica Group] >gnl|BL_ORD_ID|42125 hypothetical protein OsJ_16858 [Oryza…
gi|356501057|ref|XP_003519345.1|PREDICTED: protein kinase APK1A, chloroplastic-like isoform 2 [Glycine max]
gi|225425754|ref|XP_002276889.1|PREDICTED: homeobox-leucine zipper protein ATHB-13-like [Vitis vinifera]
gi|224099733|ref|XP_002311597.1|predicted protein [Populus trichocarpa] >gnl|BL_ORD_ID|410226 predicted protein [Populus trichocarpa]
gi|22725714|gb|AAM96891.1|auxin-responsive protein IAA1 [Mirabilis jalapa]
gi|291621313|dbj|BAI94494.1|Aux/IAA protein [Dianthus caryophyllus]
gi|356573743|ref|XP_003555016.1|PREDICTED: GDSL esterase/lipase 7-like [Glycine max]
gi|388506836|gb|AFK41484.1|unknown [Medicago truncatula]
gi|9295273|gb|AAF86906.1|AF223358_1triose phosphate/phosphate translocator precursor [Mesembryanthemum crystallinum]
gi|413968474|gb|AFW90574.1|LOB domain protein 40 [Solanum tuberosum]
gi|470104885|ref|XP_004288823.1|PREDICTED: uncharacterized protein LOC101303940 [Fragaria vesca subsp. vesca]
gi|242067997|ref|XP_002449275.1|hypothetical protein SORBIDRAFT_05g007030 [Sorghum bicolor] >gnl|BL_ORD_ID|539932 hypothetical protein SORBIDRAFT_05g007030 [Sorghum bicolor]
gi|224072212|ref|XP_002303655.1|predicted protein [Populus trichocarpa] >gnl|BL_ORD_ID|400486 predicted protein [Populus trichocarpa]
gi|324329845|gb|ADY38375.1|triacylglycerol lipase 3 [Arachis hypogaea]
gi|460399141|ref|XP_004245100.1|PREDICTED: zinc transporter 4, chloroplastic-like [Solanum lycopersicum]
gi|326498279|dbj|BAJ98567.1|predicted protein [Hordeum vulgare subsp. vulgare]
gi|388502940|gb|AFK39536.1|unknown [Lotus japonicus]
gi|225461790|ref|XP_002285616.1|PREDICTED: 50S ribosomal protein L13, chloroplastic [Vitis vinifera]
gi|302142810|emb|CBI20105.3|unnamed protein product [Vitis vinifera]
gi|359473099|ref|XP_003631249.1|PREDICTED: U-box domain-containing protein 21-like [Vitis vinifera]
gi|449436914|ref|XP_004136237.1|PREDICTED: amino acid permease 6-like [Cucumis sativus] >gnl|BL_ORD_ID|1164374 PREDICTED: amino acid permease 6-like [Cucumis sativus]
gi|225458966|ref|XP_002285557.1|PREDICTED: amino acid permease 6 [Vitis vinifera] >gnl|BL_ORD_ID|481835 unnamed protein product [Vitis vinifera]
gi|6539600|gb|AAF15944.1|AF061434_1amino acid transporter a [Vicia faba]
gi|359483665|ref|XP_003632996.1|PREDICTED: ankyrin repeat-containing protein At3g12360-like [Vitis vinifera]
gi|462399170|gb|EMJ04838.1|hypothetical protein PRUPE_ppa004188mg [Prunus persica]
gi|502147267|ref|XP_004506719.1|PREDICTED: leucine-rich repeat receptor protein kinase EXS-like [Cicer arietinum]
gi|214011438|gb|ACJ61469.1|GbVe [Gossypium barbadense]
gi|359492827|ref|XP_002284238.2|PREDICTED: uncharacterized protein LOC100247155 [Vitis vinifera] >gnl|BL_ORD_ID|223942 unnamed protein product [Vitis vinifera]
gi|226503259|ref|NP_001141519.1|uncharacterized protein LOC100273631 [Zea mays] >gnl|BL_ORD_ID|323661 unknown [Zea mays]
gi|225470342|ref|XP_002269338.1|PREDICTED: CBS domain-containing protein CBSX5 [Vitis vinifera]
gi|462396144|gb|EMJ01943.1|hypothetical protein PRUPE_ppa025683mg [Prunus persica]
gi|462407371|gb|EMJ12705.1|hypothetical protein PRUPE_ppa007944mg [Prunus persica]
gi|255585999|ref|XP_002533669.1|Flavonol synthase/flavanone 3-hydroxylase, putative [Ricinus communis] >gnl|BL_ORD_ID|439572 Flavonol synthase/flavanone 3-hydroxylase, putative [Ricinus communis]
gi|255540719|ref|XP_002511424.1|aldehyde dehydrogenase, putative [Ricinus communis] >gnl|BL_ORD_ID|462781 aldehyde dehydrogenase, putative [Ricinus communis]
gi|374719231|gb|AEZ67301.1|chitinase 2 [Populus x canadensis]
gi|482549584|gb|EOA13778.1|hypothetical protein CARUB_v10026871mg [Capsella rubella]
gi|225425402|ref|XP_002271312.1|PREDICTED: squamosa promoter-binding-like protein 12-like [Vitis vinifera]
gi|462419980|gb|EMJ24243.1|hypothetical protein PRUPE_ppa006932mg [Prunus persica]
gi|291621315|dbj|BAI94495.1|pectate lyase [Dianthus caryophyllus]
gi|255539366|ref|XP_002510748.1|protein binding protein, putative [Ricinus communis] >gnl|BL_ORD_ID|463687 protein binding protein, putative [Ricinus communis]
gi|409893161|gb|AFV46216.1|hypothetical protein, partial [Scutellaria baicalensis]
gi|3986691|gb|AAC84134.1|heat shock protein [Cichorium intybus]
gi|38325811|gb|AAR17078.1|heat shock protein 70-1 [Nicotiana tabacum]
gi|27362885|gb|AAN87001.1|HSP70 [Populus alba]
gi|18419633|gb|AAL69383.1|AF462220_1putative HSP 70 [Narcissus pseudonarcissus]
gi|30962610|gb|AAP42157.1|AF509339_1heat shock protein 70 [Saussurea medusa]
gi|425194|gb|AAA62445.1|heat shock protein [Spinacia oleracea] >gnl|BL_ORD_ID|1136315 cytosolic heat shock 70 protein [Spinacia oleracea]
gi|225459340|ref|XP_002284201.1|PREDICTED: trehalose-phosphate phosphatase [Vitis vinifera] >gnl|BL_ORD_ID|481896 unnamed protein product [Vitis vinifera]
gi|3550661|emb|CAA04670.1|39 kDa EF-Hand containing protein [Solanum tuberosum]
gi|220702735|gb|ACL81166.1|putative calcium-binding EF-hand protein [Mirabilis jalapa]
gi|255569285|ref|XP_002525610.1|conserved hypothetical protein [Ricinus communis] >gnl|BL_ORD_ID|447544 conserved hypothetical protein [Ricinus communis]
gi|449434310|ref|XP_004134939.1|PREDICTED: GDSL esterase/lipase At5g45960-like [Cucumis sativus] >gnl|BL_ORD_ID|1163111 PREDICTED: GDSL esterase/lipase At5g45960-like [Cucumis sativus]
gi|413950264|gb|AFW82913.1|putative actin family protein [Zea mays]
gi|318083438|gb|ADV38328.1|actin [Corylus heterophylla]
gi|224136862|ref|XP_002322434.1|predicted protein [Populus trichocarpa] >gnl|BL_ORD_ID|426873 predicted protein [Populus trichocarpa]
gi|462411985|gb|EMJ17034.1|hypothetical protein PRUPE_ppa010184mg [Prunus persica]
gi|226501004|ref|NP_001140756.1|uncharacterized protein LOC100272831 [Zea mays] >gnl|BL_ORD_ID|322066 unknown [Zea mays]
gi|255546417|ref|XP_002514268.1|transcription factor, putative [Ricinus communis] >gnl|BL_ORD_ID|458995 transcription factor, putative [Ricinus communis]
gi|147783770|emb|CAN76976.1|hypothetical protein VITISV_021203 [Vitis vinifera]
gi|291621301|dbj|BAI94488.1|GRAS family transcription factor [Dianthus caryophyllus]
gi|326508144|dbj|BAJ99339.1|predicted protein [Hordeum vulgare subsp. vulgare]
gi|224169066|ref|XP_002339225.1|glutamate-gated kainate-type ion channel receptor subunit GluR5 [Populus trichocarpa] >gnl|BL_ORD_ID|431751 glutamate-gated kainate-type ion channel receptor subunit GluR5 [Populus trichocarpa]
gi|50726498|dbj|BAD34106.1|putative Avr9/Cf-9 rapidly elicited protein 141 [Oryza sativa Japonica Group] >gnl|BL_ORD_ID|1075754 hypothetical protein OsJ_29446 [Oryza sativa Japonica Group]
gi|470133407|ref|XP_004302557.1|PREDICTED: probable WRKY transcription factor 33-like [Fragaria vesca subsp. vesca]
gi|197312905|gb|ACH63233.1|WRKY protein [Rheum australe]
gi|460411959|ref|XP_004251371.1|PREDICTED: uncharacterized protein LOC101266191 [Solanum lycopersicum]
gi|449443718|ref|XP_004139624.1|PREDICTED: cell division control protein 45 homolog [Cucumis sativus]
gi|462400357|gb|EMJ06025.1|hypothetical protein PRUPE_ppa003926mg [Prunus persica]
gi|357483081|ref|XP_003611827.1|L-ascorbate oxidase-like protein [Medicago truncatula] >gnl|BL_ORD_ID|812810 L-ascorbate oxidase-like protein [Medicago truncatula]
gi|119331592|gb|ABL63122.1|MYB transcription factor [Catharanthus roseus]
gi|255561407|ref|XP_002521714.1|serine/threonine-protein kinase cx32, putative [Ricinus communis] >gnl|BL_ORD_ID|451501 serine/threonine-protein kinase cx32, putative [Ricinus communis]
gi|307136143|gb|ADN33987.1|serine/threonine-protein kinase cx32 [Cucumis melo subsp. melo]
gi|460385489|ref|XP_004238436.1|PREDICTED: probable serine/threonine-protein kinase Cx32, chloroplastic-like [Solanum lycopersicum]
gi|356507345|ref|XP_003522428.1|PREDICTED: chaperone protein ClpB4, mitochondrial-like [Glycine max]
gi|255575849|ref|XP_002528822.1|xenotropic and polytropic murine leukemia virus receptor pho1, putative [Ricinus communis] >gnl|BL_ORD_ID|444391 xenotropic and polytropic murine leukemia virus receptor pho1, putative [Ricinus communis]
gi|225433199|ref|XP_002285337.1|PREDICTED: phosphate transporter PHO1-like [Vitis vinifera]
gi|225425666|ref|XP_002275271.1|PREDICTED: extracellular ribonuclease LE [Vitis vinifera] >gnl|BL_ORD_ID|229218 unnamed protein product [Vitis vinifera]
gi|259121407|gb|ACV92023.1|WRKY transcription factor 21 [(Populus tomentosa x P. bolleana) x P. tomentosa]
gi|460398157|ref|XP_004244629.1|PREDICTED: uncharacterized protein LOC101258284 [Solanum lycopersicum]
gi|346456316|gb|AEO31520.1|WRKY transcription factor-like 4 [Dimocarpus longan]
gi|351727479|ref|NP_001237418.1|N3 protein [Glycine max] >gnl|BL_ORD_ID|215482 N3 protein [Glycine max]
gi|225456416|ref|XP_002284244.1|PREDICTED: bidirectional sugar transporter SWEET10 [Vitis vinifera] >gnl|BL_ORD_ID|226311 unnamed protein product [Vitis vinifera]
gi|121501706|gb|ABM55247.1|calmodulin-binding protein [Beta vulgaris]
gi|356512063|ref|XP_003524740.1|PREDICTED: putative pumilio homolog 7, chloroplastic-like [Glycine max]
gi|224114577|ref|XP_002332342.1|predicted protein [Populus trichocarpa] >gnl|BL_ORD_ID|392663 predicted protein [Populus trichocarpa]
gi|224085922|ref|XP_002307739.1|predicted protein [Populus trichocarpa] >gnl|BL_ORD_ID|415683 predicted protein [Populus trichocarpa]
gi|462397479|gb|EMJ03147.1|hypothetical protein PRUPE_ppa004524mg [Prunus persica]
gi|168066133|ref|XP_001784997.1|predicted protein [Physcomitrella patens subsp. patens] >gnl|BL_ORD_ID|260812 predicted protein [Physcomitrella patens subsp. patens] >gnl|BL_ORD_ID|260812 predicted protein [Physcomitrella patens subsp. patens] >gnl|BL_ORD_ID|260812 predicted protein [Physcomitrella patens subsp. patens] >gnl|BL_ORD_ID|260812 predicted protein [Physcomitrella patens subsp. patens]…
gi|147789112|emb|CAN73498.1|hypothetical protein VITISV_044265 [Vitis vinifera]
gi|374306742|gb|AEZ06604.1|AMT1;2 [Pyrus pyrifolia]
gi|255635813|gb|ACU18255.1|unknown [Glycine max]
gi|388514321|gb|AFK45222.1|unknown [Lotus japonicus]
gi|462397973|gb|EMJ03641.1|hypothetical protein PRUPE_ppa009951mg [Prunus persica]
gi|3023751|sp|Q43207.1|FKB70_WHEATRecName: Full=70 kDa peptidyl-prolyl isomerase; AltName: Full=Peptidyl-prolyl cis-trans isomerase; Short=PPIase; AltName: Full=Rotamase >gnl|BL_ORD_ID|1045064 peptidylprolyl isomerase [Triticum aestivum]
gi|462421681|gb|EMJ25944.1|hypothetical protein PRUPE_ppa024359mg [Prunus persica]
gi|296089344|emb|CBI39116.3|unnamed protein product [Vitis vinifera]
gi|297823397|ref|XP_002879581.1|predicted protein [Arabidopsis lyrata subsp. lyrata] >gnl|BL_ORD_ID|638223 predicted protein [Arabidopsis lyrata subsp. lyrata]
gi|358248568|ref|NP_001239903.1|calcium sensing receptor, chloroplastic-like [Glycine max] >gnl|BL_ORD_ID|562700 unknown [Glycine max]
gi|297740093|emb|CBI30275.3|unnamed protein product [Vitis vinifera]
gi|359493147|ref|XP_003634521.1|PREDICTED: phytosulfokine receptor 2-like [Vitis vinifera]
gi|224125776|ref|XP_002319672.1|predicted protein [Populus trichocarpa] >gnl|BL_ORD_ID|416497 predicted protein [Populus trichocarpa]
gi|5931765|emb|CAB56619.1|phragmoplastin [Nicotiana tabacum]
gi|224092528|ref|XP_002309647.1|predicted protein [Populus trichocarpa] >gnl|BL_ORD_ID|414206 predicted protein [Populus trichocarpa]
gi|224073770|ref|XP_002304164.1|anion exchanger family protein [Populus trichocarpa] >gnl|BL_ORD_ID|400972 anion exchanger family protein [Populus trichocarpa]
gi|255560566|ref|XP_002521297.1|peroxidase, putative [Ricinus communis] >gnl|BL_ORD_ID|451870 peroxidase, putative [Ricinus communis]
gi|255561480|ref|XP_002521750.1|conserved hypothetical protein [Ricinus communis] >gnl|BL_ORD_ID|451360 conserved hypothetical protein [Ricinus communis]
gi|1781336|emb|CAA71495.1|peroxidase [Spinacia oleracea]
gi|225438962|ref|XP_002284278.1|PREDICTED: peroxidase 73 [Vitis vinifera]
gi|356513709|ref|XP_003525553.1|PREDICTED: uncharacterized protein LOC100804722 [Glycine max]
gi|460401249|ref|XP_004246139.1|PREDICTED: uncharacterized protein LOC101245086 [Solanum lycopersicum]
gi|255537111|ref|XP_002509622.1|conserved hypothetical protein [Ricinus communis] >gnl|BL_ORD_ID|461769 conserved hypothetical protein [Ricinus communis]
gi|224141973|ref|XP_002324335.1|predicted protein [Populus trichocarpa] >gnl|BL_ORD_ID|423402 predicted protein [Populus trichocarpa]
gi|462417100|gb|EMJ21837.1|hypothetical protein PRUPE_ppa002638mg [Prunus persica]
gi|224135737|ref|XP_002322148.1|predicted protein [Populus trichocarpa] >gnl|BL_ORD_ID|426605 predicted protein [Populus trichocarpa]
gi|359476532|ref|XP_002268094.2|PREDICTED: uncharacterized protein LOC100241547 [Vitis vinifera] >gnl|BL_ORD_ID|589719 unnamed protein product [Vitis vinifera]
gi|449464204|ref|XP_004149819.1|PREDICTED: ABC transporter G family member 16-like [Cucumis sativus] >gnl|BL_ORD_ID|1177523 PREDICTED: ABC transporter G family member 16-like [Cucumis sativus]
gi|45758836|gb|AAS76671.1|WBC1 ABC transporter [Nicotiana tabacum]
gi|215254425|gb|ACJ64204.1|peroxiredoxin Q [Salicornia herbacea]
gi|462397952|gb|EMJ03620.1|hypothetical protein PRUPE_ppa009726mg [Prunus persica]
gi|12231178|dbj|BAB20972.1|aspartic proteinase 4 [Nepenthes alata]
gi|359489512|ref|XP_002272077.2|PREDICTED: receptor-like serine/threonine-protein kinase At2g45590-like [Vitis vinifera]
gi|462422654|gb|EMJ26917.1|hypothetical protein PRUPE_ppa004298mg [Prunus persica]
gi|84579463|dbj|BAE72119.1|SKP1-like protein [Silene latifolia]
gi|168000655|ref|XP_001753031.1|predicted protein [Physcomitrella patens subsp. patens] >gnl|BL_ORD_ID|292233 predicted protein [Physcomitrella patens subsp. patens]
gi|225430388|ref|XP_002285361.1|PREDICTED: uncharacterized protein LOC100262872 [Vitis vinifera]
gi|187942348|gb|ACD39984.1|MADS3 [Carica papaya]
gi|147826474|emb|CAN72806.1|hypothetical protein VITISV_035309 [Vitis vinifera]
gi|462406810|gb|EMJ12274.1|hypothetical protein PRUPE_ppa017336mg [Prunus persica]
gi|4580515|gb|AAD24404.1|AF036301_1scarecrow-like 3 [Arabidopsis thaliana]
gi|224101815|ref|XP_002312431.1|predicted protein [Populus trichocarpa] >gnl|BL_ORD_ID|411015 predicted protein [Populus trichocarpa]
gi|326512782|dbj|BAK03298.1|predicted protein [Hordeum vulgare subsp. vulgare]
gi|224082160|ref|XP_002306587.1|predicted protein [Populus trichocarpa] >gnl|BL_ORD_ID|414599 predicted protein [Populus trichocarpa]
gi|255545648|ref|XP_002513884.1|conserved hypothetical protein [Ricinus communis] >gnl|BL_ORD_ID|459240 conserved hypothetical protein [Ricinus communis]
gi|224082158|ref|XP_002306586.1|predicted protein [Populus trichocarpa] >gnl|BL_ORD_ID|414598 predicted protein [Populus trichocarpa]
gi|344166709|emb|CBX24555.1|NADPH:cytochrome P450 reductase [Salvia miltiorrhiza]
gi|222622557|gb|EEE56689.1|hypothetical protein OsJ_06145 [Oryza sativa Japonica Group]
gi|358346310|ref|XP_003637212.1|hypothetical protein MTR_077s0025 [Medicago truncatula] >gnl|BL_ORD_ID|805595 hypothetical protein MTR_077s0025 [Medicago truncatula]
gi|462416754|gb|EMJ21491.1|hypothetical protein PRUPE_ppa000511mg [Prunus persica]
gi|225454410|ref|XP_002279584.1|PREDICTED: uncharacterized protein LOC100256846 [Vitis vinifera]
gi|297742222|emb|CBI34371.3|unnamed protein product [Vitis vinifera]
gi|41059089|gb|AAR99078.1|CAX [Suaeda salsa]
gi|356496231|ref|XP_003516972.1|PREDICTED: vacuolar cation/proton exchanger 3-like [Glycine max]
gi|460386663|ref|XP_004239016.1|PREDICTED: probable phosphatidylinositol 4-kinase type 2-beta At1g26270-like [Solanum lycopersicum]
gi|224111846|ref|XP_002316001.1|predicted protein [Populus trichocarpa] >gnl|BL_ORD_ID|422719 predicted protein [Populus trichocarpa]
gi|470117272|ref|XP_004294785.1|PREDICTED: uncharacterized protein LOC101312708 [Fragaria vesca subsp. vesca]
gi|1293690|gb|AAB42054.1|STA1-12 [Silene latifolia subsp. alba]
gi|116792529|gb|ABK26403.1|unknown [Picea sitchensis]
gi|39103380|emb|CAE83575.1|magnesium chelatase subunit [Nicotiana tabacum]
gi|411107728|gb|AFW04239.1|plasma membrane H+-ATPase [Sesuvium portulacastrum]
gi|224080782|ref|XP_002306228.1|predicted protein [Populus trichocarpa] >gnl|BL_ORD_ID|408132 predicted protein [Populus trichocarpa]
gi|255580647|ref|XP_002531146.1|nucleic acid binding protein, putative [Ricinus communis] >gnl|BL_ORD_ID|442074 nucleic acid binding protein, putative [Ricinus communis]
gi|224109624|ref|XP_002315260.1|predicted protein [Populus trichocarpa] >gnl|BL_ORD_ID|422024 predicted protein [Populus trichocarpa]
gi|449468806|ref|XP_004152112.1|PREDICTED: probable aldo-keto reductase 2-like [Cucumis sativus]
gi|356498657|ref|XP_003518166.1|PREDICTED: uncharacterized protein At5g39865-like [Glycine max]
gi|502112940|ref|XP_004494492.1|PREDICTED: cathepsin B-like [Cicer arietinum]
gi|38639319|gb|AAR25797.1|cathepsin B-like cysteine proteinase [Solanum tuberosum]
gi|52839676|dbj|BAD52003.1|UDP-glucose:flavonoid 3-O-glucosyltransferase [Dianthus caryophyllus]
gi|255539218|ref|XP_002510674.1|protein binding protein, putative [Ricinus communis] >gnl|BL_ORD_ID|463613 protein binding protein, putative [Ricinus communis]
gi|225457542|ref|XP_002270675.1|PREDICTED: BTB/POZ domain-containing protein At2g30600 [Vitis vinifera]
gi|290490580|dbj|BAI79277.1|LysM type receptor kinase [Lotus japonicus] >gnl|BL_ORD_ID|607446 LysM type receptor kinase [Lotus japonicus]
gi|224086140|ref|XP_002307830.1|predicted protein [Populus trichocarpa] >gnl|BL_ORD_ID|415772 predicted protein [Populus trichocarpa]
gi|359491890|ref|XP_002277331.2|PREDICTED: wall-associated receptor kinase-like 2-like [Vitis vinifera]
gi|310896815|gb|ADP38077.1|N-acetylglutamate synthase protein [Gossypium hirsutum]
gi|255568615|ref|XP_002525281.1|N-acetyltransferase, putative [Ricinus communis] >gnl|BL_ORD_ID|447924 N-acetyltransferase, putative [Ricinus communis]
gi|255552303|ref|XP_002517196.1|glucose-1-phosphate adenylyltransferase, putative [Ricinus communis] >gnl|BL_ORD_ID|456148 glucose-1-phosphate adenylyltransferase, putative [Ricinus communis]
gi|255589402|ref|XP_002534950.1|conserved hypothetical protein [Ricinus communis] >gnl|BL_ORD_ID|438302 conserved hypothetical protein [Ricinus communis]
gi|326525443|dbj|BAJ88768.1|predicted protein [Hordeum vulgare subsp. vulgare]
gi|255542810|ref|XP_002512468.1|conserved hypothetical protein [Ricinus communis] >gnl|BL_ORD_ID|460687 conserved hypothetical protein [Ricinus communis]
gi|357441225|ref|XP_003590890.1|F-box protein PP2-B1 [Medicago truncatula] >gnl|BL_ORD_ID|786954 F-box protein PP2-B1 [Medicago truncatula]
gi|356534392|ref|XP_003535739.1|PREDICTED: beta-fructofuranosidase, insoluble isoenzyme 1-like [Glycine max]
gi|255578969|ref|XP_002530337.1|Beta-fructofuranosidase, insoluble isoenzyme 3 precursor, putative [Ricinus communis] >gnl|BL_ORD_ID|442895 Beta-fructofuranosidase, insoluble isoenzyme 3 precursor, putative [Ricinus communis]
gi|124712|sp|P26792.1|INV1_DAUCARecName: Full=Beta-fructofuranosidase, insoluble isoenzyme 1; AltName: Full=Cell wall beta-fructosidase 1; AltName: Full=Invertase 1; AltName: Full=Sucrose hydrolase 1; Flags: Precursor >gnl|BL_ORD_ID|1038437 beta-fructosidase [Daucus carota]
gi|359490558|ref|XP_003634111.1|PREDICTED: uncharacterized protein LOC100241527 [Vitis vinifera]
gi|159482705|ref|XP_001699408.1|hypothetical protein CHLREDRAFT_132041 [Chlamydomonas reinhardtii] >gnl|BL_ORD_ID|234525 predicted protein [Chlamydomonas reinhardtii]
gi|224053883|ref|XP_002298027.1|predicted protein [Populus trichocarpa] >gnl|BL_ORD_ID|404449 predicted protein [Populus trichocarpa]
gi|462404776|gb|EMJ10240.1|hypothetical protein PRUPE_ppa002786mg [Prunus persica]
gi|356516603|ref|XP_003526983.1|PREDICTED: leucine-rich repeat receptor-like serine/threonine/tyrosine-protein kinase SOBIR1-like [Glycine max]
gi|224119518|ref|XP_002318094.1|predicted protein [Populus trichocarpa] >gnl|BL_ORD_ID|417173 predicted protein [Populus trichocarpa]
gi|302835283|ref|XP_002949203.1|hypothetical protein VOLCADRAFT_80613 [Volvox carteri f. nagariensis] >gnl|BL_ORD_ID|699134 hypothetical protein VOLCADRAFT_80613 [Volvox carteri f. nagariensis]
gi|302142847|emb|CBI20142.3|unnamed protein product [Vitis vinifera]
gi|449456693|ref|XP_004146083.1|PREDICTED: probable LRR receptor-like serine/threonine-protein kinase At1g53440-like [Cucumis sativus] >gnl|BL_ORD_ID|1173916 PREDICTED: probable LRR receptor-like serine/threonine-protein kinase At1g53440-like [Cucumis sativus]
gi|224122612|ref|XP_002330525.1|predicted protein [Populus trichocarpa] >gnl|BL_ORD_ID|429681 predicted protein [Populus trichocarpa]
gi|388503554|gb|AFK39843.1|unknown [Lotus japonicus]
gi|255546255|ref|XP_002514187.1|gamma glutamyl transpeptidases, putative [Ricinus communis] >gnl|BL_ORD_ID|458915 gamma glutamyl transpeptidases, putative [Ricinus communis]
gi|225445031|ref|XP_002280190.1|PREDICTED: gamma-glutamyltranspeptidase 1 [Vitis vinifera] >gnl|BL_ORD_ID|479393 unnamed protein product [Vitis vinifera]
gi|502164185|ref|XP_004513075.1|PREDICTED: gamma-glutamyltranspeptidase 3-like [Cicer arietinum]
gi|42573079|ref|NP_974636.1|gamma-glutamyl transpeptidase 4 [Arabidopsis thaliana] >gnl|BL_ORD_ID|1102928 gamma-glutamyl transpeptidase 4 [Arabidopsis thaliana]
gi|356555720|ref|XP_003546178.1|PREDICTED: cucumber peeling cupredoxin-like [Glycine max]
gi|23194453|gb|AAN15183.1|MADS box protein GHMADS-2 [Gossypium hirsutum] >gnl|BL_ORD_ID|27916 MADS-box protein MADS6 [Gossypium hirsutum] >gnl|BL_ORD_ID|27916 agamous-like protein 1 [Gossypium barbadense]
gi|462422060|gb|EMJ26323.1|hypothetical protein PRUPE_ppa002603mg [Prunus persica]
gi|32478045|gb|AAP83384.1|euAP1 APETALA1-like MADS-box [Phytolacca americana]
gi|602906|emb|CAA56658.1|SLM4 [Silene latifolia subsp. alba]
gi|359488234|ref|XP_003633724.1|PREDICTED: putative germin-like protein 2-1-like [Vitis vinifera]
gi|255587500|ref|XP_002534293.1|nucleic acid binding protein, putative [Ricinus communis] >gnl|BL_ORD_ID|438951 nucleic acid binding protein, putative [Ricinus communis]
gi|359481981|ref|XP_002277307.2|PREDICTED: trihelix transcription factor GT-2-like [Vitis vinifera] >gnl|BL_ORD_ID|227040 unnamed protein product [Vitis vinifera]
gi|359486930|ref|XP_002267674.2|PREDICTED: trihelix transcription factor GT-2-like [Vitis vinifera]
gi|602902|emb|CAA56656.1|SLM2 [Silene latifolia subsp. alba]
gi|359497280|ref|XP_003635472.1|PREDICTED: G-type lectin S-receptor-like serine/threonine-protein kinase At1g11300-like [Vitis vinifera]
gi|359496523|ref|XP_003635255.1|PREDICTED: G-type lectin S-receptor-like serine/threonine-protein kinase At1g11330-like [Vitis vinifera]
gi|460367675|ref|XP_004229696.1|PREDICTED: protein ECERIFERUM 1-like [Solanum lycopersicum]
gi|255558300|ref|XP_002520177.1|DNA binding protein, putative [Ricinus communis] >gnl|BL_ORD_ID|453027 DNA binding protein, putative [Ricinus communis]
gi|357503029|ref|XP_003621803.1|Polygalacturonase inhibitor protein [Medicago truncatula] >gnl|BL_ORD_ID|221902 Polygalacturonase inhibitor protein [Medicago truncatula]
gi|297739033|emb|CBI28522.3|unnamed protein product [Vitis vinifera]
gi|460385950|ref|XP_004238663.1|PREDICTED: quinone oxidoreductase-like protein At1g23740, chloroplastic-like [Solanum lycopersicum]
gi|462422153|gb|EMJ26416.1|hypothetical protein PRUPE_ppa001940mg [Prunus persica]
gi|470125513|ref|XP_004298746.1|PREDICTED: UDP-glucose 4-epimerase-like [Fragaria vesca subsp. vesca]
gi|224074891|ref|XP_002304478.1|predicted protein [Populus trichocarpa] >gnl|BL_ORD_ID|401267 predicted protein [Populus trichocarpa]
gi|470113550|ref|XP_004292986.1|PREDICTED: phospholipase D alpha 1-like [Fragaria vesca subsp. vesca]
gi|296087819|emb|CBI35075.3|unnamed protein product [Vitis vinifera]
gi|470143045|ref|XP_004307198.1|PREDICTED: uncharacterized protein LOC101309290 [Fragaria vesca subsp. vesca]
gi|470105913|ref|XP_004289322.1|PREDICTED: probable aspartic protease At2g35615-like [Fragaria vesca subsp. vesca]
gi|225427554|ref|XP_002266533.1|PREDICTED: probable aspartic protease At2g35615-like [Vitis vinifera]
gi|297740931|emb|CBI31113.3|unnamed protein product [Vitis vinifera]
gi|224074201|ref|XP_002304298.1|predicted protein [Populus trichocarpa] >gnl|BL_ORD_ID|401097 predicted protein [Populus trichocarpa]
gi|502152482|ref|XP_004508945.1|PREDICTED: nudix hydrolase 8-like isoform X1 [Cicer arietinum]
gi|388506108|gb|AFK41120.1|unknown [Medicago truncatula]
gi|482559401|gb|EOA23592.1|hypothetical protein CARUB_v10016790mg, partial [Capsella rubella]
gi|296083442|emb|CBI23395.3|unnamed protein product [Vitis vinifera]
gi|15240873|ref|NP_198644.1|PR5-like receptor kinase [Arabidopsis thaliana] >gnl|BL_ORD_ID|1055323 receptor serine/threonine kinase [Arabidopsis thaliana] >gnl|BL_ORD_ID|1055323 PR5-like receptor kinase [Arabidopsis thaliana]
gi|255567483|ref|XP_002524721.1|S-locus-specific glycoprotein S6 precursor, putative [Ricinus communis] >gnl|BL_ORD_ID|448552 S-locus-specific glycoprotein S6 precursor, putative [Ricinus communis]
gi|602904|emb|CAA56657.1|SLM3 [Silene latifolia subsp. alba]
gi|255550970|ref|XP_002516533.1|serine-threonine protein kinase, plant-type, putative [Ricinus communis] >gnl|BL_ORD_ID|456662 serine-threonine protein kinase, plant-type, putative [Ricinus communis]
gi|460399227|ref|XP_004245143.1|PREDICTED: receptor-like protein kinase HSL1-like [Solanum lycopersicum]
gi|224092252|ref|XP_002309529.1|predicted protein [Populus trichocarpa] >gnl|BL_ORD_ID|414099 predicted protein [Populus trichocarpa]
gi|462422287|gb|EMJ26550.1|hypothetical protein PRUPE_ppa000941mg [Prunus persica]
gi|302832948|ref|XP_002948038.1|component of cytosolic 80S ribosome and 40S small subunit [Volvox carteri f. nagariensis] >gnl|BL_ORD_ID|700452 component of cytosolic 80S ribosome and 40S small subunit [Volvox carteri f. nagariensis]
gi|462402947|gb|EMJ08504.1|hypothetical protein PRUPE_ppa000248mg [Prunus persica]
gi|298204495|emb|CBI23770.3|unnamed protein product [Vitis vinifera]
gi|359494517|ref|XP_002268065.2|PREDICTED: putative disease resistance protein RGA3-like [Vitis vinifera]
gi|326523337|dbj|BAJ88709.1|predicted protein [Hordeum vulgare subsp. vulgare]
gi|224061497|ref|XP_002300509.1|predicted protein [Populus trichocarpa] >gnl|BL_ORD_ID|406784 predicted protein [Populus trichocarpa]
gi|296082477|emb|CBI21482.3|unnamed protein product [Vitis vinifera]
gi|357520775|ref|XP_003630676.1|Inositol oxygenase [Medicago truncatula] >gnl|BL_ORD_ID|220637 Inositol oxygenase [Medicago truncatula]
gi|350538319|ref|NP_001234593.1|myo-inositol oxygenase [Solanum lycopersicum] >gnl|BL_ORD_ID|519008 myo-inositol oxygenase [Solanum lycopersicum]
gi|462399418|gb|EMJ05086.1|hypothetical protein PRUPE_ppa008804mg [Prunus persica]
gi|192338750|gb|ACF04280.1|myo-inositol oxygenase [Eucalyptus grandis]
gi|350539279|ref|NP_001233873.1|12-oxophytodienoate reductase 3 [Solanum lycopersicum] >gnl|BL_ORD_ID|1055550 RecName: Full=12-oxophytodienoate reductase 3; AltName: Full=12-oxophytodienoate-10,11-reductase 3; Short=OPDA-reductase 3; AltName: Full=LeOPR3 >gnl|BL_ORD_ID|1055550 12-oxophytodienoate reductase 3 [Solanum lycopersicum]
gi|470102367|ref|XP_004287626.1|PREDICTED: 12-oxophytodienoate reductase 3-like [Fragaria vesca subsp. vesca]
gi|470114632|ref|XP_004293515.1|PREDICTED: uncharacterized membrane protein C2G11.09-like [Fragaria vesca subsp. vesca]
gi|17863981|gb|AAL47004.1|AF448811_1unknown [Davidia involucrata]
gi|462421014|gb|EMJ25277.1|hypothetical protein PRUPE_ppa015472mg [Prunus persica]
gi|298204484|emb|CBI23759.3|unnamed protein product [Vitis vinifera]
gi|462400199|gb|EMJ05867.1|hypothetical protein PRUPE_ppa000672mg [Prunus persica]
gi|31879436|dbj|BAC77696.1|salt-induced protein [Atriplex nummularia]
gi|296087325|emb|CBI33699.3|unnamed protein product [Vitis vinifera]
gi|225443164|ref|XP_002264161.1|PREDICTED: putative cyclic nucleotide-gated ion channel 8-like [Vitis vinifera]
gi|298204680|emb|CBI25178.3|unnamed protein product [Vitis vinifera]
gi|462407879|gb|EMJ13213.1|hypothetical protein PRUPE_ppa004833mg [Prunus persica]
gi|291621327|dbj|BAI94501.1|sodium/calcium exchanger protein [Dianthus caryophyllus]
gi|147789556|emb|CAN60849.1|hypothetical protein VITISV_023571 [Vitis vinifera] >gnl|BL_ORD_ID|188361 unnamed protein product [Vitis vinifera]
gi|359478847|ref|XP_002279069.2|PREDICTED: uncharacterized protein LOC100258653 [Vitis vinifera] >gnl|BL_ORD_ID|224326 unnamed protein product [Vitis vinifera]
gi|462405117|gb|EMJ10581.1|hypothetical protein PRUPE_ppa009005mg [Prunus persica]
gi|197312873|gb|ACH63217.1|hypothetical protein [Rheum australe]
gi|81176621|gb|ABB59571.1|putative gamma-glutamyl transferase [Populus tremula x Populus alba]
gi|462395164|gb|EMJ00963.1|hypothetical protein PRUPE_ppa003141mg [Prunus persica]
gi|297743855|emb|CBI36825.3|unnamed protein product [Vitis vinifera]
gi|224123014|ref|XP_002330420.1|predicted protein [Populus trichocarpa] >gnl|BL_ORD_ID|429069 predicted protein [Populus trichocarpa]
gi|255569589|ref|XP_002525760.1|Cyclic nucleotide-gated ion channel, putative [Ricinus communis] >gnl|BL_ORD_ID|447414 Cyclic nucleotide-gated ion channel, putative [Ricinus communis]
gi|217071776|gb|ACJ84248.1|unknown [Medicago truncatula]
gi|479277773|dbj|BAN15742.1|ABA 8'-hydroxylase [Dianthus caryophyllus]
gi|169659101|dbj|BAG12741.1|ABA 8-oxidase [Lactuca sativa]
gi|151934215|gb|ABS18445.1|WRKY49 [Glycine max]
gi|118486984|gb|ABK95324.1|unknown [Populus trichocarpa]
gi|42374800|gb|AAS13439.1|WRKY3 [Nicotiana attenuata]
gi|449485587|ref|XP_004157217.1|PREDICTED: putative U5 small nuclear ribonucleoprotein 200 kDa helicase-like [Cucumis sativus]
gi|110741219|dbj|BAF02160.1|putative DnaJ protein [Arabidopsis thaliana]
gi|399074|sp|P05500.2|ATP6_OENBERecName: Full=ATP synthase subunit a; AltName: Full=F-ATPase protein 6 >gnl|BL_ORD_ID|1039137 H+-transporting two-sector ATPase (EC 3.6.3.14) protein 6 - evening primrose mitochondrion
gi|225426819|ref|XP_002283139.1|PREDICTED: heat stress transcription factor B-2b [Vitis vinifera]
gi|147852112|emb|CAN82265.1|hypothetical protein VITISV_009283 [Vitis vinifera]
gi|224088098|ref|XP_002308323.1|predicted protein [Populus trichocarpa] >gnl|BL_ORD_ID|412962 predicted protein [Populus trichocarpa]
gi|356550329|ref|XP_003543540.1|PREDICTED: probable peptide/nitrate transporter At5g14940-like [Glycine max]
gi|388510410|gb|AFK43271.1|unknown [Lotus japonicus]
gi|255642325|gb|ACU21427.1|unknown [Glycine max]
gi|225430555|ref|XP_002285593.1|PREDICTED: aspartic proteinase nepenthesin-2 [Vitis vinifera]
gi|147775541|emb|CAN62879.1|hypothetical protein VITISV_010493 [Vitis vinifera]
gi|470142916|ref|XP_004307136.1|PREDICTED: U-box domain-containing protein 43-like [Fragaria vesca subsp. vesca]
gi|224075822|ref|XP_002304783.1|predicted protein [Populus trichocarpa] >gnl|BL_ORD_ID|401555 predicted protein [Populus trichocarpa]
gi|449503271|ref|XP_004161919.1|PREDICTED: E3 ubiquitin-protein ligase RING1-like [Cucumis sativus]
gi|297844562|ref|XP_002890162.1|hypothetical protein ARALYDRAFT_471835 [Arabidopsis lyrata subsp. lyrata] >gnl|BL_ORD_ID|648528 hypothetical protein ARALYDRAFT_471835 [Arabidopsis lyrata subsp. lyrata]
gi|359490578|ref|XP_002275623.2|PREDICTED: S-type anion channel SLAH3-like [Vitis vinifera] >gnl|BL_ORD_ID|586011 unnamed protein product [Vitis vinifera]
gi|462407615|gb|EMJ12949.1|hypothetical protein PRUPE_ppa009430mg [Prunus persica]
gi|388508660|gb|AFK42396.1|unknown [Lotus japonicus]
gi|224079171|ref|XP_002305779.1|predicted protein [Populus trichocarpa] >gnl|BL_ORD_ID|407701 predicted protein [Populus trichocarpa]
gi|359483765|ref|XP_002273740.2|PREDICTED: uncharacterized protein LOC100243637 [Vitis vinifera] >gnl|BL_ORD_ID|591174 unnamed protein product [Vitis vinifera]
gi|255536749|ref|XP_002509441.1|conserved hypothetical protein [Ricinus communis] >gnl|BL_ORD_ID|461590 conserved hypothetical protein [Ricinus communis]
gi|502081287|ref|XP_004486821.1|PREDICTED: DEAD-box ATP-dependent RNA helicase 20-like isoform X2 [Cicer arietinum]
gi|255541962|ref|XP_002512045.1|conserved hypothetical protein [Ricinus communis] >gnl|BL_ORD_ID|461476 conserved hypothetical protein [Ricinus communis]
gi|225451907|ref|XP_002282769.1|PREDICTED: proline dehydrogenase 2, mitochondrial [Vitis vinifera] >gnl|BL_ORD_ID|225604 unnamed protein product [Vitis vinifera]
gi|224127580|ref|XP_002329313.1|predicted protein [Populus trichocarpa] >gnl|BL_ORD_ID|428104 predicted protein [Populus trichocarpa]
gi|428229378|dbj|BAM71801.1|R2R3-MYB transcription factor [Gentiana triflora]
gi|388520979|gb|AFK48551.1|unknown [Medicago truncatula]
gi|224084714|ref|XP_002307394.1|high affinity sulfate transporter SAT-1, Sulfate/bicarbonate/oxalate exchanger SLC26 family protein [Populus trichocarpa] >gnl|BL_ORD_ID|415360 high affinity sulfate transporter SAT-1, Sulfate/bicarbonate/oxalate exchanger SLC26 family protein [Populus trichocarpa]
gi|357489361|ref|XP_003614968.1|Sulfate transporter [Medicago truncatula] >gnl|BL_ORD_ID|815712 Sulfate transporter [Medicago truncatula]
gi|147822361|emb|CAN75170.1|hypothetical protein VITISV_041032 [Vitis vinifera]
gi|302141921|emb|CBI19124.3|unnamed protein product [Vitis vinifera]
gi|194293441|gb|ABK35751.2|sulfate transporter [Populus tremula x Populus alba]
gi|356550797|ref|XP_003543770.1|PREDICTED: sulfate transporter 1.3-like [Glycine max]
gi|225454745|ref|XP_002273656.1|PREDICTED: DNA replication complex GINS protein PSF2 [Vitis vinifera] >gnl|BL_ORD_ID|481064 unnamed protein product [Vitis vinifera]
gi|182407840|gb|ACB87911.1|F-box-containing protein 1 [Malus x domestica]
gi|356525533|ref|XP_003531379.1|PREDICTED: uncharacterized protein LOC100783763 [Glycine max]
gi|224072228|ref|XP_002303662.1|predicted protein [Populus trichocarpa] >gnl|BL_ORD_ID|400493 predicted protein [Populus trichocarpa]
gi|78499569|gb|ABB45811.1|HMG-CoA synthase [Salvia miltiorrhiza]
gi|462410472|gb|EMJ15806.1|hypothetical protein PRUPE_ppa001700mg [Prunus persica]
gi|225463165|ref|XP_002268870.1|PREDICTED: chloride channel protein CLC-c [Vitis vinifera] >gnl|BL_ORD_ID|482527 chloride channel ClC3 [Vitis vinifera]
gi|10638955|emb|CAB81548.2|putative proline-rich protein APG isolog [Cicer arietinum]
gi|255555345|ref|XP_002518709.1|serine-threonine protein kinase, plant-type, putative [Ricinus communis] >gnl|BL_ORD_ID|454426 serine-threonine protein kinase, plant-type, putative [Ricinus communis]
gi|359475350|ref|XP_002282482.2|PREDICTED: uncharacterized protein At4g06744-like [Vitis vinifera]
gi|460406616|ref|XP_004248758.1|PREDICTED: uncharacterized protein At4g06744-like [Solanum lycopersicum]
gi|46949208|gb|AAT07460.1|phosphorylase domain-containing protein [Mirabilis jalapa]
gi|225433227|ref|XP_002281958.1|PREDICTED: uncharacterized protein LOC100249441 [Vitis vinifera]
gi|462411594|gb|EMJ16643.1|hypothetical protein PRUPE_ppa006303mg [Prunus persica]
gi|462400779|gb|EMJ06336.1|hypothetical protein PRUPE_ppa005152mg [Prunus persica]
gi|356572389|ref|XP_003554351.1|PREDICTED: WRKY transcription factor 44-like [Glycine max]
gi|147766124|emb|CAN74632.1|hypothetical protein VITISV_032755 [Vitis vinifera]
gi|380504950|gb|AFD62762.1|SULF, partial [Citrus sinensis]
gi|296088499|emb|CBI37490.3|unnamed protein product [Vitis vinifera]
gi|470113239|ref|XP_004292832.1|PREDICTED: uncharacterized protein LOC101296545 [Fragaria vesca subsp. vesca]
gi|460387189|ref|XP_004239269.1|PREDICTED: ninja-family protein mc410-like [Solanum lycopersicum]
gi|356514078|ref|XP_003525734.1|PREDICTED: protein HOTHEAD-like [Glycine max]
gi|117582656|gb|ABK41611.1|putative mandelonitrile lyase [Lilium longiflorum]
gi|224146530|ref|XP_002326040.1|predicted protein [Populus trichocarpa] >gnl|BL_ORD_ID|421082 predicted protein [Populus trichocarpa]
gi|1168935|sp|P42820.1|CHIP_BETVURecName: Full=Acidic endochitinase SP2; Flags: Precursor >gnl|BL_ORD_ID|1046476 chitinase [Beta vulgaris]
gi|225440787|ref|XP_002281618.1|PREDICTED: lysosomal Pro-X carboxypeptidase-like [Vitis vinifera]
gi|351725555|ref|NP_001235305.1|uncharacterized protein LOC100306711 [Glycine max] >gnl|BL_ORD_ID|557993 unknown [Glycine max]
gi|255553705|ref|XP_002517893.1|conserved hypothetical protein [Ricinus communis] >gnl|BL_ORD_ID|455202 conserved hypothetical protein [Ricinus communis]
gi|449526075|ref|XP_004170040.1|PREDICTED: uncharacterized protein LOC101229869 [Cucumis sativus]
gi|297798116|ref|XP_002866942.1|ribonuclease III family protein [Arabidopsis lyrata subsp. lyrata] >gnl|BL_ORD_ID|625859 ribonuclease III family protein [Arabidopsis lyrata subsp. lyrata]
gi|298205054|emb|CBI38350.3|unnamed protein product [Vitis vinifera]
gi|115467022|ref|NP_001057110.1|Os06g0209900 [Oryza sativa Japonica Group] >gnl|BL_ORD_ID|120245 Os06g0209900 [Oryza sativa Japonica Group]
gi|242060394|ref|XP_002451486.1|hypothetical protein SORBIDRAFT_04g002725 [Sorghum bicolor] >gnl|BL_ORD_ID|536199 hypothetical protein SORBIDRAFT_04g002725 [Sorghum bicolor]
gi|124359343|gb|ABD28505.2|RNA-directed DNA polymerase (Reverse transcriptase); Polynucleotidyl transferase, Ribonuclease H fold [Medicago truncatula]
gi|224069788|ref|XP_002326414.1|predicted protein [Populus trichocarpa] >gnl|BL_ORD_ID|394271 predicted protein [Populus trichocarpa]
gi|357446637|ref|XP_003593594.1|hypothetical protein MTR_2g013950 [Medicago truncatula] >gnl|BL_ORD_ID|1123851 DNA-binding WRKY; VQ [Medicago truncatula] >gnl|BL_ORD_ID|1123851 unknown [Medicago truncatula] >gnl|BL_ORD_ID|1123851 hypothetical protein MTR_2g013950 [Medicago truncatula] >gnl|BL_ORD_ID|1123851 unknown [Medicago truncatula]
gi|470127956|ref|XP_004299923.1|PREDICTED: L-ascorbate oxidase-like [Fragaria vesca subsp. vesca]
gi|297742516|emb|CBI34665.3|unnamed protein product [Vitis vinifera]
gi|359474203|ref|XP_002270239.2|PREDICTED: transcription factor GLABRA 3-like [Vitis vinifera]
gi|225436767|ref|XP_002267360.1|PREDICTED: uncharacterized protein LOC100240880 [Vitis vinifera] >gnl|BL_ORD_ID|477900 unnamed protein product [Vitis vinifera]
gi|332656162|gb|AEE81751.1|MYB transcription factor [Morus alba var. multicaulis]
gi|224069591|ref|XP_002326381.1|predicted protein [Populus trichocarpa] >gnl|BL_ORD_ID|394240 predicted protein [Populus trichocarpa]
gi|388513121|gb|AFK44622.1|unknown [Lotus japonicus]
gi|297808579|ref|XP_002872173.1|zinc finger family protein [Arabidopsis lyrata subsp. lyrata] >gnl|BL_ORD_ID|630995 zinc finger family protein [Arabidopsis lyrata subsp. lyrata]
gi|224106846|ref|XP_002314304.1|predicted protein [Populus trichocarpa] >gnl|BL_ORD_ID|409556 predicted protein [Populus trichocarpa]
gi|470137451|ref|XP_004304477.1|PREDICTED: RING finger and CHY zinc finger domain-containing protein 1-like [Fragaria vesca subsp. vesca]
gi|225441157|ref|XP_002268193.1|PREDICTED: RING finger and CHY zinc finger domain-containing protein 1 isoform 2 [Vitis vinifera] >gnl|BL_ORD_ID|229637 PREDICTED: RING finger and CHY zinc finger domain-containing protein 1 isoform 1 [Vitis vinifera] >gnl|BL_ORD_ID|229637 unnamed protein product [Vitis vinifera]
gi|12321355|gb|AAG50751.1|AC079733_19polyprotein, putative [Arabidopsis thaliana]
gi|356499966|ref|XP_003518806.1|PREDICTED: probable indole-3-acetic acid-amido synthetase GH3.1-like [Glycine max]
gi|378747659|gb|AFC36443.1|GH3-1 [Castanea sativa]
gi|4887010|gb|AAD32141.1|AF123503_1Nt-gh3 deduced protein [Nicotiana tabacum]
gi|225444746|ref|XP_002278147.1|PREDICTED: uncharacterized protein LOC100244043 [Vitis vinifera]
gi|29839420|sp|Q9XGV9.1|COMT2_OCIBARecName: Full=Caffeic acid 3-O-methyltransferase 2; Short=CAOMT-2; Short=COMT-2; AltName: Full=S-adenosysl-L-methionine:caffeic acid 3-O-methyltransferase 2 >gnl|BL_ORD_ID|1047081 caffeic acid O-methyltransferase [Ocimum basilicum]
gi|224054928|ref|XP_002298388.1|predicted protein [Populus trichocarpa] >gnl|BL_ORD_ID|404790 predicted protein [Populus trichocarpa]
gi|86371679|gb|ABC94893.1|polyprotein [Oryza australiensis]
gi|296087502|emb|CBI34091.3|unnamed protein product [Vitis vinifera]
gi|296088918|emb|CBI38478.3|unnamed protein product [Vitis vinifera]
gi|359496132|ref|XP_003635160.1|PREDICTED: cysteine-rich receptor-like protein kinase 29-like [Vitis vinifera] >gnl|BL_ORD_ID|586619 unnamed protein product [Vitis vinifera]
gi|295830195|gb|ADG38766.1|AT4G19180-like protein [Neslia paniculata]
gi|359476842|ref|XP_003631897.1|PREDICTED: uncharacterized protein LOC100854194 [Vitis vinifera]
gi|255587740|ref|XP_002534379.1|pak inhibitor skb15, putative [Ricinus communis] >gnl|BL_ORD_ID|438864 pak inhibitor skb15, putative [Ricinus communis]
gi|460407192|ref|XP_004249038.1|PREDICTED: uncharacterized protein LOC101263359 [Solanum lycopersicum]
gi|462403240|gb|EMJ08797.1|hypothetical protein PRUPE_ppa018775mg, partial [Prunus persica]
gi|224139380|ref|XP_002323084.1|predicted protein [Populus trichocarpa] >gnl|BL_ORD_ID|425243 predicted protein [Populus trichocarpa]
gi|356572992|ref|XP_003554649.1|PREDICTED: respiratory burst oxidase homolog protein B-like isoform 1 [Glycine max]
gi|460388931|ref|XP_004240117.1|PREDICTED: probable pectinesterase/pectinesterase inhibitor 12-like [Solanum lycopersicum]
gi|356564704|ref|XP_003550589.1|PREDICTED: LOW QUALITY PROTEIN: probable pectinesterase/pectinesterase inhibitor 12-like [Glycine max]
gi|357450209|ref|XP_003595381.1|hypothetical protein MTR_2g044810 [Medicago truncatula] >gnl|BL_ORD_ID|143960 Pectinesterase; Pectinesterase inhibitor [Medicago truncatula] >gnl|BL_ORD_ID|143960 hypothetical protein MTR_2g044810 [Medicago truncatula]
gi|225443383|ref|XP_002266749.1|PREDICTED: uncharacterized protein LOC100249551 [Vitis vinifera] >gnl|BL_ORD_ID|228439 unnamed protein product [Vitis vinifera]
gi|255544508|ref|XP_002513315.1|conserved hypothetical protein [Ricinus communis] >gnl|BL_ORD_ID|459490 conserved hypothetical protein [Ricinus communis]
gi|255561034|ref|XP_002521529.1|Disease resistance protein RGA2, putative [Ricinus communis] >gnl|BL_ORD_ID|451600 Disease resistance protein RGA2, putative [Ricinus communis]
gi|462399807|gb|EMJ05475.1|hypothetical protein PRUPE_ppa001596mg [Prunus persica]
gi|296085448|emb|CBI29180.3|unnamed protein product [Vitis vinifera]
gi|502119941|ref|XP_004496792.1|PREDICTED: cysteine-rich receptor-like protein kinase 10-like [Cicer arietinum]
gi|224110252|ref|XP_002315461.1|predicted protein [Populus trichocarpa] >gnl|BL_ORD_ID|255125 unknown [Populus trichocarpa] >gnl|BL_ORD_ID|255125 predicted protein [Populus trichocarpa]
gi|224143655|ref|XP_002336065.1|predicted protein [Populus trichocarpa] >gnl|BL_ORD_ID|427279 predicted protein [Populus trichocarpa]
gi|224053028|ref|XP_002297671.1|predicted protein [Populus trichocarpa] >gnl|BL_ORD_ID|404116 predicted protein [Populus trichocarpa] >gnl|BL_ORD_ID|404116 predicted protein [Populus trichocarpa] >gnl|BL_ORD_ID|404116 predicted protein [Populus trichocarpa]
gi|460366084|ref|XP_004228923.1|PREDICTED: G-type lectin S-receptor-like serine/threonine-protein kinase RLK1-like [Solanum lycopersicum]
gi|224103119|ref|XP_002334088.1|predicted protein [Populus trichocarpa] >gnl|BL_ORD_ID|399816 predicted protein [Populus trichocarpa]
gi|224154728|ref|XP_002337508.1|predicted protein [Populus trichocarpa] >gnl|BL_ORD_ID|399713 predicted protein [Populus trichocarpa]
gi|224053032|ref|XP_002297673.1|predicted protein [Populus trichocarpa] >gnl|BL_ORD_ID|404118 predicted protein [Populus trichocarpa]
gi|296084162|emb|CBI24550.3|unnamed protein product [Vitis vinifera]
gi|449523553|ref|XP_004168788.1|PREDICTED: sugar carrier protein C-like [Cucumis sativus]
gi|449481314|ref|XP_004156146.1|PREDICTED: MLP-like protein 328-like [Cucumis sativus]
gi|147841233|emb|CAN68972.1|hypothetical protein VITISV_043156 [Vitis vinifera]
gi|56202080|dbj|BAD73609.1|unknown protein [Oryza sativa Japonica Group]
gi|462423155|gb|EMJ27418.1|hypothetical protein PRUPE_ppa016970mg [Prunus persica]
gi|356567282|ref|XP_003551850.1|PREDICTED: putative DNA repair protein RAD23-4-like [Glycine max]
gi|18414690|ref|NP_567505.1|HSP20-like chaperone [Arabidopsis thaliana] >gnl|BL_ORD_ID|1096445 HSP20-like chaperone [Arabidopsis thaliana]
gi|326517422|dbj|BAK00078.1|predicted protein [Hordeum vulgare subsp. vulgare]
gi|255563621|ref|XP_002522812.1|(+)-delta-cadinene synthase isozyme A, putative [Ricinus communis] >gnl|BL_ORD_ID|450315 RecName: Full=Alpha-copaene synthase; AltName: Full=(+)-delta-cadinene synthase; AltName: Full=Terpene synthase 1; Short=RcSeTPS1 >gnl|BL_ORD_ID|450315 (+)-delta-cadinene synthase isozyme A, putative [Ricinus communis] >gnl|BL_ORD_ID|450315 alpha-copaene synthase [Ricinus commu…
gi|255539741|ref|XP_002510935.1|21 kDa protein precursor, putative [Ricinus communis] >gnl|BL_ORD_ID|462296 21 kDa protein precursor, putative [Ricinus communis]
gi|12321503|gb|AAG50806.1|AC079281_8unknown protein [Arabidopsis thaliana]
gi|343887311|dbj|BAK61857.1|ankyrin repeat family protein [Citrus unshiu]
gi|224132304|ref|XP_002321306.1|predicted protein [Populus trichocarpa] >gnl|BL_ORD_ID|420329 predicted protein [Populus trichocarpa]
gi|470145719|ref|XP_004308482.1|PREDICTED: putative ribonuclease H protein At1g65750-like [Fragaria vesca subsp. vesca]
gi|359489660|ref|XP_003633960.1|PREDICTED: protein BPS1, chloroplastic-like [Vitis vinifera]
gi|302142859|emb|CBI20154.3|unnamed protein product [Vitis vinifera]
gi|462404532|gb|EMJ09996.1|hypothetical protein PRUPE_ppa024422mg [Prunus persica]
gi|470119854|ref|XP_004296025.1|PREDICTED: 15-cis-phytoene desaturase, chloroplastic/chromoplastic-like [Fragaria vesca subsp. vesca]
gi|462396768|gb|EMJ02567.1|hypothetical protein PRUPE_ppa010234mg [Prunus persica]
gi|356563786|ref|XP_003550140.1|PREDICTED: zinc finger protein 622-like [Glycine max]
gi|482573421|gb|EOA37608.1|hypothetical protein CARUB_v10011980mg, partial [Capsella rubella]
gi|125578|sp|P27774.1|KPPR_MESCRRecName: Full=Phosphoribulokinase, chloroplastic; Short=PRK; Short=PRKase; AltName: Full=Phosphopentokinase; Flags: Precursor >gnl|BL_ORD_ID|1047755 phosphoribulokinase [Mesembryanthemum crystallinum]
gi|162279932|ref|NP_064080.2|nad4 gene product (mitochondrion) [Beta vulgaris subsp. vulgaris] >gnl|BL_ORD_ID|1036148 NADH dehydrogenase subunit 4 [Beta vulgaris subsp. maritima] >gnl|BL_ORD_ID|1036148 NADH dehydrogenase subunit 4 [Beta macrocarpa] >gnl|BL_ORD_ID|1036148 NADH dehydrogenase subunit 4 [Beta vulgaris] >gnl|BL_ORD_ID|1036148 NADH dehydrogenase subunit 4 [Beta vulgaris subsp. vulgaris…
gi|323435050|ref|YP_004222268.1|hypothetical protein BevumaM_p029 [Beta vulgaris subsp. maritima] >gnl|BL_ORD_ID|88496 hypothetical protein BemaM_p027 [Beta macrocarpa] >gnl|BL_ORD_ID|88496 orf176 [Beta vulgaris subsp. vulgaris] >gnl|BL_ORD_ID|88496 orf176 [Beta vulgaris subsp. vulgaris] >gnl|BL_ORD_ID|88496 hypothetical protein [Beta vulgaris subsp. maritima] >gnl|BL_ORD_ID|88496 hypothetical pr…
gi|224140621|ref|XP_002323680.1|predicted protein [Populus trichocarpa] >gnl|BL_ORD_ID|425808 predicted protein [Populus trichocarpa]
gi|225467387|ref|XP_002270215.1|PREDICTED: GEM-like protein 4-like [Vitis vinifera]
gi|356575407|ref|XP_003555833.1|PREDICTED: GEM-like protein 4-like [Glycine max]
gi|462413232|gb|EMJ18281.1|hypothetical protein PRUPE_ppa000581mg [Prunus persica]
gi|224097462|ref|XP_002310944.1|autoinhibited calcium ATPase [Populus trichocarpa] >gnl|BL_ORD_ID|409604 autoinhibited calcium ATPase [Populus trichocarpa]
gi|470130779|ref|XP_004301280.1|PREDICTED: U-box domain-containing protein 38-like [Fragaria vesca subsp. vesca]
gi|449476522|ref|XP_004154760.1|PREDICTED: LOW QUALITY PROTEIN: receptor-like protein kinase FERONIA-like [Cucumis sativus]
gi|357487929|ref|XP_003614252.1|Kinase-like protein [Medicago truncatula] >gnl|BL_ORD_ID|815024 Kinase-like protein [Medicago truncatula]
gi|226530205|ref|NP_001141864.1|uncharacterized protein LOC100274007 [Zea mays] >gnl|BL_ORD_ID|324191 unknown [Zea mays]
gi|155242106|gb|ABT18095.1|FERONIA receptor-like kinase [Cardamine flexuosa]
gi|224108613|ref|XP_002314908.1|predicted protein [Populus trichocarpa] >gnl|BL_ORD_ID|421703 predicted protein [Populus trichocarpa]
gi|323435043|ref|YP_004222258.1|hypothetical protein BevumaM_p019 [Beta vulgaris subsp. maritima] >gnl|BL_ORD_ID|731396 hypothetical protein BemaM_p017 [Beta macrocarpa] >gnl|BL_ORD_ID|731396 hypothetical protein [Beta vulgaris subsp. maritima] >gnl|BL_ORD_ID|731396 hypothetical protein [Beta vulgaris subsp. maritima] >gnl|BL_ORD_ID|731396 hypothetical protein [Beta macrocarpa] >gnl|BL_ORD_ID|731…
gi|470136405|ref|XP_004303984.1|PREDICTED: chloride channel protein CLC-b-like [Fragaria vesca subsp. vesca]
gi|147818719|emb|CAN76184.1|hypothetical protein VITISV_033076 [Vitis vinifera]
gi|297743196|emb|CBI36063.3|unnamed protein product [Vitis vinifera]
gi|3986699|gb|AAC84138.1|catalase [Cichorium intybus]
gi|62319386|dbj|BAD94702.1|catalase [Arabidopsis thaliana]
gi|239977643|sp|A3FPF2.1|DEF_NELNURecName: Full=Defensin-like protein; AltName: Full=Gamma-thionin homolog; Flags: Precursor >gnl|BL_ORD_ID|167418 defensin [Nelumbo nucifera]
gi|116789251|gb|ABK25174.1|unknown [Picea sitchensis]
gi|1781324|emb|CAA71489.1|peroxidase [Spinacia oleracea]
gi|99646711|emb|CAK22416.1|cationic peroxidase [Beta vulgaris]
gi|297740229|emb|CBI30411.3|unnamed protein product [Vitis vinifera]
gi|224126785|ref|XP_002319926.1|predicted protein [Populus trichocarpa] >gnl|BL_ORD_ID|416737 predicted protein [Populus trichocarpa]
gi|224126967|ref|XP_002329350.1|predicted protein [Populus trichocarpa] >gnl|BL_ORD_ID|427762 predicted protein [Populus trichocarpa]
gi|388512625|gb|AFK44374.1|unknown [Lotus japonicus]
gi|255548778|ref|XP_002515445.1|chromodomain helicase DNA binding protein, putative [Ricinus communis] >gnl|BL_ORD_ID|457677 chromodomain helicase DNA binding protein, putative [Ricinus communis]
gi|462411054|gb|EMJ16103.1|hypothetical protein PRUPE_ppa000380mg [Prunus persica]
gi|2290780|gb|AAB65162.1|heat shock cognate protein [Solanum commersonii]
gi|462395740|gb|EMJ01539.1|hypothetical protein PRUPE_ppa000172mg [Prunus persica]
gi|157878523|pdb|1JLX|AChain A, Agglutinin In Complex With T-Disaccharide >gnl|BL_ORD_ID|231075 Chain B, Agglutinin In Complex With T-Disaccharide
gi|33308026|gb|AAQ03084.1|AF401479_1agglutinin [Amaranthus caudatus]
gi|37359170|gb|AAL05954.1|agglutinin [Amaranthus caudatus]
gi|21327029|gb|AAM48129.1|AF506366_1glutamate decarboxylase [Nicotiana tabacum]
gi|225466257|ref|XP_002270937.1|PREDICTED: glutamate decarboxylase 1 [Vitis vinifera] >gnl|BL_ORD_ID|483033 unnamed protein product [Vitis vinifera]
gi|45935274|gb|AAS79672.1|glutamate decarboxylase 1 [Brassica juncea]
gi|462402192|gb|EMJ07749.1|hypothetical protein PRUPE_ppa019928mg, partial [Prunus persica]
gi|449463545|ref|XP_004149494.1|PREDICTED: uncharacterized protein LOC101219116 [Cucumis sativus]
gi|357447909|ref|XP_003594230.1|F-box protein [Medicago truncatula] >gnl|BL_ORD_ID|789527 F-box protein [Medicago truncatula]
gi|255547988|ref|XP_002515051.1|conserved hypothetical protein [Ricinus communis] >gnl|BL_ORD_ID|458382 conserved hypothetical protein [Ricinus communis]
gi|225456800|ref|XP_002277813.1|PREDICTED: programmed cell death protein 4 [Vitis vinifera]
gi|147784165|emb|CAN70585.1|hypothetical protein VITISV_013305 [Vitis vinifera]
gi|502147696|ref|XP_004506880.1|PREDICTED: pleiotropic drug resistance protein 1-like [Cicer arietinum]
gi|462409160|gb|EMJ14494.1|hypothetical protein PRUPE_ppa000351mg [Prunus persica]
gi|255638308|gb|ACU19466.1|unknown [Glycine max]
gi|225454300|ref|XP_002275491.1|PREDICTED: pentatricopeptide repeat-containing protein At3g61520, mitochondrial [Vitis vinifera] >gnl|BL_ORD_ID|227970 unnamed protein product [Vitis vinifera]
gi|308731387|dbj|BAJ22965.1|phytoene desaturase [Lotus japonicus]
gi|302143530|emb|CBI22091.3|unnamed protein product [Vitis vinifera]
gi|297803806|ref|XP_002869787.1|predicted protein [Arabidopsis lyrata subsp. lyrata] >gnl|BL_ORD_ID|628654 predicted protein [Arabidopsis lyrata subsp. lyrata]
gi|297743195|emb|CBI36062.3|unnamed protein product [Vitis vinifera]
gi|460401629|ref|XP_004246320.1|PREDICTED: wall-associated receptor kinase 2-like [Solanum lycopersicum]
gi|302141744|emb|CBI18947.3|unnamed protein product [Vitis vinifera]
gi|296081530|emb|CBI20053.3|unnamed protein product [Vitis vinifera]
gi|449436968|ref|XP_004136264.1|PREDICTED: uncharacterized protein LOC101207469 [Cucumis sativus] >gnl|BL_ORD_ID|1164400 PREDICTED: uncharacterized protein LOC101227569 [Cucumis sativus]
gi|225454593|ref|XP_002264599.1|PREDICTED: benzyl alcohol O-benzoyltransferase [Vitis vinifera] >gnl|BL_ORD_ID|225646 unnamed protein product [Vitis vinifera]
gi|57471999|gb|AAW51125.1|putative alcohol acyl-transferases [Cucumis melo]
gi|6831519|sp|Q05957.1|PDP_DIACARecName: Full=Petal death protein; AltName: Full=Citramalate lyase; AltName: Full=Oxalacetic hydrolase; AltName: Full=PSR132; Flags: Precursor >gnl|BL_ORD_ID|1036308 Chain A, Petal Death Protein Psr132 With Cysteine-Linked Glutaraldehyde Forming A Thiohemiacetal Adduct >gnl|BL_ORD_ID|1036308 Chain B, Petal Death Protein Psr132 With Cysteine-Linked Glutaraldehyde Fo…
gi|255634702|gb|ACU17713.1|unknown [Glycine max]
gi|255540727|ref|XP_002511428.1|trehalose-6-phosphate synthase, putative [Ricinus communis] >gnl|BL_ORD_ID|462785 trehalose-6-phosphate synthase, putative [Ricinus communis]
gi|460385984|ref|XP_004238680.1|PREDICTED: probable alpha,alpha-trehalose-phosphate synthase [UDP-forming] 9-like [Solanum lycopersicum]
gi|371766611|gb|AEX55697.1|trehalose-6-phosphate synthase [Brassica rapa subsp. oleifera]
gi|449524998|ref|XP_004169508.1|PREDICTED: putative disease resistance protein RGA4-like [Cucumis sativus]
gi|148613820|gb|ABQ96265.1|squalene synthase [Psammosilene tunicoides]
gi|294463485|gb|ADE77272.1|unknown [Picea sitchensis]
gi|224108423|ref|XP_002314842.1|predicted protein [Populus trichocarpa] >gnl|BL_ORD_ID|421641 predicted protein [Populus trichocarpa]
gi|224066775|ref|XP_002302209.1|predicted protein [Populus trichocarpa] >gnl|BL_ORD_ID|403182 predicted protein [Populus trichocarpa]
gi|462410380|gb|EMJ15714.1|hypothetical protein PRUPE_ppa015696mg [Prunus persica]
gi|359492355|ref|XP_002284688.2|PREDICTED: wall-associated receptor kinase 2-like [Vitis vinifera]
gi|297845108|ref|XP_002890435.1|wall-associated kinase 2 [Arabidopsis lyrata subsp. lyrata] >gnl|BL_ORD_ID|648798 wall-associated kinase 2 [Arabidopsis lyrata subsp. lyrata]
gi|224074303|ref|XP_002304346.1|multidrug/pheromone exporter, MDR family, ABC transporter family [Populus trichocarpa] >gnl|BL_ORD_ID|401141 multidrug/pheromone exporter, MDR family, ABC transporter family [Populus trichocarpa]
gi|297745615|emb|CBI40780.3|unnamed protein product [Vitis vinifera]
gi|449474734|ref|XP_004154269.1|PREDICTED: uncharacterized protein LOC101204584 [Cucumis sativus]
gi|147769722|emb|CAN69702.1|hypothetical protein VITISV_020318 [Vitis vinifera]
gi|212721406|ref|NP_001132754.1|uncharacterized protein LOC100194241 [Zea mays] >gnl|BL_ORD_ID|319439 unknown [Zea mays] >gnl|BL_ORD_ID|319439 hypothetical protein ZEAMMB73_806794 [Zea mays]
gi|225437501|ref|XP_002274824.1|PREDICTED: uncharacterized protein LOC100245192 [Vitis vinifera]
gi|224128348|ref|XP_002320307.1|predicted protein [Populus trichocarpa] >gnl|BL_ORD_ID|419378 predicted protein [Populus trichocarpa]
gi|147852781|emb|CAN81672.1|hypothetical protein VITISV_000588 [Vitis vinifera]
gi|225465425|ref|XP_002264858.1|PREDICTED: uncharacterized protein LOC100241465 [Vitis vinifera]
gi|296089594|emb|CBI39413.3|unnamed protein product [Vitis vinifera]
gi|502087166|ref|XP_004488449.1|PREDICTED: uncharacterized protein LOC101493998 [Cicer arietinum]
gi|449520722|ref|XP_004167382.1|PREDICTED: tetratricopeptide repeat protein 13-like [Cucumis sativus]
gi|3643085|gb|AAC36698.1|protein phosphatase-2C [Mesembryanthemum crystallinum]
gi|470118853|ref|XP_004295536.1|PREDICTED: receptor-like protein 12-like [Fragaria vesca subsp. vesca]
gi|358348670|ref|XP_003638367.1|Receptor-like protein kinase [Medicago truncatula] >gnl|BL_ORD_ID|806590 Receptor-like protein kinase [Medicago truncatula]
gi|402768957|gb|AFQ98271.1|salicylic acid carboxyl methltransferase [Camellia sinensis]
gi|380778441|gb|AFE62680.1|NBS-LRR protein, partial [Oryza sativa Japonica Group] >gnl|BL_ORD_ID|921914 NBS-LRR protein, partial [Oryza sativa Japonica Group] >gnl|BL_ORD_ID|921914 NBS-LRR protein, partial [Oryza sativa Indica Group] >gnl|BL_ORD_ID|921914 NBS-LRR protein, partial [Oryza sativa Japonica Group] >gnl|BL_ORD_ID|921914 NBS-LRR protein, partial [Oryza sativa Japonica Group] >gnl|BL_ORD…
gi|359489443|ref|XP_002274584.2|PREDICTED: tubulin-specific chaperone D isoform 1 [Vitis vinifera]
gi|206203988|gb|ACI05898.1|kinase-like protein pac.x.5.12 [Platanus x acerifolia]
gi|470146640|ref|XP_004308930.1|PREDICTED: putative receptor-like protein kinase At3g47110-like [Fragaria vesca subsp. vesca]
gi|224097752|ref|XP_002311067.1|predicted protein [Populus trichocarpa] >gnl|BL_ORD_ID|409725 predicted protein [Populus trichocarpa]
gi|224145843|ref|XP_002336268.1|predicted protein [Populus trichocarpa] >gnl|BL_ORD_ID|393829 predicted protein [Populus trichocarpa]
gi|225464045|ref|XP_002265970.1|PREDICTED: putative disease resistance protein RGA3 [Vitis vinifera]
gi|356496189|ref|XP_003516952.1|PREDICTED: probable xyloglucan endotransglucosylase/hydrolase protein 30-like [Glycine max]
gi|357479883|ref|XP_003610227.1|Ycf68 [Medicago truncatula] >gnl|BL_ORD_ID|811507 Ycf68 [Medicago truncatula]
gi|543939|sp|P36494.1|CB4_SPIOLRecName: Full=Chlorophyll a-b binding protein CP24, chloroplastic; Flags: Precursor >gnl|BL_ORD_ID|1035707 20 kDa protein of CP24 precursor protein [Spinacia oleracea]
gi|42558909|gb|AAS20189.1|flavanone-3-hydroxylase [Gypsophila paniculata]
gi|255581508|ref|XP_002531560.1|Aspartic proteinase nepenthesin-2 precursor, putative [Ricinus communis] >gnl|BL_ORD_ID|441670 Aspartic proteinase nepenthesin-2 precursor, putative [Ricinus communis]
gi|359472981|ref|XP_003631224.1|PREDICTED: uncharacterized protein LOC100257723 isoform 2 [Vitis vinifera]
gi|482575530|gb|EOA39717.1|hypothetical protein CARUB_v10008361mg [Capsella rubella]
gi|357159476|ref|XP_003578459.1|PREDICTED: zinc finger protein 7-like [Brachypodium distachyon]
gi|460373256|ref|XP_004232437.1|PREDICTED: desiccation-related protein clone PCC6-19-like isoform 2 [Solanum lycopersicum]
gi|449442773|ref|XP_004139155.1|PREDICTED: uncharacterized protein LOC101203466 [Cucumis sativus]
gi|356539846|ref|XP_003538404.1|PREDICTED: uncharacterized protein LOC100810219 [Glycine max]
gi|359484115|ref|XP_002267697.2|PREDICTED: high mobility group B protein 7-like [Vitis vinifera] >gnl|BL_ORD_ID|194597 hypothetical protein VITISV_034306 [Vitis vinifera] >gnl|BL_ORD_ID|194597 unnamed protein product [Vitis vinifera]
gi|462394611|gb|EMJ00410.1|hypothetical protein PRUPE_ppa021797mg, partial [Prunus persica]
gi|384251555|gb|EIE25032.1|NAD(P)-binding protein [Coccomyxa subellipsoidea C-169]
gi|131178|sp|P12354.1|PSAE_SPIOLRecName: Full=Photosystem I reaction center subunit IV, chloroplastic; Short=PSI-E; Flags: Precursor >gnl|BL_ORD_ID|1045555 unnamed protein product [Spinacia oleracea]
gi|460372088|ref|XP_004231865.1|PREDICTED: ethylene-responsive transcription factor ERF011-like isoform 2 [Solanum lycopersicum]
gi|462420501|gb|EMJ24764.1|hypothetical protein PRUPE_ppa012254mg [Prunus persica]
gi|388516161|gb|AFK46142.1|unknown [Medicago truncatula]
gi|300679898|gb|ADK27677.1|plasma membrane protein 3-2 [Salvia miltiorrhiza]
gi|224092534|ref|XP_002309650.1|predicted protein [Populus trichocarpa] >gnl|BL_ORD_ID|414208 predicted protein [Populus trichocarpa]
gi|297737808|emb|CBI27009.3|unnamed protein product [Vitis vinifera]
gi|224125368|ref|XP_002329788.1|predicted protein [Populus trichocarpa] >gnl|BL_ORD_ID|428184 predicted protein [Populus trichocarpa]
gi|24412728|emb|CAD10148.1|phosphoenolpyruvate carboxylase [Cucumis sativus]
gi|159490164|ref|XP_001703056.1|type-II NADH dehydrogenase [Chlamydomonas reinhardtii] >gnl|BL_ORD_ID|232644 type-II NADH dehydrogenase [Chlamydomonas reinhardtii]
gi|502166865|ref|XP_004514000.1|PREDICTED: 18 kDa seed maturation protein-like [Cicer arietinum]
gi|470108986|ref|XP_004290783.1|PREDICTED: uncharacterized protein OsI_027940-like [Fragaria vesca subsp. vesca]
gi|356550072|ref|XP_003543414.1|PREDICTED: E3 ubiquitin-protein ligase PUB23-like [Glycine max]
gi|225432588|ref|XP_002277866.1|PREDICTED: probable carboxylesterase 2-like [Vitis vinifera]
gi|255573722|ref|XP_002527782.1|Pectinesterase-1 precursor, putative [Ricinus communis] >gnl|BL_ORD_ID|445423 Pectinesterase-1 precursor, putative [Ricinus communis]
gi|168009740|ref|XP_001757563.1|predicted protein [Physcomitrella patens subsp. patens] >gnl|BL_ORD_ID|287853 predicted protein [Physcomitrella patens subsp. patens]
gi|460365965|ref|XP_004228864.1|PREDICTED: dehydration-responsive element-binding protein 1C-like [Solanum lycopersicum]
gi|326491995|dbj|BAJ98222.1|predicted protein [Hordeum vulgare subsp. vulgare]
gi|326511343|dbj|BAJ87685.1|predicted protein [Hordeum vulgare subsp. vulgare]
gi|315113272|pdb|3IZR|OOChain o, Localization Of The Large Subunit Ribosomal Proteins Into A 5.5 A Cryo-Em Map Of Triticum Aestivum Translating 80s Ribosome >gnl|BL_ORD_ID|1104830 ribosomal protein L39 [Triticum aestivum] >gnl|BL_ORD_ID|1104830 predicted protein [Hordeum vulgare subsp. vulgare] >gnl|BL_ORD_ID|1104830 predicted protein [Hordeum vulgare subsp. vulgare] >gnl|BL_ORD_ID|1104830 predic…
gi|194694414|gb|ACF81291.1|unknown [Zea mays]
gi|255563500|ref|XP_002522752.1|ccaat-binding transcription factor subunit A, putative [Ricinus communis] >gnl|BL_ORD_ID|450406 ccaat-binding transcription factor subunit A, putative [Ricinus communis]
gi|302143997|emb|CBI23102.3|unnamed protein product [Vitis vinifera]
gi|460400417|ref|XP_004245731.1|PREDICTED: heat shock protein STI-like [Solanum lycopersicum]
gi|410129752|dbj|BAM64831.1|hypothetical protein [Beta vulgaris]
gi|15239904|ref|NP_199759.1|Ca2+-binding protein 1 [Arabidopsis thaliana] >gnl|BL_ORD_ID|1036402 AT5g49480 [Arabidopsis thaliana] >gnl|BL_ORD_ID|1036402 AT5g49480/K6M13_2 [Arabidopsis thaliana] >gnl|BL_ORD_ID|1036402 NaCl-inducible Ca2+-binding protein-like; calmodulin-like [Arabidopsis thaliana] >gnl|BL_ORD_ID|1036402 AT5g49480/K6M13_2 [Arabidopsis thaliana] >gnl|BL_ORD_ID|1036402 Ca2+-binding p…
gi|159478595|ref|XP_001697388.1|ribosomal protein S14, component of cytosolic 80S ribosome and 40S small subunit [Chlamydomonas reinhardtii] >gnl|BL_ORD_ID|1046761 RecName: Full=40S ribosomal protein S14 >gnl|BL_ORD_ID|1046761 ribosomal protein S14 [Chlamydomonas reinhardtii] >gnl|BL_ORD_ID|1046761 ribosomal protein S14 [Chlamydomonas reinhardtii]
gi|225465032|ref|XP_002264774.1|PREDICTED: uncharacterized protein LOC100249643 [Vitis vinifera]
gi|255565834|ref|XP_002523906.1|RNA-binding region-containing protein, putative [Ricinus communis] >gnl|BL_ORD_ID|449283 RNA-binding region-containing protein, putative [Ricinus communis]
gi|3914382|sp|O24246.1|PMGI_PRUDURecName: Full=2,3-bisphosphoglycerate-independent phosphoglycerate mutase; Short=BPG-independent PGAM; Short=Phosphoglyceromutase; AltName: Full=PGAM-I >gnl|BL_ORD_ID|12216 phosphoglycerate mutase [Prunus dulcis] >gnl|BL_ORD_ID|12216 2,3-bisphosphoglycerate-independent phosphoglycerate mutase
gi|159481977|ref|XP_001699051.1|hypothetical protein CHLREDRAFT_106339 [Chlamydomonas reinhardtii] >gnl|BL_ORD_ID|234967 predicted protein [Chlamydomonas reinhardtii]
gi|224123490|ref|XP_002330327.1|cytochrome P450 [Populus trichocarpa] >gnl|BL_ORD_ID|428670 cytochrome P450 [Populus trichocarpa]
gi|15723291|gb|AAL06331.1|AF409139_1U2 auxiliary factor small subunit [Arabidopsis thaliana]
gi|255566088|ref|XP_002524032.1|transporter, putative [Ricinus communis] >gnl|BL_ORD_ID|449209 transporter, putative [Ricinus communis]
gi|224111446|ref|XP_002315858.1|predicted protein [Populus trichocarpa] >gnl|BL_ORD_ID|422581 predicted protein [Populus trichocarpa]
gi|357455173|ref|XP_003597867.1|hypothetical protein MTR_2g103440 [Medicago truncatula] >gnl|BL_ORD_ID|1123287 hypothetical protein MtrDRAFT_AC148340g20v2 [Medicago truncatula] >gnl|BL_ORD_ID|1123287 hypothetical protein MTR_2g103440 [Medicago truncatula]
gi|255555255|ref|XP_002518664.1|conserved hypothetical protein [Ricinus communis] >gnl|BL_ORD_ID|454381 conserved hypothetical protein [Ricinus communis]
gi|225445266|ref|XP_002284542.1|PREDICTED: ras-related protein RHN1 isoform 1 [Vitis vinifera] >gnl|BL_ORD_ID|226025 PREDICTED: ras-related protein RHN1 isoform 2 [Vitis vinifera] >gnl|BL_ORD_ID|226025 unnamed protein product [Vitis vinifera]
gi|462402264|gb|EMJ07821.1|hypothetical protein PRUPE_ppa021753mg [Prunus persica]
gi|384249148|gb|EIE22630.1|NAD(P)-binding protein [Coccomyxa subellipsoidea C-169]
gi|357463395|ref|XP_003601979.1|Elicitor-inducible protein EIG-J7 [Medicago truncatula] >gnl|BL_ORD_ID|221216 Elicitor-inducible protein EIG-J7 [Medicago truncatula] >gnl|BL_ORD_ID|221216 unknown [Medicago truncatula]
gi|224096956|ref|XP_002310801.1|predicted protein [Populus trichocarpa] >gnl|BL_ORD_ID|412406 predicted protein [Populus trichocarpa]
gi|47059641|gb|AAT09442.1|phosphoadenosine 5'phosphosulfate reductase [Selaginella lepidophylla]
gi|584825|sp|P37707.1|B2_DAUCARecName: Full=B2 protein >gnl|BL_ORD_ID|9146 B2 protein [Daucus carota]
gi|255555144|ref|XP_002518609.1|Xyloglucan galactosyltransferase KATAMARI1, putative [Ricinus communis] >gnl|BL_ORD_ID|454543 Xyloglucan galactosyltransferase KATAMARI1, putative [Ricinus communis]
gi|357487061|ref|XP_003613818.1|RING finger protein [Medicago truncatula] >gnl|BL_ORD_ID|814609 RING finger protein [Medicago truncatula]
gi|225457237|ref|XP_002284179.1|PREDICTED: chaperone protein ClpB1 [Vitis vinifera]
gi|302843378|ref|XP_002953231.1|hypothetical protein VOLCADRAFT_93958 [Volvox carteri f. nagariensis] >gnl|BL_ORD_ID|695293 hypothetical protein VOLCADRAFT_93958 [Volvox carteri f. nagariensis]
gi|224148749|ref|XP_002336706.1|predicted protein [Populus trichocarpa] >gnl|BL_ORD_ID|397009 predicted protein [Populus trichocarpa]
gi|224143968|ref|XP_002325140.1|predicted protein [Populus trichocarpa] >gnl|BL_ORD_ID|424162 predicted protein [Populus trichocarpa]
gi|289199|gb|AAA62326.1|late embryogenic abundant protein [Arabidopsis thaliana] >gnl|BL_ORD_ID|1126928 late embryogenic abundant protein [Arabidopsis thaliana]
gi|388501814|gb|AFK38973.1|unknown [Lotus japonicus]
gi|115466014|ref|NP_001056606.1|Os06g0114700 [Oryza sativa Japonica Group] >gnl|BL_ORD_ID|1037141 unknown protein [Oryza sativa Japonica Group] >gnl|BL_ORD_ID|1037141 unknown protein [Oryza sativa Japonica Group] >gnl|BL_ORD_ID|1037141 Os06g0114700 [Oryza sativa Japonica Group] >gnl|BL_ORD_ID|1037141 unnamed protein product [Oryza sativa Japonica Group] >gnl|BL_ORD_ID|1037141 hypothetical protein…
gi|356571941|ref|XP_003554129.1|PREDICTED: uncharacterized protein LOC100809835 [Glycine max]
gi|225434064|ref|XP_002274905.1|PREDICTED: chitinase 5-like isoform 1 [Vitis vinifera]
gi|225445432|ref|XP_002285052.1|PREDICTED: early nodulin-93 [Vitis vinifera] >gnl|BL_ORD_ID|226060 unnamed protein product [Vitis vinifera]
gi|474411720|gb|EMS66851.1|NADPH-dependent diflavin oxidoreductase 1 [Triticum urartu]
gi|116790148|gb|ABK25518.1|unknown [Picea sitchensis] >gnl|BL_ORD_ID|252649 unknown [Picea sitchensis]
gi|482552334|gb|EOA16527.1|hypothetical protein CARUB_v10004686mg [Capsella rubella]
gi|147767321|emb|CAN68999.1|hypothetical protein VITISV_033596 [Vitis vinifera]
gi|460392828|ref|XP_004242015.1|PREDICTED: putative DNA-binding protein ESCAROLA-like [Solanum lycopersicum]
gi|291010615|ref|YP_003495141.1|cytochrome c oxidase subunit 1 [Pycnococcus provasolii] >gnl|BL_ORD_ID|606524 cytochrome c oxidase subunit 1 [Pycnococcus provasolii]
gi|224111180|ref|XP_002315773.1|predicted protein [Populus trichocarpa] >gnl|BL_ORD_ID|422500 predicted protein [Populus trichocarpa]
gi|460367144|ref|XP_004229435.1|PREDICTED: basic 7S globulin-like [Solanum lycopersicum]
gi|255647537|gb|ACU24232.1|unknown [Glycine max]
gi|462414553|gb|EMJ19290.1|hypothetical protein PRUPE_ppa006481mg [Prunus persica]
gi|225439233|ref|XP_002271115.1|PREDICTED: LOB domain-containing protein 20 [Vitis vinifera]
gi|407930085|gb|AFU51541.1|lipoxygenase 2 [Capsicum annuum]
gi|225432840|ref|XP_002279888.1|PREDICTED: putative calcium-transporting ATPase 13, plasma membrane-type-like [Vitis vinifera]
gi|502084423|ref|XP_004487686.1|PREDICTED: stem-specific protein TSJT1-like [Cicer arietinum]
gi|302142263|emb|CBI19466.3|unnamed protein product [Vitis vinifera]
gi|224128069|ref|XP_002320236.1|predicted protein [Populus trichocarpa] >gnl|BL_ORD_ID|419312 predicted protein [Populus trichocarpa]
gi|3202034|gb|AAC19398.1|root catalase [Mesembryanthemum crystallinum]
gi|356522337|ref|XP_003529803.1|PREDICTED: palmitoyl-monogalactosyldiacylglycerol delta-7 desaturase, chloroplastic-like [Glycine max]
gi|225452003|ref|XP_002279965.1|PREDICTED: probable carboxylesterase 17 [Vitis vinifera]
gi|462395977|gb|EMJ01776.1|hypothetical protein PRUPE_ppa013038mg [Prunus persica]
gi|75107093|sp|P82411.1|PSRP6_SPIOLRecName: Full=50S ribosomal protein 6, chloroplastic; AltName: Full=CL25; AltName: Full=Plastid-specific 50S ribosomal protein 6; Short=PSRP-6; Flags: Precursor >gnl|BL_ORD_ID|1143579 plastid-specific ribosomal protein 6 precursor [Spinacia oleracea]
gi|224060749|ref|XP_002300263.1|predicted protein [Populus trichocarpa] >gnl|BL_ORD_ID|406549 predicted protein [Populus trichocarpa]
gi|224073690|ref|XP_002304131.1|predicted protein [Populus trichocarpa] >gnl|BL_ORD_ID|400941 predicted protein [Populus trichocarpa]
gi|255560609|ref|XP_002521318.1|Protein kinase APK1B, chloroplast precursor, putative [Ricinus communis] >gnl|BL_ORD_ID|451785 Protein kinase APK1B, chloroplast precursor, putative [Ricinus communis]
gi|225438807|ref|XP_002283263.1|PREDICTED: germination-specific cysteine protease 1-like isoform 1 [Vitis vinifera]
gi|470145350|ref|XP_004308304.1|PREDICTED: flavonoid 3'-monooxygenase-like [Fragaria vesca subsp. vesca]
gi|462410541|gb|EMJ15875.1|hypothetical protein PRUPE_ppa022868mg [Prunus persica]
gi|302801680|ref|XP_002982596.1|hypothetical protein SELMODRAFT_4288 [Selaginella moellendorffii] >gnl|BL_ORD_ID|667231 hypothetical protein SELMODRAFT_4288 [Selaginella moellendorffii]
gi|460381214|ref|XP_004236347.1|PREDICTED: uncharacterized protein LOC101267981 [Solanum lycopersicum]
gi|255539551|ref|XP_002510840.1|protein binding protein, putative [Ricinus communis] >gnl|BL_ORD_ID|462201 protein binding protein, putative [Ricinus communis]
gi|34499881|gb|AAQ73526.1|early flowering 4 [Mesembryanthemum crystallinum]
gi|357488545|ref|XP_003614560.1|hypothetical protein MTR_5g055480 [Medicago truncatula] >gnl|BL_ORD_ID|815323 hypothetical protein MTR_5g055480 [Medicago truncatula]
gi|147802592|emb|CAN66307.1|hypothetical protein VITISV_009087 [Vitis vinifera]
gi|293331579|ref|NP_001169146.1|uncharacterized protein LOC100382991 [Zea mays] >gnl|BL_ORD_ID|468625 unknown [Zea mays] >gnl|BL_ORD_ID|468625 hypothetical protein FOXB_13338 [Fusarium oxysporum Fo5176] >gnl|BL_ORD_ID|468625 40S ribosomal protein S10-A [Fusarium oxysporum f. sp. cubense race 4] >gnl|BL_ORD_ID|468625 40S ribosomal protein S10-A [Fusarium oxysporum f. sp. cubense race 1]
gi|147852975|emb|CAN83378.1|hypothetical protein VITISV_011333 [Vitis vinifera]
gi|462398242|gb|EMJ03910.1|hypothetical protein PRUPE_ppa012775mg [Prunus persica]
gi|502109168|ref|XP_004493582.1|PREDICTED: 18 kDa seed maturation protein-like [Cicer arietinum] >gnl|BL_ORD_ID|729853 LEA 4 protein [Cicer arietinum] >gnl|BL_ORD_ID|729853 LEA 4 protein [Cicer arietinum]
gi|125541580|gb|EAY87975.1|hypothetical protein OsI_09397 [Oryza sativa Indica Group]
gi|470122642|ref|XP_004297349.1|PREDICTED: uncharacterized protein LOC101294061 [Fragaria vesca subsp. vesca]
gi|462408495|gb|EMJ13829.1|hypothetical protein PRUPE_ppa016167mg [Prunus persica]
gi|255545454|ref|XP_002513787.1|Transcriptional factor TINY, putative [Ricinus communis] >gnl|BL_ORD_ID|459143 Transcriptional factor TINY, putative [Ricinus communis]
gi|359493921|ref|XP_002280367.2|PREDICTED: transcription factor bHLH123-like [Vitis vinifera]
gi|356545723|ref|XP_003541285.1|PREDICTED: LOB domain-containing protein 41-like [Glycine max]
gi|255555829|ref|XP_002518950.1|metal ion binding protein, putative [Ricinus communis] >gnl|BL_ORD_ID|454275 metal ion binding protein, putative [Ricinus communis]
gi|359497375|ref|XP_002280134.2|PREDICTED: desiccation-related protein PCC3-06-like [Vitis vinifera]
gi|255574007|ref|XP_002527921.1|conserved hypothetical protein [Ricinus communis] >gnl|BL_ORD_ID|445309 conserved hypothetical protein [Ricinus communis]
gi|470148900|ref|XP_004309985.1|PREDICTED: uncharacterized protein LOC101304246 [Fragaria vesca subsp. vesca]
gi|226504536|ref|NP_001151612.1|40S ribosomal protein S18 [Zea mays] >gnl|BL_ORD_ID|325131 hypothetical protein SORBIDRAFT_01g005360 [Sorghum bicolor] >gnl|BL_ORD_ID|325131 unknown [Zea mays] >gnl|BL_ORD_ID|325131 40S ribosomal protein S18 [Zea mays] >gnl|BL_ORD_ID|325131 40S ribosomal protein S18 [Zea mays] >gnl|BL_ORD_ID|325131 40S ribosomal protein S18 [Zea mays] >gnl|BL_ORD_ID|325131 40S ribo…
gi|502084376|ref|XP_004487677.1|PREDICTED: uncharacterized protein LOC101506036 [Cicer arietinum]
gi|11596184|gb|AAG38520.1|AF283535_1proteinase inhibitor se60-like protein [Citrus x paradisi]
gi|371721804|gb|AEX55225.1|sugar transporter [Allium sativum]
gi|6177892|dbj|BAA86070.1|Phospate transpoter [Nicotiana tabacum]
gi|326522839|dbj|BAJ88465.1|predicted protein [Hordeum vulgare subsp. vulgare]
gi|449526892|ref|XP_004170447.1|PREDICTED: 23 kDa jasmonate-induced protein-like [Cucumis sativus]
gi|14594811|emb|CAC43291.1|putative linker histone H1 variant protein [Beta vulgaris]
gi|242050804|ref|XP_002463146.1|hypothetical protein SORBIDRAFT_02g038480 [Sorghum bicolor] >gnl|BL_ORD_ID|531479 hypothetical protein SORBIDRAFT_02g038480 [Sorghum bicolor]
gi|296089475|emb|CBI39294.3|unnamed protein product [Vitis vinifera]
gi|1644289|emb|CAA65042.1|chlorophyll a/b-binding protein CP26 in PS II [Brassica juncea]
gi|357137453|ref|XP_003570315.1|PREDICTED: ALA-interacting subunit 1-like [Brachypodium distachyon]
gi|326515406|dbj|BAK03616.1|predicted protein [Hordeum vulgare subsp. vulgare]
gi|449432110|ref|XP_004133843.1|PREDICTED: WRKY transcription factor 22-like [Cucumis sativus]
gi|255550389|ref|XP_002516245.1|chlorophyll A/B binding protein, putative [Ricinus communis] >gnl|BL_ORD_ID|457034 chlorophyll A/B binding protein, putative [Ricinus communis]
gi|388493994|gb|AFK35063.1|unknown [Lotus japonicus]
gi|462422307|gb|EMJ26570.1|hypothetical protein PRUPE_ppa000839mg [Prunus persica]
gi|297852864|ref|XP_002894313.1|photosystem II 5 kD protein [Arabidopsis lyrata subsp. lyrata] >gnl|BL_ORD_ID|652586 photosystem II 5 kD protein [Arabidopsis lyrata subsp. lyrata]
gi|302831898|ref|XP_002947514.1|hypothetical protein VOLCADRAFT_108932 [Volvox carteri f. nagariensis] >gnl|BL_ORD_ID|700983 hypothetical protein VOLCADRAFT_108932 [Volvox carteri f. nagariensis]
gi|319433441|gb|ADV57638.1|copper binding protein 3 [Gossypium hirsutum]
gi|7387848|sp|O04973.1|LEU1A_SOLPNRecName: Full=2-isopropylmalate synthase A; AltName: Full=Alpha-IPM synthase A; AltName: Full=Alpha-isopropylmalate synthase A >gnl|BL_ORD_ID|1053292 2-isopropylmalate synthase [Solanum pennellii]
gi|462395318|gb|EMJ01117.1|hypothetical protein PRUPE_ppa006889mg [Prunus persica]
gi|225466785|ref|XP_002273896.1|PREDICTED: expansin-like B1 [Vitis vinifera] >gnl|BL_ORD_ID|483048 unnamed protein product [Vitis vinifera]
gi|357518259|ref|XP_003629418.1|Epoxide hydrolase [Medicago truncatula] >gnl|BL_ORD_ID|820678 Epoxide hydrolase [Medicago truncatula]
gi|470134940|ref|XP_004303294.1|PREDICTED: pre-mRNA-processing-splicing factor 8-like [Fragaria vesca subsp. vesca]
gi|308044587|ref|NP_001183275.1|uncharacterized protein LOC100501669 [Zea mays] >gnl|BL_ORD_ID|514496 unknown [Zea mays]
gi|449467043|ref|XP_004151235.1|PREDICTED: uncharacterized protein LOC101208994 [Cucumis sativus] >gnl|BL_ORD_ID|1178899 PREDICTED: uncharacterized protein LOC101231572 [Cucumis sativus]
gi|326518078|dbj|BAK07291.1|predicted protein [Hordeum vulgare subsp. vulgare]
gi|224087178|ref|XP_002308096.1|predicted protein [Populus trichocarpa] >gnl|BL_ORD_ID|412748 predicted protein [Populus trichocarpa]
gi|326524317|dbj|BAK00542.1|predicted protein [Hordeum vulgare subsp. vulgare]
gi|297735840|emb|CBI18560.3|unnamed protein product [Vitis vinifera]
gi|482551957|gb|EOA16150.1|hypothetical protein CARUB_v10004288mg [Capsella rubella]
gi|226505998|ref|NP_001146929.1|60S ribosomal protein L7a [Zea mays] >gnl|BL_ORD_ID|332400 60S ribosomal protein L7a [Zea mays]
gi|255552211|ref|XP_002517150.1|ATP binding protein, putative [Ricinus communis] >gnl|BL_ORD_ID|456102 ATP binding protein, putative [Ricinus communis]
gi|297827149|ref|XP_002881457.1|hypothetical protein ARALYDRAFT_482642 [Arabidopsis lyrata subsp. lyrata] >gnl|BL_ORD_ID|640052 hypothetical protein ARALYDRAFT_482642 [Arabidopsis lyrata subsp. lyrata]
gi|148283315|gb|ABQ57241.1|nitrate transporter [Citrus sinensis x Citrus trifoliata]
gi|255574738|ref|XP_002528277.1|Disease resistance response protein, putative [Ricinus communis] >gnl|BL_ORD_ID|444947 Disease resistance response protein, putative [Ricinus communis]
gi|449456468|ref|XP_004145971.1|PREDICTED: protein DYAD-like [Cucumis sativus]
gi|302143864|emb|CBI22725.3|unnamed protein product [Vitis vinifera]
gi|460402872|ref|XP_004246934.1|PREDICTED: TGACG-sequence-specific DNA-binding protein TGA-2.1-like [Solanum lycopersicum]
gi|255586867|ref|XP_002534043.1|GATA transcription factor, putative [Ricinus communis] >gnl|BL_ORD_ID|439199 GATA transcription factor, putative [Ricinus communis]
gi|502132606|ref|XP_004501443.1|PREDICTED: 17.1 kDa class II heat shock protein-like [Cicer arietinum]
gi|10798758|dbj|BAB16431.1|P-rich protein NtEIG-C29 [Nicotiana tabacum]
gi|255568345|ref|XP_002525147.1|cysteine protease, putative [Ricinus communis] >gnl|BL_ORD_ID|448089 cysteine protease, putative [Ricinus communis]
gi|242050130|ref|XP_002462809.1|hypothetical protein SORBIDRAFT_02g032360 [Sorghum bicolor] >gnl|BL_ORD_ID|531149 hypothetical protein SORBIDRAFT_02g032360 [Sorghum bicolor]
gi|38385686|gb|AAR19393.1|phenylalanine ammonia-lyase [Stellaria longipes]
gi|255545216|ref|XP_002513669.1|conserved hypothetical protein [Ricinus communis] >gnl|BL_ORD_ID|459843 conserved hypothetical protein [Ricinus communis]
gi|255536767|ref|XP_002509450.1|Squamosa promoter-binding protein, putative [Ricinus communis] >gnl|BL_ORD_ID|461599 Squamosa promoter-binding protein, putative [Ricinus communis]
gi|225452924|ref|XP_002284130.1|PREDICTED: UPF0301 protein Cpha266_0885-like isoform 1 [Vitis vinifera]
gi|449438881|ref|XP_004137216.1|PREDICTED: transcription factor TCP4-like [Cucumis sativus] >gnl|BL_ORD_ID|1165331 PREDICTED: transcription factor TCP4-like [Cucumis sativus]
gi|214014448|gb|ACJ61874.1|chitinase [Zea mays subsp. parviglumis]
gi|462420289|gb|EMJ24552.1|hypothetical protein PRUPE_ppa007446mg [Prunus persica]
gi|462407932|gb|EMJ13266.1|hypothetical protein PRUPE_ppa011591mg [Prunus persica]
gi|384245622|gb|EIE19115.1|peptide methionine sulfoxide reductase [Coccomyxa subellipsoidea C-169]
gi|67968357|dbj|BAE00072.1|PGR5 [Amaranthus hybridus]
gi|226533381|ref|NP_001147395.1|40S ribosomal protein S15 [Zea mays] >gnl|BL_ORD_ID|332487 hypothetical protein SORBIDRAFT_02g004720 [Sorghum bicolor] >gnl|BL_ORD_ID|332487 40S ribosomal protein S15 [Zea mays] >gnl|BL_ORD_ID|332487 40S ribosomal protein S15 [Zea mays] >gnl|BL_ORD_ID|332487 40S ribosomal protein S15 [Zea mays] >gnl|BL_ORD_ID|332487 unknown [Zea mays] >gnl|BL_ORD_ID|332487 hypothet…
gi|326507178|dbj|BAJ95666.1|predicted protein [Hordeum vulgare subsp. vulgare]
gi|125544757|gb|EAY90896.1|hypothetical protein OsI_12510 [Oryza sativa Indica Group]
gi|460410905|ref|XP_004250856.1|PREDICTED: uncharacterized protein LOC101262986 [Solanum lycopersicum]
gi|474441047|gb|EMS68415.1|CBL-interacting protein kinase 9 [Triticum urartu]
gi|255575997|ref|XP_002528894.1|conserved hypothetical protein [Ricinus communis] >gnl|BL_ORD_ID|444309 conserved hypothetical protein [Ricinus communis]
gi|255547702|ref|XP_002514908.1|lipid binding protein, putative [Ricinus communis] >gnl|BL_ORD_ID|458239 lipid binding protein, putative [Ricinus communis]
gi|384249944|gb|EIE23424.1|C-signal [Coccomyxa subellipsoidea C-169]
gi|357513263|ref|XP_003626920.1|GRF zinc finger containing protein [Medicago truncatula] >gnl|BL_ORD_ID|818790 GRF zinc finger containing protein [Medicago truncatula]
gi|460394465|ref|XP_004242823.1|PREDICTED: angio-associated migratory cell protein-like [Solanum lycopersicum]
gi|462404326|gb|EMJ09883.1|hypothetical protein PRUPE_ppa026449mg [Prunus persica]
gi|470103756|ref|XP_004288296.1|PREDICTED: auxin-binding protein ABP19a-like [Fragaria vesca subsp. vesca]
gi|224101809|ref|XP_002312429.1|predicted protein [Populus trichocarpa] >gnl|BL_ORD_ID|411013 predicted protein [Populus trichocarpa]
gi|460370264|ref|XP_004230974.1|PREDICTED: snakin-2-like [Solanum lycopersicum] >gnl|BL_ORD_ID|728029 snakin-2 precursor [Solanum lycopersicum]
gi|470114305|ref|XP_004293356.1|PREDICTED: BAG family molecular chaperone regulator 5, mitochondrial-like [Fragaria vesca subsp. vesca]
gi|460384153|ref|XP_004237778.1|PREDICTED: vacuolar iron transporter homolog 4-like [Solanum lycopersicum]
gi|384250586|gb|EIE24065.1|ribosomal protein L37 component of cytosolic 80S ribosome and 60S large subunit [Coccomyxa subellipsoidea C-169]
gi|307136109|gb|ADN33955.1|hypothetical protein [Cucumis melo subsp. melo]
gi|7523672|gb|AAF63112.1|AC006423_13Hypothetical protein [Arabidopsis thaliana] >gnl|BL_ORD_ID|1141044 Hypothetical protein [Arabidopsis thaliana]
gi|462407234|gb|EMJ12568.1|hypothetical protein PRUPE_ppa002516mg [Prunus persica]
gi|255570543|ref|XP_002526229.1|conserved hypothetical protein [Ricinus communis] >gnl|BL_ORD_ID|446989 conserved hypothetical protein [Ricinus communis]
gi|225461349|ref|XP_002284635.1|PREDICTED: uncharacterized protein LOC100264154 [Vitis vinifera]
gi|3914940|sp|O20252.1|S17P_SPIOLRecName: Full=Sedoheptulose-1,7-bisphosphatase, chloroplastic; AltName: Full=SED(1,7)P2ase; AltName: Full=Sedoheptulose bisphosphatase; Short=SBPase; Flags: Precursor >gnl|BL_ORD_ID|1040877 sedoheptulose-1,7-bisphosphatase [Spinacia oleracea]
gi|384253101|gb|EIE26576.1|glutathione S-transferase [Coccomyxa subellipsoidea C-169]
gi|384247029|gb|EIE20517.1|NAD(P)-binding protein [Coccomyxa subellipsoidea C-169]
gi|460369115|ref|XP_004230409.1|PREDICTED: 22.7 kDa class IV heat shock protein-like [Solanum lycopersicum]
gi|115487404|ref|NP_001066189.1|Os12g0154800 [Oryza sativa Japonica Group] >gnl|BL_ORD_ID|1117336 RecName: Full=Germin-like protein 12-2; Flags: Precursor >gnl|BL_ORD_ID|1117336 Germin-like protein subfamily 1 member 8 precursor, putative, expressed [Oryza sativa Japonica Group] >gnl|BL_ORD_ID|1117336 Os12g0154800 [Oryza sativa Japonica Group] >gnl|BL_ORD_ID|1117336 hypothetical protein OsI_37517…
gi|388513751|gb|AFK44937.1|unknown [Lotus japonicus]
gi|224084630|ref|XP_002307366.1|predicted protein [Populus trichocarpa] >gnl|BL_ORD_ID|415333 predicted protein [Populus trichocarpa]
gi|225468755|ref|XP_002274634.1|PREDICTED: uncharacterized protein LOC100255767 [Vitis vinifera]
gi|225449222|ref|XP_002276218.1|PREDICTED: glucan endo-1,3-beta-glucosidase 13 [Vitis vinifera] >gnl|BL_ORD_ID|480159 unnamed protein product [Vitis vinifera]
gi|225432712|ref|XP_002282836.1|PREDICTED: uncharacterized N-acetyltransferase p20 [Vitis vinifera] >gnl|BL_ORD_ID|224165 unnamed protein product [Vitis vinifera]
gi|49798480|gb|AAT68601.1|benzoyl coenzyme A: benzyl alcohol benzoyl transferase [Petunia x hybrida] >gnl|BL_ORD_ID|83768 benzoyl-CoA:benzyl alcohol/phenylethanol benzoyltransferase [Petunia x hybrida]
gi|470136517|ref|XP_004304037.1|PREDICTED: peroxidase 44-like [Fragaria vesca subsp. vesca]
gi|464621|sp|P34091.1|RL6_MESCRRecName: Full=60S ribosomal protein L6; AltName: Full=YL16-like >gnl|BL_ORD_ID|1123 ribosomal protein YL16 [Mesembryanthemum crystallinum]
gi|350535437|ref|NP_001234706.1|uncharacterized protein LOC100134881 [Solanum lycopersicum] >gnl|BL_ORD_ID|206064 unknown [Solanum lycopersicum]
gi|502141740|ref|XP_004504615.1|PREDICTED: protein XRI1-like [Cicer arietinum]
gi|327081033|gb|AEA29617.1|dehydrin [Suaeda glauca]
gi|460411745|ref|XP_004251266.1|PREDICTED: tetraspanin-3-like [Solanum lycopersicum]
gi|297841795|ref|XP_002888779.1|hypothetical protein ARALYDRAFT_476162 [Arabidopsis lyrata subsp. lyrata] >gnl|BL_ORD_ID|647170 hypothetical protein ARALYDRAFT_476162 [Arabidopsis lyrata subsp. lyrata]
gi|470132445|ref|XP_004302092.1|PREDICTED: uncharacterized protein LOC101292320 [Fragaria vesca subsp. vesca]
gi|460377276|ref|XP_004234419.1|PREDICTED: peroxidase 52-like [Solanum lycopersicum]
gi|462396669|gb|EMJ02468.1|hypothetical protein PRUPE_ppa012566mg [Prunus persica]
gi|470144940|ref|XP_004308104.1|PREDICTED: uncharacterized protein MTH_249-like [Fragaria vesca subsp. vesca]
gi|462415168|gb|EMJ19905.1|hypothetical protein PRUPE_ppa008915mg [Prunus persica]
gi|75276132|sp|P82403.2|RR6_SPIOLRecName: Full=30S ribosomal protein S6 alpha, chloroplastic; Contains: RecName: Full=30S ribosomal protein S6 beta, chloroplastic; Contains: RecName: Full=30S ribosomal protein S6 gamma, chloroplastic; Contains: RecName: Full=30S ribosomal protein S6 delta, chloroplastic; Contains: RecName: Full=30S ribosomal protein S6 epsilon, chloroplastic; Flags: Precursor >gn…
gi|4666360|gb|AAD26942.1|AF119050_1zinc-finger protein 1 [Datisca glomerata]
gi|224123376|ref|XP_002330300.1|predicted protein [Populus trichocarpa] >gnl|BL_ORD_ID|428644 predicted protein [Populus trichocarpa]
gi|502096641|ref|XP_004490798.1|PREDICTED: uncharacterized protein LOC101493272 [Cicer arietinum]
gi|224077838|ref|XP_002305430.1|predicted protein [Populus trichocarpa] >gnl|BL_ORD_ID|407381 predicted protein [Populus trichocarpa]
gi|225458605|ref|XP_002284724.1|PREDICTED: chlorophyll a-b binding protein 4, chloroplastic [Vitis vinifera] >gnl|BL_ORD_ID|223819 unnamed protein product [Vitis vinifera]
gi|460395857|ref|XP_004243496.1|PREDICTED: benzyl alcohol O-benzoyltransferase-like [Solanum lycopersicum]
gi|502125035|ref|XP_004498770.1|PREDICTED: ribosome biogenesis protein BRX1 homolog [Cicer arietinum]
gi|388496402|gb|AFK36267.1|unknown [Medicago truncatula]
gi|110225675|ref|YP_665681.1|cytochrome c oxidase subunit 3 [Nephroselmis olivacea] >gnl|BL_ORD_ID|1128839 cytochrome c oxidase subunit 3 [Nephroselmis olivacea]
gi|255554981|ref|XP_002518528.1|Xyloglucan endotransglucosylase/hydrolase protein A precursor, putative [Ricinus communis] >gnl|BL_ORD_ID|454707 Xyloglucan endotransglucosylase/hydrolase protein A precursor, putative [Ricinus communis]
gi|390985898|gb|AFM35695.1|nonspecific lipid transfer protein [Vitis pseudoreticulata]
gi|470113409|ref|XP_004292916.1|PREDICTED: uncharacterized protein LOC101299644 [Fragaria vesca subsp. vesca]
gi|147811594|emb|CAN68183.1|hypothetical protein VITISV_028562 [Vitis vinifera]
gi|350539882|ref|NP_001234817.1|auto-inhibited Ca2 -transporting ATPase 10 [Solanum lycopersicum] >gnl|BL_ORD_ID|777887 auto-inhibited Ca2+-transporting ATPase 10 [Solanum lycopersicum]
gi|255570990|ref|XP_002526446.1|heat shock protein, putative [Ricinus communis] >gnl|BL_ORD_ID|446763 heat shock protein, putative [Ricinus communis]
gi|460402663|ref|XP_004246830.1|PREDICTED: wall-associated receptor kinase 2-like [Solanum lycopersicum]
gi|462413340|gb|EMJ18389.1|hypothetical protein PRUPE_ppa013562mg [Prunus persica]
gi|62700759|emb|CAI79403.1|galactomannan galactosyltransferase [Senna occidentalis]
gi|1169232|sp|P46255.1|DCAM_SPIOLRecName: Full=S-adenosylmethionine decarboxylase proenzyme; Short=AdoMetDC; Short=SAMDC; Contains: RecName: Full=S-adenosylmethionine decarboxylase alpha chain; Contains: RecName: Full=S-adenosylmethionine decarboxylase beta chain; Flags: Precursor >gnl|BL_ORD_ID|1055864 adenosylmethionine decarboxylase [Spinacia oleracea]
gi|297843268|ref|XP_002889515.1|hypothetical protein ARALYDRAFT_470438 [Arabidopsis lyrata subsp. lyrata] >gnl|BL_ORD_ID|647890 hypothetical protein ARALYDRAFT_470438 [Arabidopsis lyrata subsp. lyrata]
gi|147794669|emb|CAN78026.1|hypothetical protein VITISV_032464 [Vitis vinifera]
gi|502119056|ref|XP_004496489.1|PREDICTED: extensin-3-like isoform X1 [Cicer arietinum] >gnl|BL_ORD_ID|1373683 PREDICTED: extensin-3-like isoform X2 [Cicer arietinum]
gi|224084318|ref|XP_002307257.1|predicted protein [Populus trichocarpa] >gnl|BL_ORD_ID|415233 predicted protein [Populus trichocarpa]
gi|302829855|ref|XP_002946494.1|component of cytosolic 80S ribosome and 60S large subunit [Volvox carteri f. nagariensis] >gnl|BL_ORD_ID|701832 component of cytosolic 80S ribosome and 60S large subunit [Volvox carteri f. nagariensis]
gi|293333790|ref|NP_001168847.1|uncharacterized protein LOC100382652 [Zea mays] >gnl|BL_ORD_ID|467911 unknown [Zea mays]
gi|412991109|emb|CCO15954.1|40S ribosomal protein S30 [Bathycoccus prasinos]
gi|197725474|gb|ACH72969.1|major latex-like protein [Panax ginseng]
gi|302811169|ref|XP_002987274.1|hypothetical protein SELMODRAFT_271906 [Selaginella moellendorffii] >gnl|BL_ORD_ID|660834 hypothetical protein SELMODRAFT_271907 [Selaginella moellendorffii] >gnl|BL_ORD_ID|660834 hypothetical protein SELMODRAFT_184408 [Selaginella moellendorffii] >gnl|BL_ORD_ID|660834 hypothetical protein SELMODRAFT_160008 [Selaginella moellendorffii] >gnl|BL_ORD_ID|660834 hypothe…
gi|224110306|ref|XP_002333114.1|predicted protein [Populus trichocarpa] >gnl|BL_ORD_ID|395464 predicted protein [Populus trichocarpa] >gnl|BL_ORD_ID|395464 predicted protein [Populus trichocarpa] >gnl|BL_ORD_ID|395464 predicted protein [Populus trichocarpa] >gnl|BL_ORD_ID|395464 predicted protein [Populus trichocarpa] >gnl|BL_ORD_ID|395464 predicted protein [Populus trichocarpa]
gi|326515156|dbj|BAK03491.1|predicted protein [Hordeum vulgare subsp. vulgare]
gi|460372481|ref|XP_004232058.1|PREDICTED: L-ascorbate oxidase homolog [Solanum lycopersicum]
gi|224099617|ref|XP_002311553.1|predicted protein [Populus trichocarpa] >gnl|BL_ORD_ID|410184 predicted protein [Populus trichocarpa]
gi|168021002|ref|XP_001763031.1|predicted protein [Physcomitrella patens subsp. patens] >gnl|BL_ORD_ID|282558 predicted protein [Physcomitrella patens subsp. patens]
gi|460374956|ref|XP_004233274.1|PREDICTED: uncharacterized protein LOC101267674 [Solanum lycopersicum]
gi|392938147|gb|AFM94014.1|hypothetical protein [Beta vulgaris]
gi|460389466|ref|XP_004240373.1|PREDICTED: two-component response regulator ARR18-like isoform 2 [Solanum lycopersicum]
gi|302777004|gb|ADL67596.1|glycosyltransferase 2 [Populus tomentosa]
gi|291621303|dbj|BAI94489.1|CCCH-type zinc finger protein [Dianthus caryophyllus]
gi|168043622|ref|XP_001774283.1|predicted protein [Physcomitrella patens subsp. patens] >gnl|BL_ORD_ID|271402 predicted protein [Physcomitrella patens subsp. patens]
gi|356497159|ref|XP_003517430.1|PREDICTED: probable mitochondrial 2-oxoglutarate/malate carrier protein-like [Glycine max]
gi|225465534|ref|XP_002273798.1|PREDICTED: 3-ketoacyl-CoA synthase 10-like [Vitis vinifera]
gi|358248248|ref|NP_001239847.1|germin-like protein subfamily 3 member 2-like precursor [Glycine max] >gnl|BL_ORD_ID|572652 germin-like protein 18 [Glycine max]
gi|224110182|ref|XP_002315439.1|predicted protein [Populus trichocarpa] >gnl|BL_ORD_ID|422187 predicted protein [Populus trichocarpa]
gi|225443630|ref|XP_002279836.1|PREDICTED: auxin-repressed 12.5 kDa protein isoform 1 [Vitis vinifera] >gnl|BL_ORD_ID|183740 PREDICTED: auxin-repressed 12.5 kDa protein isoform 2 [Vitis vinifera] >gnl|BL_ORD_ID|183740 hypothetical protein VITISV_001903 [Vitis vinifera] >gnl|BL_ORD_ID|183740 unnamed protein product [Vitis vinifera]
gi|460387765|ref|XP_004239544.1|PREDICTED: E3 ubiquitin-protein ligase CIP8-like [Solanum lycopersicum]
gi|21392365|gb|AAM48289.1|flavanone 3 beta-hydroxylase [Solanum tuberosum]
gi|326512518|dbj|BAJ99614.1|predicted protein [Hordeum vulgare subsp. vulgare]
gi|388495978|gb|AFK36055.1|unknown [Medicago truncatula]
gi|482550166|gb|EOA14360.1|hypothetical protein CARUB_v10027545mg [Capsella rubella]
gi|359492447|ref|XP_003634414.1|PREDICTED: uncharacterized protein LOC100253997 [Vitis vinifera] >gnl|BL_ORD_ID|594602 unnamed protein product [Vitis vinifera]
gi|502155002|ref|XP_004509925.1|PREDICTED: uncharacterized protein LOC101501956 isoform X2 [Cicer arietinum]
gi|326492756|dbj|BAJ90234.1|predicted protein [Hordeum vulgare subsp. vulgare]
gi|449456643|ref|XP_004146058.1|PREDICTED: squamosa promoter-binding-like protein 4-like [Cucumis sativus] >gnl|BL_ORD_ID|1173891 PREDICTED: squamosa promoter-binding-like protein 4-like [Cucumis sativus]
gi|378464947|gb|AFC01203.1|chloroplast Cu/Zn superoxide dismutase, partial [Ammopiptanthus mongolicus]
gi|327195348|gb|AEA35088.1|NADH dehydrogenase subunit F [Cyathobasis fruticulosa]
gi|404326453|gb|AFR59201.1|1-Cys peroxiredoxin [Fagopyrum tataricum]
gi|449473974|ref|XP_004154036.1|PREDICTED: uncharacterized oxidoreductase YMR226C-like, partial [Cucumis sativus]
gi|350539992|ref|NP_001233835.1|heat shock protein binding protein [Solanum lycopersicum] >gnl|BL_ORD_ID|720613 heat shock protein binding protein [Solanum lycopersicum]
gi|470107396|ref|XP_004290033.1|PREDICTED: F-box protein SKIP23-like [Fragaria vesca subsp. vesca]
gi|224103617|ref|XP_002313124.1|predicted protein [Populus trichocarpa] >gnl|BL_ORD_ID|254542 unknown [Populus trichocarpa] >gnl|BL_ORD_ID|254542 predicted protein [Populus trichocarpa]
gi|414585186|tpg|DAA35757.1|TPA: hypothetical protein ZEAMMB73_949898 [Zea mays]
gi|482559604|gb|EOA23795.1|hypothetical protein CARUB_v10017009mg [Capsella rubella]
gi|224072410|ref|XP_002303722.1|predicted protein [Populus trichocarpa] >gnl|BL_ORD_ID|400550 predicted protein [Populus trichocarpa]
gi|359492595|ref|XP_002282794.2|PREDICTED: uncharacterized protein LOC100267847 [Vitis vinifera]
gi|502113660|ref|XP_004494719.1|PREDICTED: uncharacterized protein LOC101507686 [Cicer arietinum]
gi|462423825|gb|EMJ28088.1|hypothetical protein PRUPE_ppa016550mg [Prunus persica]
gi|224115744|ref|XP_002317114.1|predicted protein [Populus trichocarpa] >gnl|BL_ORD_ID|418516 predicted protein [Populus trichocarpa]
gi|498775|emb|CAA55184.1|heat shock protein 70 kDa [Zea mays]
gi|297738096|emb|CBI27297.3|unnamed protein product [Vitis vinifera]
gi|462424110|gb|EMJ28373.1|hypothetical protein PRUPE_ppa021383mg [Prunus persica]
gi|307105676|gb|EFN53924.1|hypothetical protein CHLNCDRAFT_53431 [Chlorella variabilis]
gi|151934195|gb|ABS18435.1|WRKY36 [Glycine max]
gi|224090001|ref|XP_002308901.1|predicted protein [Populus trichocarpa] >gnl|BL_ORD_ID|413504 predicted protein [Populus trichocarpa]
