# Supplementary material for: Genome-wide analysis of gene expression reveals gene regulatory networks that regulate chasmogamous and cleistogamous flowering in Pseudostellaria heterophylla (Caryophyllaceae)
Source: BMC Genomics. 2016 May 20;17:382. doi: 10.1186/s12864-016-2732-0 (PMC4875749; doi:10.1186/s12864-016-2732-0)
Supplement: Additional file 6: — GO Enrichment analysis of differentially expressed transcripts. (XLSX 26 kb) [file 12864_2016_2732_MOESM6_ESM.xlsx]

## Sheet: GO enrichment
Additional file 6. GO Enrichment analysis of differentially expressed transcripts.																#
																#
GOSlim	Description	GO	CH flower Up		CL flower Up		DE gene		Genome		Significant			Genes		#
			Count	Percent	Count	Percent	Count	Percent	Count	Percent	P-value	-LOG10(P-value)	FDR	CH flower	CL flower	#
Biological Process	biological_process	GO:0008150	8	0.0111421	22	0.00807339	30	0.00421763	2805	0.0151821	0.168695	0.772898	0.525932	c49177_g1_i1;c24943_g1_i1;c278_g1_i1;c49301_g1_i1;c34165_g2_i1;c62868_g1_i1;c19356_g1_i1;c35037_g2_i2	c18381_g1_i1;c30837_g7_i1;c33358_g13_i2;c61784_g1_i1;c48681_g1_i1;c33395_g1_i1;c32240_g1_i1;c18381_g2_i1;c42627_g1_i1;c61594_g1_i1;c29613_g1_i1;c17886_g2_i1;c33358_g16_i1;c23184_g1_i3;c31946_g1_i1;c30085_g1_i2;c30837_g2_i1;c17446_g1_i1;c20250_g1_i1;c54719_g1_i1;c30837_g2_i2;c30312_g3_i1	#
	abscission	GO:0009838	0	0	1	0.000366972	1	0.000140588	29	0.000156963	0.227948	0.642165	0.671179	-	c32301_g3_i1	#
	anatomical structure morphogenesis	GO:0009653	2	0.00278552	3	0.00110092	5	0.000702938	1203	0.00651126	0.982755	0.00755461	1	c32812_g3_i11;c32812_g3_i3	c30312_g3_i1;c34061_g1_i6;c21516_g3_i1	#
	behavior	GO:0007610	0	0	0	0	0	0	10	5.41251e-05	1	0	1	-	-	#
	cellular component organization	GO:0016043	2	0.00278552	4	0.00146789	6	0.000843526	3207	0.0173579	1	0	1	c5406_g1_i1;c23009_g1_i2	c16744_g1_i1;c34061_g1_i6;c38149_g1_i1;c16744_g2_i2	#
	cellular process	GO:0009987	21	0.0292479	143	0.0524771	164	0.0230564	21296	0.115265	0.995224	0.0020792	1	c28817_g2_i5;c4793_g1_i2;c32812_g3_i3;c5406_g1_i1;c278_g1_i1;c32757_g1_i1;c23524_g1_i1;c27556_g2_i1;c32812_g3_i11;c35559_g1_i7;c23009_g1_i2;c34165_g2_i1;c1354_g2_i1;c33410_g2_i3;c4206_g1_i1;c32507_g3_i3;c17340_g2_i1;c35017_g3_i5;c34194_g1_i2;c55237_g1_i1;c55134_g1_i1	c16744_g1_i1;c27504_g2_i6;c25075_g3_i1;c29238_g3_i1;c33395_g1_i1;c28968_g1_i2;c31252_g2_i1;c27223_g2_i1;c61594_g1_i1;c22410_g2_i1;c439_g1_i1;c33896_g11_i2;c38149_g1_i1;c29505_g3_i1;c33572_g2_i1;c33572_g4_i1;c48701_g1_i1;c15354_g1_i1;c48529_g1_i1;c26563_g1_i2;c16986_g1_i1;c28091_g4_i1;c27504_g2_i2;c24304_g1_i3;c17886_g2_i1;c25219_g1_i2;c27223_g1_i1;c23067_g1_i1;c29446_g2_i1;c27093_g1_i2;c4886_g1_i…	#
	death	GO:0016265	1	0.00139276	7	0.00256881	8	0.0011247	263	0.00142349	0.00259088	2.58655	0.0114392	c34165_g2_i1	c21516_g3_i1;c21839_g1_i1;c32301_g3_i1;c31871_g1_i2;c33358_g16_i1;c17886_g2_i1;c33358_g13_i2	#
	embryo development	GO:0009790	5	0.00696379	4	0.00146789	9	0.00126529	651	0.00352355	0.128366	0.89155	0.45356	c5798_g1_i1;c49887_g1_i1;c18092_g1_i1;c12928_g1_i1;c37102_g1_i1	c61254_g1_i1;c68209_g1_i1;c30312_g3_i1;c1902_g1_i2	#
	fruit ripening	GO:0009835	1	0.00139276	1	0.000366972	2	0.000281175	8	4.33001e-05	0.00212505	2.67263	0.0102389	c17340_g2_i1	c10171_g1_i1	#
	growth	GO:0040007	0	0	2	0.000733945	2	0.000281175	713	0.00385912	0.987677	0.00538515	1	-	c68041_g1_i1;c48833_g1_i1	#
	metabolic process	GO:0008152	36	0.0501393	195	0.0715596	231	0.0324757	24838	0.134436	0.155251	0.808964	0.514271	c29857_g2_i4;c35017_g3_i5;c32507_g3_i3;c55237_g1_i1;c34194_g1_i2;c32086_g1_i1;c27790_g3_i1;c32812_g3_i3;c5406_g1_i1;c8761_g1_i1;c28817_g2_i5;c33410_g2_i3;c4206_g1_i1;c34165_g3_i2;c32812_g3_i11;c27556_g2_i1;c29185_g1_i1;c21837_g2_i1;c32225_g3_i1;c17340_g2_i1;c21837_g1_i1;c29857_g1_i2;c55134_g1_i1;c17897_g1_i1;c32757_g1_i1;c24943_g1_i1;c4590_g1_i1;c16499_g1_i1;c32225_g1_i2;c17340_g1_i1;c35709_g2_i1…	c31858_g2_i2;c27120_g1_i2;c27754_g1_i1;c21910_g1_i1;c23937_g1_i2;c16995_g2_i1;c26614_g1_i1;c31035_g1_i1;c35707_g4_i1;c32990_g4_i1;c32330_g1_i10;c25092_g1_i1;c22110_g1_i2;c35460_g2_i7;c35364_g9_i1;c11199_g1_i1;c28784_g3_i1;c29268_g1_i1;c27537_g3_i1;c27878_g1_i1;c54719_g1_i1;c27749_g2_i2;c34185_g1_i3;c22628_g1_i3;c22410_g1_i1;c1728_g1_i1;c14804_g1_i2;c16700_g1_i1;c23937_g1_i1;c25476_g2_i1;c31161_g1…	#
	multicellular organismal development	GO:0007275	8	0.0111421	20	0.00733945	28	0.00393645	3152	0.0170602	0.527016	0.278176	1	c5798_g1_i1;c18092_g1_i1;c49887_g1_i1;c12928_g1_i1;c49301_g1_i1;c27790_g3_i1;c37102_g1_i1;c17340_g2_i1	c30312_g3_i1;c61254_g1_i1;c23937_g1_i2;c10171_g1_i1;c31871_g1_i2;c30085_g1_i2;c8094_g1_i1;c32301_g3_i1;c61594_g1_i1;c23937_g1_i1;c68209_g1_i1;c1902_g1_i2;c24304_g1_i3;c34061_g1_i6;c27504_g1_i1;c33666_g3_i1;c25132_g1_i1;c48681_g1_i1;c18381_g1_i1;c33099_g1_i5	#
	pollination	GO:0009856	0	0	3	0.00110092	3	0.000421763	361	0.00195392	0.623291	0.205309	1	-	c32523_g3_i1;c29505_g2_i3;c29505_g3_i1	#
	post-embryonic development	GO:0009791	4	0.00557103	15	0.00550459	19	0.00267117	1818	0.00983995	0.265404	0.576092	0.703321	c27790_g3_i1;c49301_g1_i1;c5798_g1_i1;c18092_g1_i1	c48681_g1_i1;c27504_g1_i1;c34061_g1_i6;c33666_g3_i1;c18381_g1_i1;c8094_g1_i1;c33099_g1_i5;c23937_g1_i1;c32301_g3_i1;c68209_g1_i1;c30312_g3_i1;c1902_g1_i2;c61254_g1_i1;c31871_g1_i2;c23937_g1_i2	#
	regulation of gene expression, epigenetic	GO:0040029	0	0	0	0	0	0	285	0.00154257	1	0	1	-	-	#
	reproduction	GO:0000003	5	0.00696379	19	0.00697248	24	0.0033741	2047	0.0110794	0.102726	0.988319	0.388892	c49301_g1_i1;c5798_g1_i1;c27790_g3_i1;c17340_g2_i1;c18092_g1_i1	c33099_g1_i5;c34061_g1_i6;c27504_g1_i1;c25132_g1_i1;c33666_g3_i1;c68209_g1_i1;c1902_g1_i2;c8094_g1_i1;c23937_g1_i1;c29505_g2_i3;c32301_g3_i1;c32523_g3_i1;c61254_g1_i1;c10171_g1_i1;c31871_g1_i2;c29505_g3_i1;c23937_g1_i2;c30312_g3_i1;c20696_g1_i1	#
	response to abiotic stimulus	GO:0009628	8	0.0111421	36	0.013211	44	0.00618586	2636	0.0142674	4.79388e-05	4.31931	0.00050774	c25497_g2_i1;c49301_g1_i1;c21579_g1_i1;c13346_g1_i1;c8792_g1_i1;c35974_g1_i1;c19611_g1_i2;c23009_g1_i2	c27006_g1_i3;c439_g1_i1;c33190_g2_i1;c67684_g1_i1;c28091_g5_i1;c28091_g2_i1;c61594_g1_i1;c48732_g1_i1;c18381_g2_i1;c25075_g3_i1;c29238_g3_i1;c22110_g1_i2;c25092_g1_i1;c29268_g1_i1;c61015_g1_i1;c33099_g1_i5;c29738_g1_i1;c48833_g1_i1;c68041_g1_i1;c33190_g2_i2;c30837_g2_i2;c54719_g1_i1;c32482_g1_i4;c31871_g1_i2;c30837_g2_i1;c23067_g1_i1;c27093_g1_i2;c21516_g3_i1;c8094_g1_i1;c29290_g1_i1;c42627_g1_i1…	#
	response to biotic stimulus	GO:0009607	3	0.00417827	31	0.0113761	34	0.00477998	1152	0.00623522	1.39473e-09	8.85551	3.6835e-08	c4793_g1_i2;c34165_g2_i1;c35037_g2_i2	c35681_g4_i6;c28597_g1_i1;c24440_g1_i1;c24765_g1_i1;c33099_g1_i5;c29738_g1_i1;c48833_g1_i1;c27537_g3_i1;c21839_g1_i1;c18381_g1_i1;c32303_g1_i1;c26106_g3_i1;c4886_g1_i2;c18381_g2_i1;c32240_g1_i1;c30309_g3_i1;c16986_g1_i1;c11199_g1_i1;c30085_g1_i2;c21991_g1_i1;c23184_g1_i3;c27223_g2_i1;c17886_g2_i1;c27093_g1_i2;c21516_g3_i1;c27120_g1_i2;c20264_g1_i1;c31871_g1_i2;c18789_g2_i1;c20250_g1_i1;c1728_g1_i1	#
	response to endogenous stimulus	GO:0009719	5	0.00696379	23	0.00844037	28	0.00393645	1522	0.00823785	0.000264243	3.578	0.001749	c4793_g1_i2;c19611_g1_i2;c35974_g1_i1;c19356_g1_i1;c278_g1_i1	c17446_g1_i1;c1728_g1_i1;c21910_g1_i1;c33190_g2_i1;c33190_g2_i2;c30312_g3_i1;c32139_g3_i2;c27093_g1_i2;c26379_g3_i1;c23184_g1_i3;c26605_g1_i1;c11199_g1_i1;c16986_g1_i1;c29238_g3_i1;c25075_g3_i1;c42627_g1_i1;c68041_g1_i1;c48833_g1_i1;c24440_g1_i1;c25745_g1_i1;c30530_g1_i1;c5060_g1_i1;c48681_g1_i1	#
	response to external stimulus	GO:0009605	4	0.00557103	29	0.0106422	33	0.00463939	1654	0.0089523	1.56223e-05	4.80626	0.0002756	c34165_g2_i1;c4793_g1_i2;c35037_g2_i2;c49301_g1_i1	c30085_g1_i2;c17886_g2_i1;c27223_g2_i1;c23184_g1_i3;c21516_g3_i1;c27093_g1_i2;c20264_g1_i1;c31871_g1_i2;c1728_g1_i1;c20250_g1_i1;c18789_g2_i1;c28597_g1_i1;c35681_g4_i6;c24440_g1_i1;c48833_g1_i1;c33099_g1_i5;c29738_g1_i1;c18381_g1_i1;c21839_g1_i1;c27537_g3_i1;c18381_g2_i1;c26106_g3_i1;c32303_g1_i1;c4886_g1_i2;c30309_g3_i1;c32240_g1_i1;c68209_g1_i1;c16986_g1_i1;c11199_g1_i1	#
	response to stress	GO:0006950	14	0.0194986	87	0.0319266	101	0.0141994	4117	0.0222833	2.00736e-21	20.6974	1.0653e-19	c25497_g2_i1;c278_g1_i1;c4793_g1_i2;c21579_g1_i1;c13346_g1_i1;c19611_g1_i2;c35974_g1_i1;c8792_g1_i1;c35037_g2_i2;c32716_g3_i2;c23009_g1_i2;c34165_g2_i1;c23524_g1_i1;c5127_g1_i1	c32482_g1_i4;c26589_g1_i1;c30837_g2_i2;c27223_g1_i1;c32772_g4_i1;c27093_g1_i2;c8094_g1_i1;c21516_g3_i1;c26184_g1_i1;c25096_g2_i1;c17886_g2_i1;c30837_g6_i2;c16986_g1_i1;c30837_g6_i1;c28091_g4_i1;c27270_g1_i1;c6390_g1_i1;c30309_g3_i1;c30837_g5_i1;c68557_g1_i1;c35681_g4_i6;c48701_g1_i1;c24440_g1_i1;c24765_g1_i1;c26952_g3_i1;c20250_g1_i1;c439_g1_i1;c61594_g1_i1;c30085_g1_i2;c27231_g1_i1;c28091_g5_i1;…	#
	sequence-specific DNA binding transcription factor activity	GO:0003700	1	0.00139276	20	0.00733945	21	0.00295234	865	0.00468183	3.889e-05	4.41016	0.00050774	c32507_g3_i3	c16700_g1_i1;c23184_g1_i3;c31161_g1_i3;c27093_g1_i2;c20696_g1_i1;c22229_g1_i1;c33190_g2_i1;c33190_g2_i2;c30312_g3_i1;c22628_g1_i3;c34061_g1_i6;c27504_g1_i1;c33666_g3_i1;c27504_g2_i6;c48833_g1_i1;c31041_g1_i3;c16496_g1_i1;c16986_g1_i1;c31161_g2_i1;c27504_g2_i2	#
	translation regulator activity	GO:0045182	0	0	0	0	0	0	2	1.0825e-05	1	0	1	-	-	#
	transport	GO:0006810	4	0.00557103	21	0.00770642	25	0.00351469	4640	0.0251141	0.998345	0.000719353	1	c24943_g1_i1;c61728_g1_i1;c4216_g1_i1;c32757_g1_i1	c54719_g1_i1;c1930_g1_i1;c25342_g2_i1;c25067_g1_i1;c62082_g1_i1;c17446_g1_i1;c31946_g1_i1;c25342_g1_i1;c20407_g1_i1;c31450_g2_i1;c31035_g1_i1;c30959_g1_i1;c27835_g1_i1;c48529_g1_i1;c27276_g1_i1;c31236_g1_i1;c31252_g2_i1;c16744_g1_i1;c31038_g2_i4;c16744_g2_i2;c24769_g2_i1	#
Cellular Component	cellular_component	GO:0005575	5	0.00688705	20	0.00968523	25	0.00351469	1950	0.0105544	0.0043685	2.35967	0.0178162	c5798_g1_i1;c32757_g1_i1;c3163_g1_i1;c23009_g1_i2;c18092_g1_i1	c18381_g2_i1;c42627_g1_i1;c29238_g3_i1;c26869_g1_i2;c26605_g1_i1;c5442_g1_i1;c36926_g1_i1;c16744_g1_i1;c15354_g1_i1;c16744_g2_i2;c18381_g1_i1;c24956_g1_i1;c20696_g1_i1;c26869_g1_i3;c34185_g1_i3;c31871_g1_i2;c31946_g1_i1;c26869_g1_i1;c61594_g1_i1;c8094_g1_i1	#
	cell	GO:0005623	23	0.0316804	98	0.0474576	121	0.0170111	18052	0.0977067	0.999984	6.9922e-06	1	c32507_g3_i3;c18976_g1_i1;c3163_g1_i1;c61215_g1_i1;c32225_g3_i1;c34194_g1_i2;c19611_g1_i2;c55134_g1_i1;c19356_g1_i1;c55237_g1_i1;c32812_g3_i3;c61363_g1_i1;c5406_g1_i1;c25798_g1_i2;c8761_g1_i1;c23853_g2_i1;c24943_g1_i1;c32812_g3_i11;c23009_g1_i2;c1354_g2_i1;c23524_g1_i1;c4206_g1_i1;c8792_g1_i1	c1728_g1_i1;c18789_g2_i1;c30837_g2_i1;c34185_g1_i3;c33190_g2_i2;c54719_g1_i1;c20696_g1_i1;c24956_g1_i1;c25986_g1_i1;c23937_g1_i1;c26379_g3_i1;c34292_g2_i1;c20407_g1_i1;c31946_g1_i1;c16700_g1_i1;c26605_g1_i1;c26869_g1_i2;c30116_g1_i1;c35742_g1_i1;c68209_g1_i1;c32240_g1_i1;c42627_g1_i1;c29290_g1_i1;c30837_g7_i1;c18684_g1_i1;c18381_g1_i1;c61784_g1_i1;c27685_g1_i1;c34061_g1_i6;c16995_g2_i1;c25067_g1_…	#
	cytoplasm	GO:0005737	7	0.00964187	62	0.0300242	69	0.00970055	12202	0.0660435	0.999999	5.21154e-07	1	c55237_g1_i1;c8792_g1_i1;c19611_g1_i2;c23524_g1_i1;c23009_g1_i2;c32812_g3_i11;c32812_g3_i3	c27754_g1_i1;c439_g1_i1;c33572_g3_i1;c25067_g1_i1;c23937_g1_i2;c23478_g1_i1;c16995_g2_i1;c29613_g1_i1;c61594_g1_i1;c32303_g1_i1;c18381_g2_i1;c29238_g3_i1;c25075_g3_i1;c25092_g1_i1;c22110_g1_i2;c33395_g1_i1;c11199_g1_i1;c26103_g1_i4;c28784_g3_i1;c16744_g1_i1;c29268_g1_i1;c29738_g1_i1;c24301_g2_i1;c33708_g8_i1;c24956_g1_i1;c25986_g1_i1;c29161_g3_i2;c20416_g1_i1;c54719_g1_i1;c26589_g1_i1;c30837_g2_i…	#
	cytoskeleton	GO:0005856	1	0.00137741	0	0	1	0.000140588	573	0.00310137	0.994161	0.00254328	1	c23009_g1_i2	-	#
	cytosol	GO:0005829	1	0.00137741	21	0.0101695	22	0.00309293	2954	0.0159886	0.830987	0.0804056	1	c23009_g1_i2	c15354_g1_i1;c18381_g1_i1;c18684_g1_i1;c61784_g1_i1;c33395_g1_i1;c32303_g1_i1;c42627_g1_i1;c18381_g2_i1;c29290_g1_i1;c1902_g1_i2;c32240_g1_i1;c25075_g3_i1;c26563_g1_i2;c29613_g1_i1;c61594_g1_i1;c27223_g1_i1;c8094_g1_i1;c31946_g1_i1;c34185_g1_i3;c16995_g2_i1;c24956_g1_i1	#
	endoplasmic reticulum	GO:0005783	0	0	1	0.000484262	1	0.000140588	841	0.00455192	0.999485	0.000223589	1	-	c26103_g1_i4	#
	endosome	GO:0005768	0	0	3	0.00145278	3	0.000421763	559	0.0030256	0.874928	0.0580277	1	-	c20296_g2_i1;c29161_g3_i2;c28784_g3_i1	#
	external encapsulating structure	GO:0030312	2	0.00275482	19	0.00920097	21	0.00295234	933	0.00504988	0.000112276	3.94971	0.000848	c23009_g1_i2;c32225_g3_i1	c26869_g1_i3;c16995_g2_i1;c61254_g1_i1;c38149_g1_i1;c20407_g1_i1;c26869_g1_i1;c8094_g1_i1;c61594_g1_i1;c27223_g1_i1;c18381_g2_i1;c42627_g1_i1;c31236_g1_i1;c35742_g1_i1;c26869_g1_i2;c25745_g1_i1;c27685_g1_i1;c5442_g1_i1;c18381_g1_i1;c62246_g1_i1	#
	extracellular region	GO:0005576	2	0.00275482	19	0.00920097	21	0.00295234	894	0.00483879	6.20492e-05	4.20726	0.000547667	c35037_g2_i2;c32225_g3_i1	c31455_g1_i1;c32482_g1_i4;c16995_g2_i1;c61254_g1_i1;c54719_g1_i1;c27223_g1_i1;c61594_g1_i1;c29164_g2_i1;c25920_g2_i1;c20407_g1_i1;c35742_g1_i1;c42627_g1_i1;c18381_g2_i1;c8311_g2_i1;c62246_g1_i1;c18381_g1_i1;c27685_g1_i1;c25745_g1_i1;c22284_g2_i2	#
	extracellular space	GO:0005615	0	0	0	0	0	0	13	7.03627e-05	1	0	1	-	-	#
	Golgi apparatus	GO:0005794	0	0	9	0.00435835	9	0.00126529	1257	0.00680353	0.786941	0.104058	1	-	c36926_g1_i1;c24301_g2_i1;c15354_g1_i1;c27223_g1_i1;c61594_g1_i1;c18381_g1_i1;c18381_g2_i1;c25092_g1_i1;c16995_g2_i1	#
	intracellular	GO:0005622	19	0.0261708	80	0.0387409	99	0.0139182	16448	0.089025	1	8.68589e-08	1	c25798_g1_i2;c8761_g1_i1;c5406_g1_i1;c32812_g3_i3;c24943_g1_i1;c23853_g2_i1;c23524_g1_i1;c1354_g2_i1;c23009_g1_i2;c32812_g3_i11;c8792_g1_i1;c4206_g1_i1;c32507_g3_i3;c61215_g1_i1;c18976_g1_i1;c34194_g1_i2;c55237_g1_i1;c19356_g1_i1;c19611_g1_i2	c25096_g2_i1;c21516_g3_i1;c8094_g1_i1;c27223_g1_i1;c30837_g2_i2;c26589_g1_i1;c20416_g1_i1;c29161_g3_i2;c17446_g1_i1;c20296_g2_i1;c10171_g1_i1;c24440_g1_i1;c33572_g4_i1;c36926_g1_i1;c35681_g4_i6;c35443_g7_i3;c16744_g2_i2;c31038_g2_i4;c15354_g1_i1;c26563_g1_i2;c30309_g3_i1;c1902_g1_i2;c31236_g1_i1;c16986_g1_i1;c30464_g1_i2;c61594_g1_i1;c30312_g3_i1;c439_g1_i1;c67684_g1_i1;c30530_g1_i1;c16744_g1_i1;…	#
	membrane	GO:0016020	11	0.0151515	61	0.02954	72	0.0101223	10078	0.0545473	0.986612	0.00585369	1	c55134_g1_i1;c1354_g2_i1;c23009_g1_i2;c14267_g1_i1;c3163_g1_i1;c32757_g1_i1;c29367_g1_i3;c61363_g1_i1;c29367_g1_i1;c35017_g3_i5;c13346_g1_i1	c20675_g1_i2;c25092_g1_i1;c31252_g2_i1;c18381_g2_i1;c48732_g1_i1;c16544_g1_i1;c29238_g3_i1;c24301_g2_i1;c21839_g1_i1;c55107_g1_i1;c26103_g1_i4;c28784_g3_i1;c16744_g1_i1;c28597_g1_i1;c29161_g3_i1;c25067_g1_i1;c23478_g1_i1;c25342_g2_i1;c16995_g2_i1;c26869_g1_i3;c27006_g1_i3;c27754_g1_i1;c30959_g1_i1;c31035_g1_i1;c61594_g1_i1;c32301_g3_i1;c28784_g5_i1;c27835_g1_i1;c26869_g1_i1;c27276_g1_i1;c26869_g1…	#
	mitochondrion	GO:0005739	0	0	9	0.00435835	9	0.00126529	2007	0.0108629	0.993318	0.00291178	1	-	c54719_g1_i1;c27754_g1_i1;c31236_g1_i1;c25067_g1_i1;c10171_g1_i1;c23937_g1_i2;c33708_g8_i1;c23937_g1_i1;c29738_g1_i1	#
	nuclear envelope	GO:0005635	0	0	0	0	0	0	126	0.000681977	1	0	1	-	-	#
	nucleolus	GO:0005730	1	0.00137741	6	0.00290557	7	0.000984114	572	0.00309596	0.247857	0.605798	0.691391	c23009_g1_i2	c8094_g1_i1;c31236_g1_i1;c18381_g1_i1;c25092_g1_i1;c34292_g2_i1;c30309_g3_i1	#
	nucleoplasm	GO:0005654	0	0	0	0	0	0	314	0.00169953	1	0	1	-	-	#
	nucleus	GO:0005634	12	0.0165289	29	0.0140436	41	0.00576409	4925	0.0266566	0.692975	0.159282	1	c5406_g1_i1;c8761_g1_i1;c32507_g3_i3;c25798_g1_i2;c23853_g2_i1;c61215_g1_i1;c24943_g1_i1;c34194_g1_i2;c23009_g1_i2;c4206_g1_i1;c19356_g1_i1;c8792_g1_i1	c25096_g2_i1;c34292_g2_i1;c31946_g1_i1;c16700_g1_i1;c8094_g1_i1;c30464_g1_i2;c21516_g3_i1;c29613_g1_i1;c26379_g3_i1;c27223_g1_i1;c33190_g2_i1;c33190_g2_i2;c30312_g3_i1;c54719_g1_i1;c20696_g1_i1;c18789_g2_i1;c67684_g1_i1;c34185_g1_i3;c23478_g1_i1;c35681_g4_i6;c34061_g1_i6;c18381_g1_i1;c48833_g1_i1;c68209_g1_i1;c30309_g3_i1;c31236_g1_i1;c25092_g1_i1;c16986_g1_i1;c33395_g1_i1	#
	peroxisome	GO:0005777	0	0	0	0	0	0	274	0.00148303	1	0	1	-	-	#
	plastid	GO:0009536	4	0.00550964	25	0.0121065	29	0.00407704	4329	0.0234308	0.959324	0.0180347	1	c23524_g1_i1;c19611_g1_i2;c8792_g1_i1;c55237_g1_i1	c29268_g1_i1;c24440_g1_i1;c33572_g4_i1;c16744_g1_i1;c18381_g1_i1;c30837_g7_i1;c35443_g7_i3;c16744_g2_i2;c29738_g1_i1;c30309_g3_i1;c18381_g2_i1;c31236_g1_i1;c11199_g1_i1;c30116_g1_i1;c20407_g1_i1;c27223_g1_i1;c30837_g2_i2;c33572_g3_i1;c54719_g1_i1;c439_g1_i1;c20416_g1_i1;c25986_g1_i1;c24956_g1_i1;c30837_g2_i1;c10171_g1_i1	#
	proteinaceous extracellular matrix	GO:0005578	0	0	0	0	0	0	0	0	1	0	1	-	-	#
	ribosome	GO:0005840	0	0	6	0.00290557	6	0.000843526	752	0.00407021	0.659113	0.18104	1	-	c29738_g1_i1;c61594_g1_i1;c18381_g1_i1;c24956_g1_i1;c29290_g1_i1;c18381_g2_i1	#
	thylakoid	GO:0009579	0	0	2	0.000968523	2	0.000281175	757	0.00409727	0.991281	0.00380309	1	-	c20407_g1_i1;c54719_g1_i1	#
	vacuole	GO:0005773	1	0.00137741	18	0.00871671	19	0.00267117	3354	0.0181536	0.988673	0.00494737	1	c23009_g1_i2	c61594_g1_i1;c27223_g1_i1;c16995_g2_i1;c23478_g1_i1;c20296_g2_i1;c29161_g3_i2;c24956_g1_i1;c18381_g1_i1;c31038_g2_i4;c24301_g2_i1;c15354_g1_i1;c28784_g3_i1;c26103_g1_i4;c36926_g1_i1;c31236_g1_i1;c25092_g1_i1;c18381_g2_i1;c29290_g1_i1	#
Molecular Function	molecular_function	GO:0003674	6	0.0310881	14	0.0204082	20	0.00281175	1066	0.00576974	0.00155189	2.80914	0.00913891	c23524_g1_i1;c8761_g1_i1;c55134_g1_i1;c3163_g1_i1;c19611_g1_i2;c19356_g1_i1	c31455_g1_i1;c32482_g1_i4;c32387_g3_i2;c67684_g1_i1;c27754_g1_i1;c42627_g1_i1;c8311_g2_i1;c16544_g1_i1;c27178_g2_i2;c25920_g2_i1;c28597_g1_i1;c26418_g2_i1;c2493_g1_i1;c25745_g1_i1	#
	binding	GO:0005488	32	0.165803	167	0.24344	199	0.0279769	19160	0.103704	0.00197415	2.70462	0.0102389	c4206_g1_i1;c62868_g1_i1;c32812_g3_i11;c27556_g2_i1;c27790_g3_i1;c49301_g1_i1;c26576_g1_i1;c5406_g1_i1;c32812_g3_i3;c34107_g1_i3;c34107_g1_i7;c34107_g1_i8;c34194_g1_i2;c3163_g1_i1;c61215_g1_i1;c18976_g1_i1;c29857_g2_i4;c35017_g3_i5;c32507_g3_i3;c61728_g1_i1;c23009_g1_i2;c35559_g1_i7;c23524_g1_i1;c26576_g1_i4;c32757_g1_i1;c23853_g2_i1;c16499_g1_i1;c55134_g1_i1;c29857_g1_i2;c34107_g2_i2;c4216_g1_i1…	c439_g1_i1;c33896_g11_i2;c22410_g2_i1;c38149_g1_i1;c29505_g3_i1;c27223_g2_i1;c23530_g1_i1;c32792_g1_i1;c61594_g1_i1;c29238_g3_i1;c29258_g4_i1;c28968_g1_i2;c32387_g3_i2;c33395_g1_i1;c27504_g2_i6;c16744_g1_i1;c48681_g1_i1;c22229_g1_i1;c1930_g1_i1;c26589_g1_i1;c30837_g2_i2;c17446_g1_i1;c32482_g1_i4;c10171_g1_i1;c43712_g1_i1;c25096_g2_i1;c30837_g6_i2;c17886_g2_i1;c4545_g1_i1;c27093_g1_i2;c4886_g1_i1;…	#
	receptor activity	GO:0004872	0	0	4	0.0058309	4	0.000562351	332	0.00179695	0.340925	0.467342	0.860429	-	c32139_g3_i2;c25219_g1_i2;c31038_g2_i4;c10171_g1_i1	#
	structural molecule activity	GO:0005198	1	0.00518135	3	0.00437318	4	0.000562351	761	0.00411892	0.90753	0.0421391	1	c23009_g1_i2	c29290_g1_i1;c24956_g1_i1;c29738_g1_i1	#
	transcription regulator activity	GO:0030528	0	0	0	0	0	0	0	0	1	0	1	-	-	#
