# Supplementary material for: Genome-wide analysis of gene expression reveals gene regulatory networks that regulate chasmogamous and cleistogamous flowering in Pseudostellaria heterophylla (Caryophyllaceae)
Source: BMC Genomics. 2016 May 20;17:382. doi: 10.1186/s12864-016-2732-0 (PMC4875749; doi:10.1186/s12864-016-2732-0)
Supplement: Additional file 7: — KEGG Enrichment analysis of differentially expressed transcripts. (XLSX 12 kb) [file 12864_2016_2732_MOESM7_ESM.xlsx]

## Sheet: KEGG enrichment
Additional file 7. KEGG enrichment analysis of differentially expressed transcripts.
Category	Pathway	Genome	DE Gene	P-value	FDR	-Log10(P-Value)
Metabolism	Overview	641	1	0.996843	1	0.00137341
	Carbohydrate metabolism	906	7	0.695575	1	0.157656
	Energy metabolism	430	4	0.531671	0.971478	0.274357
	Lipid metabolism	415	1	0.975725	1	0.0106724
	Nucleotide metabolism	346	0	1	1	0
	Amino acid metabolism	580	11	0.0155162	0.0723333	1.80921
	Metabolism of other amino acids	171	5	0.018684	0.0784728	1.72853
	Glycan biosynthesis and metabolism	218	1	0.857567	1	0.0667319
	Metabolism of cofactors and vitamins	308	0	1	1	0
	Metabolism of terpenoids and polyketides	132	1	0.692387	1	0.159651
	Biosynthesis of other secondary metabolites	140	13	4.54392e-10	1.9068e-08	9.34257
	Xenobiotics biodegradation and metabolism	152	4	0.0471152	0.1413	1.32684
	Enzyme families	0	0	1	1	0
Genetic Information Processing	Transcription	257	1	0.899596	1	0.0459526
	Translation	801	2	0.99385	1	0.00267925
	Folding, sorting and degradation	495	9	0.0340521	0.110169	1.46786
	Replication and repair	386	0	1	1	0
	RNA family	0	0	1	1	0
Environmental Information Processing	Membrane transport	97	1	0.579361	1	0.237051
	Signal transduction	717	12	0.0279383	0.09765	1.5538
	Signaling molecules and interaction	8	0	1	1	0
Cellular Processes	Transport and catabolism	316	7	0.0235992	0.0901061	1.6271
	Cell motility	70	0	1	1	0
	Cell growth and death	420	5	0.317871	0.667529	0.497749
	Cell communication	85	1	0.531747	0.971478	0.274295
Organismal Systems	Immune system	241	7	0.00603779	0.0316984	2.21912
	Endocrine system	346	9	0.00405724	0.0243434	2.39177
	Circulatory system	82	2	0.16508	0.407846	0.782304
	Digestive system	75	2	0.14342	0.401577	0.843389
	Excretory system	67	0	1	1	0
	Nervous system	265	4	0.210458	0.465223	0.676835
	Sensory system	45	4	0.000683945	0.00574514	3.16498
	Development	44	0	1	1	0
	Environmental adaptation	138	7	0.000246701	0.003458	3.60783
Human Diseases	Cancers	491	12	0.00164296	0.01148	2.78437
	Immune diseases	59	1	0.409334	0.818668	0.387922
	Neurodegenerative diseases	373	11	0.000568869	0.00574514	3.24499
	Substance dependence	79	2	0.155725	0.407846	0.807642
	Cardiovascular diseases	22	1	0.178186	0.415768	0.749125
	Endocrine and metabolic diseases	105	1	0.608389	1	0.215819
	Infectious diseases	768	22	1.94795e-06	4.0907e-05	5.71042
	Drug resistance	0	0	1	1	0
