# Supplementary material for: Genome-wide analysis of gene expression reveals gene regulatory networks that regulate chasmogamous and cleistogamous flowering in Pseudostellaria heterophylla (Caryophyllaceae)
Source: BMC Genomics. 2016 May 20;17:382. doi: 10.1186/s12864-016-2732-0 (PMC4875749; doi:10.1186/s12864-016-2732-0)
Supplement: Additional file 8: — KEGG pathways classification for differentially expressed transcripts between CH (A) and CL (B) flowers. Red dot represented transcripts up-regulated in CH flowers, green dot represented transcript up-regulated in CL flowers. (XLSX 36 kb) [file 12864_2016_2732_MOESM8_ESM.xlsx]

## Sheet: KEGG Pathway
Additional file 8. KEGG pathways classification for differentially expressed transcripts between CH (A) and CL (B) flowers. Red dot represented transript up-regulated in CH flowers, green dot represented transcript up-regulated in CL flowers.
	Metabolism
	Overview
	ko01200	Carbon metabolism
	ko01210	2-Oxocarboxylic acid metabolism
	ko01212	Fatty acid metabolism
	ko01230	Biosynthesis of amino acids
		ko:K01758	c20416_g1_i1	CTH; cystathionine gamma-lyase [EC:4.4.1.1]	1
	ko01220	Degradation of aromatic compounds
	Carbohydrate metabolism
	ko00010	Glycolysis / Gluconeogenesis
	ko00020	Citrate cycle (TCA cycle)
	ko00030	Pentose phosphate pathway
	ko00040	Pentose and glucuronate interconversions
		ko:K01051	c38149_g1_i1	E3.1.1.11; pectinesterase [EC:3.1.1.11]	1
	ko00051	Fructose and mannose metabolism
	ko00052	Galactose metabolism
	ko00053	Ascorbate and aldarate metabolism
		ko:K00469	c32812_g3_i3	MIOX; inositol oxygenase [EC:1.13.99.1]	0
	ko00500	Starch and sucrose metabolism
		ko:K01051	c38149_g1_i1	E3.1.1.11; pectinesterase [EC:3.1.1.11]	1
	ko00520	Amino sugar and nucleotide sugar metabolism
		ko:K01183	c27537_g3_i1	E3.2.1.14; chitinase [EC:3.2.1.14]	1
		ko:K01183	c61254_g1_i1	E3.2.1.14; chitinase [EC:3.2.1.14]	1
	ko00620	Pyruvate metabolism
	ko00630	Glyoxylate and dicarboxylate metabolism
		ko:K03781	c48701_g1_i1	katE, CAT, catB, srpA; catalase [EC:1.11.1.6]	1
	ko00640	Propanoate metabolism
	ko00650	Butanoate metabolism
	ko00660	C5-Branched dibasic acid metabolism
	ko00562	Inositol phosphate metabolism
		ko:K00469	c32812_g3_i3	MIOX; inositol oxygenase [EC:1.13.99.1]	0
	Energy metabolism
	ko00190	Oxidative phosphorylation
		ko:K01535	c31035_g1_i1	E3.6.3.6; H+-transporting ATPase [EC:3.6.3.6]	1
		ko:K01535	c25342_g1_i1	E3.6.3.6; H+-transporting ATPase [EC:3.6.3.6]	1
	ko00195	Photosynthesis
	ko00196	Photosynthesis - antenna proteins
	ko00194	Photosynthesis proteins
	ko00710	Carbon fixation in photosynthetic organisms
	ko00720	Carbon fixation pathways in prokaryotes
	ko00680	Methane metabolism
	ko00910	Nitrogen metabolism
	ko00920	Sulfur metabolism
		ko:K08738	c27754_g1_i1	CYC; cytochrome c	1
		ko:K05907	c26614_g1_i1	APR; adenylyl-sulfate reductase (glutathione) [EC:1.8.4.9]	1
	Lipid metabolism
	ko00061	Fatty acid biosynthesis
	ko00062	Fatty acid elongation
	ko00071	Fatty acid degradation
	ko00072	Synthesis and degradation of ketone bodies
	ko00073	Cutin, suberine and wax biosynthesis
	ko00100	Steroid biosynthesis
	ko00120	Primary bile acid biosynthesis
	ko00121	Secondary bile acid biosynthesis
	ko00140	Steroid hormone biosynthesis
	ko00561	Glycerolipid metabolism
	ko00564	Glycerophospholipid metabolism
	ko00565	Ether lipid metabolism
	ko00600	Sphingolipid metabolism
	ko00590	Arachidonic acid metabolism
		ko:K00432	c26184_g1_i1	E1.11.1.9; glutathione peroxidase [EC:1.11.1.9]	1
	ko00591	Linoleic acid metabolism
	ko00592	alpha-Linolenic acid metabolism
	ko01040	Biosynthesis of unsaturated fatty acids
	ko01004	Lipid biosynthesis proteins
	Nucleotide metabolism
	ko00230	Purine metabolism
	ko00240	Pyrimidine metabolism
	Amino acid metabolism
	ko00250	Alanine, aspartate and glutamate metabolism
	ko00260	Glycine, serine and threonine metabolism
		ko:K00108	c29857_g2_i4	E1.1.99.1, betA, CHDH; choline dehydrogenase [EC:1.1.99.1]	0
		ko:K01758	c20416_g1_i1	CTH; cystathionine gamma-lyase [EC:4.4.1.1]	1
	ko00270	Cysteine and methionine metabolism
		ko:K01758	c20416_g1_i1	CTH; cystathionine gamma-lyase [EC:4.4.1.1]	1
	ko00280	Valine, leucine and isoleucine degradation
	ko00290	Valine, leucine and isoleucine biosynthesis
	ko00300	Lysine biosynthesis
	ko00310	Lysine degradation
	ko00330	Arginine and proline metabolism
		ko:K00318	c33410_g2_i3	PRODH; proline dehydrogenase [EC:1.5.-.-]	0
	ko00340	Histidine metabolism
	ko00350	Tyrosine metabolism
	ko00360	Phenylalanine metabolism
		ko:K00430	c27470_g5_i1	E1.11.1.7; peroxidase [EC:1.11.1.7]	1
		ko:K00430	c68557_g1_i1	E1.11.1.7; peroxidase [EC:1.11.1.7]	1
		ko:K00430	c29164_g2_i1	E1.11.1.7; peroxidase [EC:1.11.1.7]	1
		ko:K00430	c35065_g9_i4	E1.11.1.7; peroxidase [EC:1.11.1.7]	1
		ko:K00430	c16995_g2_i2	E1.11.1.7; peroxidase [EC:1.11.1.7]	1
		ko:K11188	c8761_g1_i1	PRDX6; peroxiredoxin 6, 1-Cys peroxiredoxin [EC:1.11.1.7 1.11.1.15 3.1.1.-]	0
	ko00380	Tryptophan metabolism
		ko:K03781	c48701_g1_i1	katE, CAT, catB, srpA; catalase [EC:1.11.1.6]	1
	ko00400	Phenylalanine, tyrosine and tryptophan biosynthesis
	ko01007	Amino acid related enzymes
	Metabolism of other amino acids
	ko00410	beta-Alanine metabolism
	ko00430	Taurine and hypotaurine metabolism
	ko00440	Phosphonate and phosphinate metabolism
	ko00450	Selenocompound metabolism
		ko:K01758	c20416_g1_i1	CTH; cystathionine gamma-lyase [EC:4.4.1.1]	1
	ko00460	Cyanoamino acid metabolism
	ko00471	D-Glutamine and D-glutamate metabolism
	ko00472	D-Arginine and D-ornithine metabolism
	ko00473	D-Alanine metabolism
	ko00480	Glutathione metabolism
		ko:K00383	c10171_g1_i1	GSR, gor; glutathione reductase (NADPH) [EC:1.8.1.7]	1
		ko:K00432	c26184_g1_i1	E1.11.1.9; glutathione peroxidase [EC:1.11.1.9]	1
		ko:K00799	c11126_g1_i1	GST, gst; glutathione S-transferase [EC:2.5.1.18]	1
		ko:K00799	c26889_g1_i1	GST, gst; glutathione S-transferase [EC:2.5.1.18]	1
	Glycan biosynthesis and metabolism
	ko01003	Glycosyltransferases
	ko00510	N-Glycan biosynthesis
	ko00513	Various types of N-glycan biosynthesis
	ko00512	Mucin type O-glycan biosynthesis
	ko00514	Other types of O-glycan biosynthesis
	ko00532	Glycosaminoglycan biosynthesis - chondroitin sulfate / dermatan sulfate
	ko00534	Glycosaminoglycan biosynthesis - heparan sulfate / heparin
	ko00533	Glycosaminoglycan biosynthesis - keratan sulfate
	ko00535	Proteoglycans
	ko00536	Heparan sulfate/heparin binding proteins
	ko00531	Glycosaminoglycan degradation
		ko:K07964	c30100_g1_i1	HPSE; heparanase 1 [EC:3.2.1.166]	1
	ko00563	Glycosylphosphatidylinositol(GPI)-anchor biosynthesis
	ko00601	Glycosphingolipid biosynthesis - lacto and neolacto series
	ko00603	Glycosphingolipid biosynthesis - globo series
	ko00604	Glycosphingolipid biosynthesis - ganglio series
	ko00540	Lipopolysaccharide biosynthesis
	ko01005	Lipopolysaccharide biosynthesis proteins
	ko00550	Peptidoglycan biosynthesis
	ko00511	Other glycan degradation
	Metabolism of cofactors and vitamins
	ko00730	Thiamine metabolism
	ko00740	Riboflavin metabolism
	ko00750	Vitamin B6 metabolism
	ko00760	Nicotinate and nicotinamide metabolism
	ko00770	Pantothenate and CoA biosynthesis
	ko00780	Biotin metabolism
	ko00785	Lipoic acid metabolism
	ko00790	Folate biosynthesis
	ko00670	One carbon pool by folate
	ko00830	Retinol metabolism
	ko00860	Porphyrin and chlorophyll metabolism
	ko00130	Ubiquinone and other terpenoid-quinone biosynthesis
	Metabolism of terpenoids and polyketides
	ko01006	Prenyltransferases
	ko00900	Terpenoid backbone biosynthesis
	ko00902	Monoterpenoid biosynthesis
	ko00909	Sesquiterpenoid and triterpenoid biosynthesis
	ko00904	Diterpenoid biosynthesis
	ko00906	Carotenoid biosynthesis
		ko:K09843	c33099_g1_i5	E1.14.13.93; (+)-abscisic acid 8'-hydroxylase [EC:1.14.13.93]	1
	ko00905	Brassinosteroid biosynthesis
	ko00981	Insect hormone biosynthesis
	ko00908	Zeatin biosynthesis
	ko00903	Limonene and pinene degradation
	ko00281	Geraniol degradation
	ko01008	Polyketide biosynthesis proteins
	ko01052	Type I polyketide structures
	ko00522	Biosynthesis of 12-, 14- and 16-membered macrolides
	ko01051	Biosynthesis of ansamycins
	ko01056	Biosynthesis of type II polyketide backbone
	ko01057	Biosynthesis of type II polyketide products
	ko00253	Tetracycline biosynthesis
	ko00523	Polyketide sugar unit biosynthesis
	ko01054	Nonribosomal peptide structures
	ko01053	Biosynthesis of siderophore group nonribosomal peptides
	ko01055	Biosynthesis of vancomycin group antibiotics
	Biosynthesis of other secondary metabolites
	ko00940	Phenylpropanoid biosynthesis
		ko:K11188	c8761_g1_i1	PRDX6; peroxiredoxin 6, 1-Cys peroxiredoxin [EC:1.11.1.7 1.11.1.15 3.1.1.-]	0
		ko:K00430	c16995_g2_i2	E1.11.1.7; peroxidase [EC:1.11.1.7]	1
		ko:K00430	c35065_g9_i4	E1.11.1.7; peroxidase [EC:1.11.1.7]	1
		ko:K00430	c29164_g2_i1	E1.11.1.7; peroxidase [EC:1.11.1.7]	1
		ko:K00430	c68557_g1_i1	E1.11.1.7; peroxidase [EC:1.11.1.7]	1
		ko:K00430	c27470_g5_i1	E1.11.1.7; peroxidase [EC:1.11.1.7]	1
	ko00945	Stilbenoid, diarylheptanoid and gingerol biosynthesis
	ko00941	Flavonoid biosynthesis
		ko:K13082	c23920_g1_i2	DFR; bifunctional dihydroflavonol 4-reductase/flavanone 4-reductase [EC:1.1.1.219 1.1.1.234]	1
		ko:K00475	c35838_g1_i1	E1.14.11.9; naringenin 3-dioxygenase [EC:1.14.11.9]	1
		ko:K08695	c25476_g2_i1	ANR; anthocyanidin reductase [EC:1.3.1.77]	1
		ko:K05277	c25079_g1_i1	E1.14.11.19; leucoanthocyanidin dioxygenase [EC:1.14.11.19]	1
		ko:K05280	c21910_g1_i1	E1.14.13.21; flavonoid 3'-monooxygenase [EC:1.14.13.21]	1
	ko00944	Flavone and flavonol biosynthesis
		ko:K05280	c21910_g1_i1	E1.14.13.21; flavonoid 3'-monooxygenase [EC:1.14.13.21]	1
	ko00942	Anthocyanin biosynthesis
		ko:K12930	c32107_g1_i1	BZ1; anthocyanidin 3-O-glucosyltransferase [EC:2.4.1.115]	1
	ko00943	Isoflavonoid biosynthesis
	ko00901	Indole alkaloid biosynthesis
	ko00950	Isoquinoline alkaloid biosynthesis
	ko00960	Tropane, piperidine and pyridine alkaloid biosynthesis
	ko01058	Acridone alkaloid biosynthesis
	ko00232	Caffeine metabolism
	ko00965	Betalain biosynthesis
	ko00966	Glucosinolate biosynthesis
	ko00402	Benzoxazinoid biosynthesis
	ko00311	Penicillin and cephalosporin biosynthesis
	ko00521	Streptomycin biosynthesis
	ko00524	Butirosin and neomycin biosynthesis
	ko00331	Clavulanic acid biosynthesis
	ko00231	Puromycin biosynthesis
	ko00401	Novobiocin biosynthesis
	ko00254	Aflatoxin biosynthesis
	Xenobiotics biodegradation and metabolism
	ko00362	Benzoate degradation
	ko00627	Aminobenzoate degradation
	ko00364	Fluorobenzoate degradation
	ko00625	Chloroalkane and chloroalkene degradation
	ko00361	Chlorocyclohexane and chlorobenzene degradation
	ko00623	Toluene degradation
	ko00622	Xylene degradation
	ko00633	Nitrotoluene degradation
	ko00642	Ethylbenzene degradation
	ko00643	Styrene degradation
	ko00791	Atrazine degradation
	ko00930	Caprolactam degradation
	ko00351	1,1,1-Trichloro-2,2-bis(4-chlorophenyl)ethane (DDT) degradation
	ko00363	Bisphenol degradation
	ko00621	Dioxin degradation
	ko00626	Naphthalene degradation
	ko00624	Polycyclic aromatic hydrocarbon degradation
	ko00365	Furfural degradation
	ko00984	Steroid degradation
	ko00980	Metabolism of xenobiotics by cytochrome P450
		ko:K00799	c26889_g1_i1	GST, gst; glutathione S-transferase [EC:2.5.1.18]	1
		ko:K00799	c11126_g1_i1	GST, gst; glutathione S-transferase [EC:2.5.1.18]	1
	ko00982	Drug metabolism - cytochrome P450
		ko:K00799	c11126_g1_i1	GST, gst; glutathione S-transferase [EC:2.5.1.18]	1
		ko:K00799	c26889_g1_i1	GST, gst; glutathione S-transferase [EC:2.5.1.18]	1
	ko00983	Drug metabolism - other enzymes
	Enzyme families
	ko01000	Enzymes
	ko01001	Protein kinases
	ko01009	Protein phosphatase and associated proteins
	ko01002	Peptidases
	ko00199	Cytochrome P450
	Genetic Information Processing
	Transcription
	ko03020	RNA polymerase
	ko03022	Basal transcription factors
	ko03000	Transcription factors
	ko03021	Transcription machinery
	ko03040	Spliceosome
		ko:K12823	c33395_g1_i1	DDX5, DBP2; ATP-dependent RNA helicase DDX5/DBP2 [EC:3.6.4.13]	1
	ko03041	Spliceosome
	Translation
	ko03010	Ribosome
		ko:K02866	c29290_g1_i1	RP-L10e, RPL10; large subunit ribosomal protein L10e	1
		ko:K02920	c24956_g1_i1	RP-L36e, RPL36; large subunit ribosomal protein L36e	1
	ko03011	Ribosome
	ko03016	Transfer RNA biogenesis
	ko00970	Aminoacyl-tRNA biosynthesis
	ko03013	RNA transport
	ko03015	mRNA surveillance pathway
	ko03008	Ribosome biogenesis in eukaryotes
	ko03009	Ribosome biogenesis
	ko03029	Mitochondrial biogenesis
	ko03012	Translation factors
	Folding, sorting and degradation
	ko03110	Chaperones and folding catalysts
	ko03060	Protein export
	ko04141	Protein processing in endoplasmic reticulum
		ko:K04079	c27223_g2_i1	htpG, HSP90A; molecular chaperone HtpG	1
		ko:K08057	c26103_g1_i4	CALR; calreticulin	1
		ko:K13993	c61015_g1_i1	HSP20; HSP20 family protein	1
		ko:K13993	c30423_g1_i1	HSP20; HSP20 family protein	1
		ko:K13993	c24341_g1_i1	HSP20; HSP20 family protein	1
		ko:K13993	c25986_g1_i1	HSP20; HSP20 family protein	1
		ko:K13993	c6390_g1_i1	HSP20; HSP20 family protein	1
		ko:K09503	c8094_g1_i1	DNAJA2; DnaJ homolog subfamily A member 2	1
	ko04130	SNARE interactions in vesicular transport
	ko04131	SNAREs
	ko04120	Ubiquitin mediated proteolysis
	ko04121	Ubiquitin system
	ko04122	Sulfur relay system
	ko03050	Proteasome
	ko03051	Proteasome
	ko03018	RNA degradation
		ko:K12581	c18789_g2_i1	CNOT7_8, CAF1, POP2; CCR4-NOT transcription complex subunit 7/8	1
	Replication and repair
	ko03030	DNA replication
	ko03032	DNA replication proteins
	ko03036	Chromosome and associated proteins
	ko03410	Base excision repair
	ko03420	Nucleotide excision repair
	ko03430	Mismatch repair
	ko03440	Homologous recombination
	ko03450	Non-homologous end-joining
	ko03460	Fanconi anemia pathway
	ko03400	DNA repair and recombination proteins
	RNA family
	ko03100	Non-coding RNAs
	Environmental Information Processing
	Membrane transport
	ko02000	Transporters
	ko02010	ABC transporters
		ko:K08711	c27276_g1_i1	ABCG2.PDR; ATP-binding cassette, subfamily G (WHITE), member 2, PDR	1
	ko02060	Phosphotransferase system (PTS)
	ko03070	Bacterial secretion system
	ko02044	Secretion system
	Signal transduction
	ko02020	Two-component system
		ko:K08738	c27754_g1_i1	CYC; cytochrome c	1
	ko02022	Two-component system
	ko04014	Ras signaling pathway
		ko:K02183	c42627_g1_i1	CALM; calmodulin	1
	ko04015	Rap1 signaling pathway
		ko:K02183	c42627_g1_i1	CALM; calmodulin	1
	ko04010	MAPK signaling pathway
	ko04013	MAPK signaling pathway - fly
	ko04011	MAPK signaling pathway - yeast
	ko04012	ErbB signaling pathway
	ko04310	Wnt signaling pathway
	ko04330	Notch signaling pathway
	ko04340	Hedgehog signaling pathway
	ko04350	TGF-beta signaling pathway
	ko04390	Hippo signaling pathway
	ko04391	Hippo signaling pathway -fly
	ko04370	VEGF signaling pathway
	ko04630	Jak-STAT signaling pathway
	ko04064	NF-kappa B signaling pathway
		ko:K04733	c4886_g1_i2	IRAK4; interleukin-1 receptor-associated kinase 4 [EC:2.7.11.1]	1
	ko04668	TNF signaling pathway
	ko04066	HIF-1 signaling pathway
	ko04068	FoxO signaling pathway
		ko:K03781	c48701_g1_i1	katE, CAT, catB, srpA; catalase [EC:1.11.1.6]	1
	ko04020	Calcium signaling pathway
		ko:K05863	c31236_g1_i1	SLC25A4S, ANT; solute carrier family 25 (mitochondrial adenine nucleotide translocator), member 4/5/6/31	1
		ko:K02183	c42627_g1_i1	CALM; calmodulin	1
	ko04070	Phosphatidylinositol signaling system
		ko:K02183	c42627_g1_i1	CALM; calmodulin	1
	ko04151	PI3K-Akt signaling pathway
		ko:K04079	c27223_g2_i1	htpG, HSP90A; molecular chaperone HtpG	1
	ko04150	mTOR signaling pathway
	ko04075	Plant hormone signal transduction
		ko:K14488	c19175_g1_i2	SAUR; SAUR family protein	1
		ko:K14488	c19175_g1_i1	SAUR; SAUR family protein	1
		ko:K14484	c26379_g3_i1	IAA; auxin-responsive protein IAA	1
	Signaling molecules and interaction
	ko04030	G protein-coupled receptors
	ko01020	Enzyme-linked receptors
	ko04050	Cytokine receptors
	ko03310	Nuclear receptors
	ko04040	Ion channels
	ko04031	GTP-binding proteins
	ko04080	Neuroactive ligand-receptor interaction
	ko04060	Cytokine-cytokine receptor interaction
	ko04052	Cytokines
	ko04512	ECM-receptor interaction
	ko04514	Cell adhesion molecules (CAMs)
	ko04516	Cell adhesion molecules and their ligands
	ko04090	CD Molecules
	ko04091	Lectins
	ko02042	Bacterial toxins
	Cellular Processes
	Transport and catabolism
	ko04144	Endocytosis
	ko04147	Exosome
	ko04145	Phagosome
		ko:K08057	c26103_g1_i4	CALR; calreticulin	1
		ko:K01365	c21238_g1_i1	CTSL; cathepsin L [EC:3.4.22.15]	1
		ko:K07374	c23009_g1_i2	TUBA; tubulin alpha	0
	ko04142	Lysosome
		ko:K01365	c21238_g1_i1	CTSL; cathepsin L [EC:3.4.22.15]	1
		ko:K01363	c32086_g1_i1	CTSB; cathepsin B [EC:3.4.22.1]	0
	ko04146	Peroxisome
		ko:K03781	c48701_g1_i1	katE, CAT, catB, srpA; catalase [EC:1.11.1.6]	1
		ko:K04565	c23524_g1_i1	SOD1; superoxide dismutase, Cu-Zn family [EC:1.15.1.1]	0
	ko04140	Regulation of autophagy
	Cell motility
	ko02030	Bacterial chemotaxis
	ko02035	Bacterial motility proteins
	ko02040	Flagellar assembly
	ko04810	Regulation of actin cytoskeleton
	ko04812	Cytoskeleton proteins
	Cell growth and death
	ko04110	Cell cycle
	ko04111	Cell cycle - yeast
	ko04112	Cell cycle - Caulobacter
	ko04113	Meiosis - yeast
		ko:K12761	c23067_g1_i1	SNF1; carbon catabolite-derepressing protein kinase [EC:2.7.11.1]	1
	ko04114	Oocyte meiosis
		ko:K02183	c42627_g1_i1	CALM; calmodulin	1
	ko04210	Apoptosis
		ko:K08738	c27754_g1_i1	CYC; cytochrome c	1
		ko:K04733	c4886_g1_i2	IRAK4; interleukin-1 receptor-associated kinase 4 [EC:2.7.11.1]	1
	ko04115	p53 signaling pathway
		ko:K08738	c27754_g1_i1	CYC; cytochrome c	1
	Cell communication
	ko04510	Focal adhesion
	ko04520	Adherens junction
	ko04530	Tight junction
	ko04540	Gap junction
		ko:K07374	c23009_g1_i2	TUBA; tubulin alpha	0
	Organismal Systems
	Immune system
	ko04640	Hematopoietic cell lineage
	ko04610	Complement and coagulation cascades
	ko04611	Platelet activation
	ko04620	Toll-like receptor signaling pathway
		ko:K04733	c4886_g1_i2	IRAK4; interleukin-1 receptor-associated kinase 4 [EC:2.7.11.1]	1
	ko04621	NOD-like receptor signaling pathway
		ko:K04079	c27223_g2_i1	htpG, HSP90A; molecular chaperone HtpG	1
	ko04622	RIG-I-like receptor signaling pathway
	ko04623	Cytosolic DNA-sensing pathway
	ko04650	Natural killer cell mediated cytotoxicity
	ko04612	Antigen processing and presentation
		ko:K04079	c27223_g2_i1	htpG, HSP90A; molecular chaperone HtpG	1
		ko:K01365	c21238_g1_i1	CTSL; cathepsin L [EC:3.4.22.15]	1
		ko:K01363	c32086_g1_i1	CTSB; cathepsin B [EC:3.4.22.1]	0
		ko:K08057	c26103_g1_i4	CALR; calreticulin	1
		ko:K08065	c4206_g1_i1	NFYB; nuclear transcription Y subunit beta	0
	ko04660	T cell receptor signaling pathway
	ko04662	B cell receptor signaling pathway
	ko04664	Fc epsilon RI signaling pathway
	ko04666	Fc gamma R-mediated phagocytosis
	ko04670	Leukocyte transendothelial migration
	ko04672	Intestinal immune network for IgA production
	ko04062	Chemokine signaling pathway
	Endocrine system
	ko04911	Insulin secretion
	ko04910	Insulin signaling pathway
		ko:K02183	c42627_g1_i1	CALM; calmodulin	1
	ko04920	Adipocytokine signaling pathway
	ko03320	PPAR signaling pathway
	ko04912	GnRH signaling pathway
		ko:K02183	c42627_g1_i1	CALM; calmodulin	1
	ko04913	Ovarian Steroidogenesis
	ko04915	Estrogen signaling pathway
		ko:K04079	c27223_g2_i1	htpG, HSP90A; molecular chaperone HtpG	1
		ko:K02183	c42627_g1_i1	CALM; calmodulin	1
	ko04914	Progesterone-mediated oocyte maturation
		ko:K04079	c27223_g2_i1	htpG, HSP90A; molecular chaperone HtpG	1
	ko04917	Prolactin signaling pathway
	ko04921	Oxytocin signaling pathway
		ko:K02183	c42627_g1_i1	CALM; calmodulin	1
	ko04918	Thyroid hormone synthesis
		ko:K00383	c10171_g1_i1	GSR, gor; glutathione reductase (NADPH) [EC:1.8.1.7]	1
		ko:K00432	c26184_g1_i1	E1.11.1.9; glutathione peroxidase [EC:1.11.1.9]	1
	ko04919	Thyroid hormone signaling pathway
	ko04916	Melanogenesis
		ko:K02183	c42627_g1_i1	CALM; calmodulin	1
	ko04614	Renin-angiotensin system
	Circulatory system
	ko04260	Cardiac muscle contraction
	ko04261	Adrenergic signaling in cardiomyocytes
		ko:K02183	c42627_g1_i1	CALM; calmodulin	1
	ko04270	Vascular smooth muscle contraction
		ko:K02183	c42627_g1_i1	CALM; calmodulin	1
	Digestive system
	ko04970	Salivary secretion
		ko:K02183	c42627_g1_i1	CALM; calmodulin	1
	ko04971	Gastric acid secretion
		ko:K02183	c42627_g1_i1	CALM; calmodulin	1
	ko04972	Pancreatic secretion
	ko04976	Bile secretion
	ko04973	Carbohydrate digestion and absorption
	ko04974	Protein digestion and absorption
	ko04975	Fat digestion and absorption
	ko04977	Vitamin digestion and absorption
	ko04978	Mineral absorption
	Excretory system
	ko04962	Vasopressin-regulated water reabsorption
	ko04960	Aldosterone-regulated sodium reabsorption
	ko04961	Endocrine and other factor-regulated calcium reabsorption
	ko04964	Proximal tubule bicarbonate reclamation
	ko04966	Collecting duct acid secretion
	Nervous system
	ko04724	Glutamatergic synapse
	ko04727	GABAergic synapse
	ko04725	Cholinergic synapse
	ko04728	Dopaminergic synapse
		ko:K02183	c42627_g1_i1	CALM; calmodulin	1
	ko04726	Serotonergic synapse
	ko04720	Long-term potentiation
		ko:K02183	c42627_g1_i1	CALM; calmodulin	1
	ko04730	Long-term depression
	ko04723	Retrograde endocannabinoid signaling
	ko04721	Synaptic vesicle cycle
	ko04722	Neurotrophin signaling pathway
		ko:K04733	c4886_g1_i2	IRAK4; interleukin-1 receptor-associated kinase 4 [EC:2.7.11.1]	1
		ko:K02183	c42627_g1_i1	CALM; calmodulin	1
	Sensory system
	ko04744	Phototransduction
		ko:K02183	c42627_g1_i1	CALM; calmodulin	1
	ko04745	Phototransduction - fly
		ko:K02183	c42627_g1_i1	CALM; calmodulin	1
	ko04740	Olfactory transduction
		ko:K02183	c42627_g1_i1	CALM; calmodulin	1
	ko04742	Taste transduction
	ko04750	Inflammatory mediator regulation of TRP channels
		ko:K02183	c42627_g1_i1	CALM; calmodulin	1
	Development
	ko04320	Dorso-ventral axis formation
	ko04360	Axon guidance
	ko04380	Osteoclast differentiation
	Environmental adaptation
	ko04710	Circadian rhythm
	ko04713	Circadian entrainment
		ko:K02183	c42627_g1_i1	CALM; calmodulin	1
	ko04711	Circadian rhythm - fly
	ko04712	Circadian rhythm - plant
		ko:K16223	c29487_g2_i4	FT; protein FLOWERING LOCUS T	0
	ko04626	Plant-pathogen interaction
		ko:K02183	c42627_g1_i1	CALM; calmodulin	1
		ko:K04079	c27223_g2_i1	htpG, HSP90A; molecular chaperone HtpG	1
		ko:K13424	c27093_g1_i2	WRKY33; WRKY transcription factor 33	1
		ko:K13448	c25096_g2_i1	CML; calcium-binding protein CML	1
		ko:K13412	c29238_g3_i1	CPK; calcium-dependent protein kinase [EC:2.7.11.1]	1
	Human Diseases
	Cancers
	ko05200	Pathways in cancer
		ko:K04079	c27223_g2_i1	htpG, HSP90A; molecular chaperone HtpG	1
		ko:K08738	c27754_g1_i1	CYC; cytochrome c	1
	ko05202	Transcriptional misregulation in cancers
		ko:K12823	c33395_g1_i1	DDX5, DBP2; ATP-dependent RNA helicase DDX5/DBP2 [EC:3.6.4.13]	1
	ko05206	MicroRNAs in cancer
	ko05205	Proteoglycans in cancer
		ko:K12823	c33395_g1_i1	DDX5, DBP2; ATP-dependent RNA helicase DDX5/DBP2 [EC:3.6.4.13]	1
		ko:K01365	c21238_g1_i1	CTSL; cathepsin L [EC:3.4.22.15]	1
		ko:K07964	c30100_g1_i1	HPSE; heparanase 1 [EC:3.2.1.166]	1
	ko05204	Chemical carcinogenesis
		ko:K00799	c11126_g1_i1	GST, gst; glutathione S-transferase [EC:2.5.1.18]	1
		ko:K00799	c26889_g1_i1	GST, gst; glutathione S-transferase [EC:2.5.1.18]	1
	ko05203	Viral carcinogenesis
	ko05210	Colorectal cancer
		ko:K08738	c27754_g1_i1	CYC; cytochrome c	1
	ko05212	Pancreatic cancer
	ko05214	Glioma
		ko:K02183	c42627_g1_i1	CALM; calmodulin	1
	ko05216	Thyroid cancer
	ko05221	Acute myeloid leukemia
	ko05220	Chronic myeloid leukemia
	ko05217	Basal cell carcinoma
	ko05218	Melanoma
	ko05211	Renal cell carcinoma
	ko05219	Bladder cancer
	ko05215	Prostate cancer
		ko:K04079	c27223_g2_i1	htpG, HSP90A; molecular chaperone HtpG	1
	ko05213	Endometrial cancer
	ko05222	Small cell lung cancer
		ko:K08738	c27754_g1_i1	CYC; cytochrome c	1
	ko05223	Non-small cell lung cancer
	Immune diseases
	ko05310	Asthma
	ko05322	Systemic lupus erythematosus
	ko05323	Rheumatoid arthritis
		ko:K01365	c21238_g1_i1	CTSL; cathepsin L [EC:3.4.22.15]	1
	ko05320	Autoimmune thyroid disease
	ko05321	Inflammatiory bowel disease (IBD)
	ko05330	Allograft rejection
	ko05332	Graft-versus-host disease
	ko05340	Primary immunodeficiency
	Neurodegenerative diseases
	ko05010	Alzheimer's disease
		ko:K08738	c27754_g1_i1	CYC; cytochrome c	1
		ko:K02183	c42627_g1_i1	CALM; calmodulin	1
	ko05012	Parkinson's disease
		ko:K08738	c27754_g1_i1	CYC; cytochrome c	1
		ko:K05863	c31236_g1_i1	SLC25A4S, ANT; solute carrier family 25 (mitochondrial adenine nucleotide translocator), member 4/5/6/31	1
	ko05014	Amyotrophic lateral sclerosis (ALS)
		ko:K08738	c27754_g1_i1	CYC; cytochrome c	1
		ko:K04565	c23524_g1_i1	SOD1; superoxide dismutase, Cu-Zn family [EC:1.15.1.1]	0
		ko:K03781	c48701_g1_i1	katE, CAT, catB, srpA; catalase [EC:1.11.1.6]	1
	ko05016	Huntington's disease
		ko:K05863	c31236_g1_i1	SLC25A4S, ANT; solute carrier family 25 (mitochondrial adenine nucleotide translocator), member 4/5/6/31	1
		ko:K08738	c27754_g1_i1	CYC; cytochrome c	1
		ko:K04565	c23524_g1_i1	SOD1; superoxide dismutase, Cu-Zn family [EC:1.15.1.1]	0
	ko05020	Prion diseases
		ko:K04565	c23524_g1_i1	SOD1; superoxide dismutase, Cu-Zn family [EC:1.15.1.1]	0
	Substance dependence
	ko05030	Cocaine addiction
	ko05031	Amphetamine addiction
		ko:K02183	c42627_g1_i1	CALM; calmodulin	1
	ko05032	Morphine addiction
	ko05033	Nicotine addiction
	ko05034	Alcoholism
		ko:K02183	c42627_g1_i1	CALM; calmodulin	1
	Cardiovascular diseases
	ko05410	Hypertrophic cardiomyopathy (HCM)
	ko05412	Arrhythmogenic right ventricular cardiomyopathy (ARVC)
	ko05414	Dilated cardiomyopathy (DCM)
	ko05416	Viral myocarditis
		ko:K08738	c27754_g1_i1	CYC; cytochrome c	1
	Endocrine and metabolic diseases
	ko04940	Type I diabetes mellitus
	ko04930	Type II diabetes mellitus
	ko04950	Maturity onset diabetes of the young
	ko04932	Non-alcoholic fatty liver disease (NAFLD)
		ko:K08738	c27754_g1_i1	CYC; cytochrome c	1
	Infectious diseases
	ko05110	Vibrio cholerae infection
	ko05111	Vibrio cholerae pathogenic cycle
	ko05120	Epithelial cell signaling in Helicobacter pylori infection
	ko05130	Pathogenic Escherichia coli infection
		ko:K07374	c23009_g1_i2	TUBA; tubulin alpha	0
	ko05132	Salmonella infection
	ko05131	Shigellosis
	ko05133	Pertussis
		ko:K02183	c42627_g1_i1	CALM; calmodulin	1
		ko:K04733	c4886_g1_i2	IRAK4; interleukin-1 receptor-associated kinase 4 [EC:2.7.11.1]	1
	ko05134	Legionellosis
		ko:K08738	c27754_g1_i1	CYC; cytochrome c	1
	ko05150	Staphylococcus aureus infection
	ko05152	Tuberculosis
		ko:K08738	c27754_g1_i1	CYC; cytochrome c	1
		ko:K04733	c4886_g1_i2	IRAK4; interleukin-1 receptor-associated kinase 4 [EC:2.7.11.1]	1
		ko:K08065	c4206_g1_i1	NFYB; nuclear transcription Y subunit beta	0
		ko:K02183	c42627_g1_i1	CALM; calmodulin	1
	ko05100	Bacterial invasion of epithelial cells
	ko05166	HTLV-I infection
		ko:K08057	c26103_g1_i4	CALR; calreticulin	1
		ko:K05863	c31236_g1_i1	SLC25A4S, ANT; solute carrier family 25 (mitochondrial adenine nucleotide translocator), member 4/5/6/31	1
		ko:K08065	c4206_g1_i1	NFYB; nuclear transcription Y subunit beta	0
	ko05162	Measles
		ko:K04733	c4886_g1_i2	IRAK4; interleukin-1 receptor-associated kinase 4 [EC:2.7.11.1]	1
	ko05164	Influenza A
		ko:K04733	c4886_g1_i2	IRAK4; interleukin-1 receptor-associated kinase 4 [EC:2.7.11.1]	1
		ko:K08738	c27754_g1_i1	CYC; cytochrome c	1
	ko05161	Hepatitis B
		ko:K08738	c27754_g1_i1	CYC; cytochrome c	1
	ko05160	Hepatitis C
	ko05168	Herpes simplex infection
		ko:K08738	c27754_g1_i1	CYC; cytochrome c	1
	ko05169	Epstein-Barr virus infection
	ko05146	Amoebiasis
	ko05144	Malaria
	ko05145	Toxoplasmosis
		ko:K04733	c4886_g1_i2	IRAK4; interleukin-1 receptor-associated kinase 4 [EC:2.7.11.1]	1
		ko:K13412	c29238_g3_i1	CPK; calcium-dependent protein kinase [EC:2.7.11.1]	1
		ko:K08738	c27754_g1_i1	CYC; cytochrome c	1
	ko05140	Leishmaniasis
		ko:K04733	c4886_g1_i2	IRAK4; interleukin-1 receptor-associated kinase 4 [EC:2.7.11.1]	1
	ko05142	Chagas disease (American trypanosomiasis)
		ko:K04733	c4886_g1_i2	IRAK4; interleukin-1 receptor-associated kinase 4 [EC:2.7.11.1]	1
		ko:K08057	c26103_g1_i4	CALR; calreticulin	1
	ko05143	African trypanosomiasis
	Drug resistance
	ko00312	beta-Lactam resistance
